# Supplementary material for: Examining the Conservation of Kinks in Alpha Helices
Source: PLoS One. 2016 Jun 17;11(6):e0157553. doi: 10.1371/journal.pone.0157553 (PMC4912094; doi:10.1371/journal.pone.0157553)
Supplement: S1 Data — (GZ) [file pone.0157553.s002.tar.gz]

Archive with 1,328 entries (1,324 files):
- kink_conservation_data
- kink_conservation_data/SolFams
- kink_conservation_data/SolFams/106.csv
- kink_conservation_data/SolFams/1255.csv
- kink_conservation_data/SolFams/4461.csv
- kink_conservation_data/SolFams/514.csv
- kink_conservation_data/SolFams/6.csv
- kink_conservation_data/SolFams/838.csv
- kink_conservation_data/SolFams/1128.csv
- kink_conservation_data/SolFams/522.csv
- kink_conservation_data/SolFams/2256.csv
- kink_conservation_data/SolFams/5127.csv
- kink_conservation_data/SolFams/752.csv
- kink_conservation_data/SolFams/2978.csv
- kink_conservation_data/SolFams/63.csv
- kink_conservation_data/SolFams/1775.csv
- kink_conservation_data/SolFams/219.csv
- kink_conservation_data/SolFams/4240.csv
- kink_conservation_data/SolFams/1188.csv
- kink_conservation_data/SolFams/5000.csv
- kink_conservation_data/SolFams/4144.csv
- kink_conservation_data/SolFams/2585.csv
- kink_conservation_data/SolFams/3481.csv
- kink_conservation_data/SolFams/1672.csv
- kink_conservation_data/SolFams/1375.csv
- kink_conservation_data/SolFams/3569.csv
- kink_conservation_data/SolFams/923.csv
- kink_conservation_data/SolFams/176.csv
- kink_conservation_data/SolFams/2477.csv
- kink_conservation_data/SolFams/4061.csv
- kink_conservation_data/SolFams/1571.csv
- kink_conservation_data/SolFams/4442.csv
- kink_conservation_data/SolFams/98.csv
- kink_conservation_data/SolFams/810.csv
- kink_conservation_data/SolFams/1041.csv
- kink_conservation_data/SolFams/4011.csv
- kink_conservation_data/SolFams/96.csv
- kink_conservation_data/SolFams/1827.csv
- kink_conservation_data/SolFams/5048.csv
- kink_conservation_data/SolFams/4264.csv
- kink_conservation_data/SolFams/4868.csv
- kink_conservation_data/SolFams/2926.csv
- kink_conservation_data/SolFams/387.csv
- kink_conservation_data/SolFams/4347.csv
- kink_conservation_data/SolFams/165.csv
- kink_conservation_data/SolFams/3355.csv
- kink_conservation_data/SolFams/24.csv
- kink_conservation_data/SolFams/381.csv
- kink_conservation_data/SolFams/4054.csv
- kink_conservation_data/SolFams/986.csv
- kink_conservation_data/SolFams/1585.csv
- kink_conservation_data/SolFams/3147.csv
- kink_conservation_data/SolFams/726.csv
- kink_conservation_data/SolFams/2284.csv
- kink_conservation_data/SolFams/3769.csv
- kink_conservation_data/SolFams/213.csv
- kink_conservation_data/SolFams/2117.csv
- kink_conservation_data/SolFams/2454.csv
- kink_conservation_data/SolFams/2869.csv
- kink_conservation_data/SolFams/395.csv
- kink_conservation_data/SolFams/520.csv
- kink_conservation_data/SolFams/2499.csv
- kink_conservation_data/SolFams/1994.csv
- kink_conservation_data/SolFams/2298.csv
- kink_conservation_data/SolFams/2709.csv
- kink_conservation_data/SolFams/1229.csv
- kink_conservation_data/SolFams/1344.csv
- kink_conservation_data/SolFams/86.csv
- kink_conservation_data/SolFams/1918.csv
- kink_conservation_data/SolFams/1894.csv
- kink_conservation_data/SolFams/307.csv
- kink_conservation_data/SolFams/493.csv
- kink_conservation_data/SolFams/2799.csv
- kink_conservation_data/SolFams/512.csv
- kink_conservation_data/SolFams/3658.csv
- kink_conservation_data/SolFams/3902.csv
- kink_conservation_data/SolFams/4898.csv
- kink_conservation_data/SolFams/3436.csv
- kink_conservation_data/SolFams/1450.csv
- kink_conservation_data/SolFams/4805.csv
- kink_conservation_data/SolFams/2969.csv
- kink_conservation_data/SolFams/1290.csv
- kink_conservation_data/SolFams/676.csv
- kink_conservation_data/SolFams/313.csv
- kink_conservation_data/SolFams/4045.csv
- kink_conservation_data/SolFams/1919.csv
- kink_conservation_data/SolFams/694.csv
- kink_conservation_data/SolFams/775.csv
- kink_conservation_data/SolFams/521.csv
- kink_conservation_data/SolFams/116.csv
- kink_conservation_data/SolFams/1713.csv
- kink_conservation_data/SolFams/1523.csv
- kink_conservation_data/SolFams/4339.csv
- kink_conservation_data/SolFams/488.csv
- kink_conservation_data/SolFams/1301.csv
- kink_conservation_data/SolFams/266.csv
- kink_conservation_data/SolFams/2783.csv
- kink_conservation_data/SolFams/3555.csv
- kink_conservation_data/SolFams/3280.csv
- kink_conservation_data/SolFams/460.csv
- kink_conservation_data/SolFams/389.csv
- kink_conservation_data/SolFams/4384.csv
- kink_conservation_data/SolFams/3491.csv
- kink_conservation_data/SolFams/746.csv
- kink_conservation_data/SolFams/5023.csv
- kink_conservation_data/SolFams/279.csv
- kink_conservation_data/SolFams/1492.csv
- kink_conservation_data/SolFams/1658.csv
- kink_conservation_data/SolFams/1118.csv
- kink_conservation_data/SolFams/327.csv
- kink_conservation_data/SolFams/3444.csv
- kink_conservation_data/SolFams/4136.csv
- kink_conservation_data/SolFams/1296.csv
- kink_conservation_data/SolFams/3253.csv
- kink_conservation_data/SolFams/168.csv
- kink_conservation_data/SolFams/3254.csv
- kink_conservation_data/SolFams/303.csv
- kink_conservation_data/SolFams/587.csv
- kink_conservation_data/SolFams/87.csv
- kink_conservation_data/SolFams/659.csv
- kink_conservation_data/SolFams/840.csv
- kink_conservation_data/SolFams/2421.csv
- kink_conservation_data/SolFams/3766.csv
- kink_conservation_data/SolFams/1385.csv
- kink_conservation_data/SolFams/690.csv
- kink_conservation_data/SolFams/40.csv
- kink_conservation_data/SolFams/2208.csv
- kink_conservation_data/SolFams/175.csv
- kink_conservation_data/SolFams/358.csv
- kink_conservation_data/SolFams/2655.csv
- kink_conservation_data/SolFams/4750.csv
- kink_conservation_data/SolFams/3614.csv
- kink_conservation_data/SolFams/1721.csv
- kink_conservation_data/SolFams/588.csv
- kink_conservation_data/SolFams/2604.csv
- kink_conservation_data/SolFams/2671.csv
- kink_conservation_data/SolFams/3123.csv
- kink_conservation_data/SolFams/1986.csv
- kink_conservation_data/SolFams/3322.csv
- kink_conservation_data/SolFams/1043.csv
- kink_conservation_data/SolFams/1524.csv
- kink_conservation_data/SolFams/2401.csv
- kink_conservation_data/SolFams/1396.csv
- kink_conservation_data/SolFams/1454.csv
- kink_conservation_data/SolFams/314.csv
- kink_conservation_data/SolFams/2692.csv
- kink_conservation_data/SolFams/4266.csv
- kink_conservation_data/SolFams/552.csv
- kink_conservation_data/SolFams/1113.csv
- kink_conservation_data/SolFams/27.csv
- kink_conservation_data/SolFams/2105.csv
- kink_conservation_data/SolFams/4645.csv
- kink_conservation_data/SolFams/3908.csv
- kink_conservation_data/SolFams/3317.csv
- kink_conservation_data/SolFams/1595.csv
- kink_conservation_data/SolFams/3837.csv
- kink_conservation_data/SolFams/491.csv
- kink_conservation_data/SolFams/97.csv
- kink_conservation_data/SolFams/3623.csv
- kink_conservation_data/SolFams/486.csv
- kink_conservation_data/SolFams/2794.csv
- kink_conservation_data/SolFams/5035.csv
- kink_conservation_data/SolFams/2390.csv
- kink_conservation_data/SolFams/1553.csv
- kink_conservation_data/SolFams/1064.csv
- kink_conservation_data/SolFams/4185.csv
- kink_conservation_data/SolFams/4793.csv
- kink_conservation_data/SolFams/2301.csv
- kink_conservation_data/SolFams/2874.csv
- kink_conservation_data/SolFams/2850.csv
- kink_conservation_data/SolFams/1086.csv
- kink_conservation_data/SolFams/4775.csv
- kink_conservation_data/SolFams/544.csv
- kink_conservation_data/SolFams/1275.csv
- kink_conservation_data/SolFams/3561.csv
- kink_conservation_data/SolFams/1719.csv
- kink_conservation_data/SolFams/3428.csv
- kink_conservation_data/SolFams/158.csv
- kink_conservation_data/SolFams/900.csv
- kink_conservation_data/SolFams/787.csv
- kink_conservation_data/SolFams/1121.csv
- kink_conservation_data/SolFams/668.csv
- kink_conservation_data/SolFams/2048.csv
- kink_conservation_data/SolFams/136.csv
- kink_conservation_data/SolFams/3786.csv
- kink_conservation_data/SolFams/259.csv
- kink_conservation_data/SolFams/330.csv
- kink_conservation_data/SolFams/2079.csv
- kink_conservation_data/SolFams/1199.csv
- kink_conservation_data/SolFams/4411.csv
- kink_conservation_data/SolFams/983.csv
- kink_conservation_data/SolFams/135.csv
- kink_conservation_data/SolFams/564.csv
- kink_conservation_data/SolFams/1599.csv
- kink_conservation_data/SolFams/3922.csv
- kink_conservation_data/SolFams/2333.csv
- kink_conservation_data/SolFams/3625.csv
- kink_conservation_data/SolFams/2367.csv
- kink_conservation_data/SolFams/2305.csv
- kink_conservation_data/SolFams/200.csv
- kink_conservation_data/SolFams/1345.csv
- kink_conservation_data/SolFams/3048.csv
- kink_conservation_data/SolFams/458.csv
- kink_conservation_data/SolFams/4635.csv
- kink_conservation_data/SolFams/271.csv
- kink_conservation_data/SolFams/335.csv
- kink_conservation_data/SolFams/3014.csv
- kink_conservation_data/SolFams/2749.csv
- kink_conservation_data/SolFams/1922.csv
- kink_conservation_data/SolFams/2682.csv
- kink_conservation_data/SolFams/1533.csv
- kink_conservation_data/SolFams/221.csv
- kink_conservation_data/SolFams/3417.csv
- kink_conservation_data/SolFams/4952.csv
- kink_conservation_data/SolFams/1806.csv
- kink_conservation_data/SolFams/160.csv
- kink_conservation_data/SolFams/26.csv
- kink_conservation_data/SolFams/571.csv
- kink_conservation_data/SolFams/4656.csv
- kink_conservation_data/SolFams/2215.csv
- kink_conservation_data/SolFams/2513.csv
- kink_conservation_data/SolFams/675.csv
- kink_conservation_data/SolFams/2464.csv
- kink_conservation_data/SolFams/2556.csv
- kink_conservation_data/SolFams/1818.csv
- kink_conservation_data/SolFams/5063.csv
- kink_conservation_data/SolFams/1659.csv
- kink_conservation_data/SolFams/2897.csv
- kink_conservation_data/SolFams/4070.csv
- kink_conservation_data/SolFams/2186.csv
- kink_conservation_data/SolFams/334.csv
- kink_conservation_data/SolFams/2996.csv
- kink_conservation_data/SolFams/4660.csv
- kink_conservation_data/SolFams/1054.csv
- kink_conservation_data/SolFams/569.csv
- kink_conservation_data/SolFams/1648.csv
- kink_conservation_data/SolFams/310.csv
- kink_conservation_data/SolFams/2719.csv
- kink_conservation_data/SolFams/2588.csv
- kink_conservation_data/SolFams/2528.csv
- kink_conservation_data/SolFams/851.csv
- kink_conservation_data/SolFams/3067.csv
- kink_conservation_data/SolFams/3691.csv
- kink_conservation_data/SolFams/582.csv
- kink_conservation_data/SolFams/1354.csv
- kink_conservation_data/SolFams/2638.csv
- kink_conservation_data/SolFams/753.csv
- kink_conservation_data/SolFams/1010.csv
- kink_conservation_data/SolFams/382.csv
- kink_conservation_data/SolFams/1190.csv
- kink_conservation_data/SolFams/456.csv
- kink_conservation_data/SolFams/590.csv
- kink_conservation_data/SolFams/1865.csv
- kink_conservation_data/SolFams/1660.csv
- kink_conservation_data/SolFams/2977.csv
- kink_conservation_data/SolFams/1639.csv
- kink_conservation_data/SolFams/3302.csv
- kink_conservation_data/SolFams/1226.csv
- kink_conservation_data/SolFams/1192.csv
- kink_conservation_data/SolFams/863.csv
- kink_conservation_data/SolFams/468.csv
- kink_conservation_data/SolFams/1453.csv
- kink_conservation_data/SolFams/2793.csv
- kink_conservation_data/SolFams/2817.csv
- kink_conservation_data/SolFams/2641.csv
- kink_conservation_data/SolFams/2512.csv
- kink_conservation_data/SolFams/1973.csv
- kink_conservation_data/SolFams/1170.csv
- kink_conservation_data/SolFams/3443.csv
- kink_conservation_data/SolFams/1410.csv
- kink_conservation_data/SolFams/403.csv
- kink_conservation_data/SolFams/1796.csv
- kink_conservation_data/SolFams/575.csv
- kink_conservation_data/SolFams/2527.csv
- kink_conservation_data/SolFams/167.csv
- kink_conservation_data/SolFams/948.csv
- kink_conservation_data/SolFams/1900.csv
- kink_conservation_data/SolFams/1615.csv
- kink_conservation_data/SolFams/2372.csv
- kink_conservation_data/SolFams/459.csv
- kink_conservation_data/SolFams/674.csv
- kink_conservation_data/SolFams/4008.csv
- kink_conservation_data/SolFams/4969.csv
- kink_conservation_data/SolFams/3924.csv
- kink_conservation_data/SolFams/1057.csv
- kink_conservation_data/SolFams/2119.csv
- kink_conservation_data/SolFams/4419.csv
- kink_conservation_data/SolFams/4170.csv
- kink_conservation_data/SolFams/618.csv
- kink_conservation_data/SolFams/703.csv
- kink_conservation_data/SolFams/1294.csv
- kink_conservation_data/SolFams/2131.csv
- kink_conservation_data/SolFams/205.csv
- kink_conservation_data/SolFams/3412.csv
- kink_conservation_data/SolFams/570.csv
- kink_conservation_data/SolFams/3105.csv
- kink_conservation_data/SolFams/2654.csv
- kink_conservation_data/SolFams/1124.csv
- kink_conservation_data/SolFams/3398.csv
- kink_conservation_data/SolFams/4291.csv
[truncated: 1,028 more entries]
