# Supplementary material for: Examining the Conservation of Kinks in Alpha Helices
Source: PLoS One. 2016 Jun 17;11(6):e0157553. doi: 10.1371/journal.pone.0157553 (PMC4912094; doi:10.1371/journal.pone.0157553)
Supplement: S1 Data — (GZ) [file pone.0157553.s002.tar.gz › kink_conservation_data/SolFams/106.csv]

helix_ID	start	end	sequence
16pk_A_191_204	191	203	YLMEKEISYFAKV
1fw8_A_114_127	114	126	FLLEKELKYFGKA
1php_A_169_183	169	181	FLMEKELEVLGKA
1vpe_A_169_182	169	181	FLMEKEIKFLSKV
1zmr_A_165_178	165	177	PLLAAELDALGKA
2cun_A_172_185	172	184	FLMEKEIEALMRA
2wzb_A_187_201	187	199	FLMKKELNYFAKA
3q3v_A_173_185	173	185	FLLQKEIDFASNL
3uwd_A_169_183	169	181	LLMEKELEVLGKA
3zlb_A_176_190	176	188	FLLENEIAYIQEA
4dg5_A_174_188	174	186	FLMDKEIKFIGGV
4fey_A_165_178	165	177	ILLTNEIQALEKA
position	6	7
16pk_A_191_204	4	4
1fw8_A_114_127	12.588	12.588
1php_A_169_183	11.085	11.085
1vpe_A_169_182	17.61	23.798
1zmr_A_165_178	2.484	11.659
2cun_A_172_185	4.554	7.127
2wzb_A_187_201	6.286	13.004
3q3v_A_173_185	12.005	12.005
3uwd_A_169_183	12.263	12.263
3zlb_A_176_190	15.994	24.457
4dg5_A_174_188	21.038	21.038
4fey_A_165_178	5.872	12.535
16pk_A_191_204	5.20255374064	5.20255374064
1fw8_A_114_127	6.07250513337	6.07250513337
1php_A_169_183	5.87592596301	5.87592596301
1vpe_A_169_182	5.56915131592	7.68742769851
1zmr_A_165_178	5.50597666533	8.54271880649
2cun_A_172_185	5.29073571375	5.46350827957
2wzb_A_187_201	5.31259115701	6.90576179153
3q3v_A_173_185	5.85592909609	5.85592909609
3uwd_A_169_183	5.69364550077	5.69364550077
3zlb_A_176_190	7.62710420433	8.24736322722
4dg5_A_174_188	7.50471005258	7.50471005258
4fey_A_165_178	6.2819364155	7.87961233677
