# Supplementary material for: Examining the Conservation of Kinks in Alpha Helices
Source: PLoS One. 2016 Jun 17;11(6):e0157553. doi: 10.1371/journal.pone.0157553 (PMC4912094; doi:10.1371/journal.pone.0157553)
Supplement: S1 Data — (GZ) [file pone.0157553.s002.tar.gz › kink_conservation_data/SolFams/1255.csv]

helix_ID	start	end	sequence
1te2_A_22_35	23	34	PLWDRAELDVMA-
2ah5_A_19_33	20	31	IGIHNAFTYTFK-
2fdr_A_19_32	20	31	IIAAQVESRLLT-
2go7_A_18_32	19	31	EAILSGIEETFAQ
2nyv_A_18_32	19	30	KDIALALEKTLK-
2wf7_A_16_30	18	29	EYHFRAWKALAE-
3d6j_A_18_31	19	30	RGIVTCFRSVLE-
3dv9_A_35_48	36	47	PNHAESWHKIMK-
3e58_A_17_30	18	29	KYYYDRRASFLG-
3nuq_A_71_87	71	83	TRIHDLMQQSILR
3qu5_A_20_33	21	32	PYHSEAWHQVMK-
3s6j_A_122_135	123	134	YQNVAAWKEALD-
4ex6_A_24_37	25	36	AAIATITAEVLA-
4rn3_A_25_38	26	38	EANLAFYQRIMEM
4uas_A_17_31	18	30	ELHRRAFNETFAA
position	6	7
1te2_A_22_35	8.89	8.89
2ah5_A_19_33	13.315	11.614
2fdr_A_19_32	7.962	5.466
2go7_A_18_32	3.457	5.544
2nyv_A_18_32	7.736	10.042
2wf7_A_16_30	5.205	5.039
3d6j_A_18_31	10.518	8.975
3dv9_A_35_48	11.493	11.493
3e58_A_17_30	10.466	10.219
3nuq_A_71_87	8.334	10.224
3qu5_A_20_33	5.408	5.408
3s6j_A_122_135	6.995	6.995
4ex6_A_24_37	7.824	5.012
4rn3_A_25_38	9.851	8.136
4uas_A_17_31	4.789	4.789
1te2_A_22_35	5.67306525584	5.67306525584
2ah5_A_19_33	5.33437162434	5.24679782213
2fdr_A_19_32	5.67306525584	5.69364550077
2go7_A_18_32	4.81348428283	6.55682783523
2nyv_A_18_32	5.33437162434	6.18759589815
2wf7_A_16_30	5.06794092426	5.02242818456
3d6j_A_18_31	5.79555780127	5.75498897314
3dv9_A_35_48	5.50597666533	5.50597666533
3e58_A_17_30	5.24679782213	5.31259115701
3nuq_A_71_87	4.97658683018	4.97658683018
3qu5_A_20_33	4.95354143283	4.95354143283
3s6j_A_122_135	5.67306525584	5.67306525584
4ex6_A_24_37	4.69436258962	5.20255374064
4rn3_A_25_38	5.52710480463	5.4847779812
4uas_A_17_31	5.26880477657	5.26880477657
