# Supplementary material for: Examining the Conservation of Kinks in Alpha Helices
Source: PLoS One. 2016 Jun 17;11(6):e0157553. doi: 10.1371/journal.pone.0157553 (PMC4912094; doi:10.1371/journal.pone.0157553)
Supplement: S1 Data — (GZ) [file pone.0157553.s002.tar.gz › kink_conservation_data/SolFams/4461.csv]

helix_ID	start	end	sequence
2nxb_A_121_137	121	137	DIVLMAQALEKIFLQKV
3d7c_A_813_831	813	829	EYCRCASALEKFFYFKL
3gg3_A_808_826	808	824	EYYKCANILEKFFFSKI
3iu5_A_132_152	132	148	PEYKAACKLWDLYLRTR
3lxj_A_1043_1066	1047	1063	IIRHRACTLKDTAHAII
3mb4_A_712_730	712	728	LIYKDALVLHKVLLETR
3nxb_A_519_536	519	535	EYTKMSDNLERCFHRAM
3tlp_A_574_593	574	590	QVYNDAHILEKLLKEKR
4j1p_A_434_451	434	450	DVVAMARKLQDVFEFRY
4kcx_A_114_130	114	130	DIVLMAQALEKLFMQKL
4ldf_A_93_109	93	109	IYTKYANQLEAFIWPML
4nud_A_145_161	145	161	DIVLMAEALEKLFLQKI
4qbm_A_1878_1894	1878	1894	EVGKAGHIMRRFFESRW
4qc3_A_2145_2165	2145	2161	DIGRAGHNMRKYFEKKW
4qns_A_1441_1458	1441	1457	IYFKYANELQTLIWPKY
4qsp_A_1069_1092	1073	1089	LIRHRACALRDTAYAII
position	6	7	8	9	10	11
2nxb_A_121_137	14.844	14.844	14.254	12.77	12.155	9.766
3d7c_A_813_831	9.29	12.421	12.421	12.421	10.853	10.853
3gg3_A_808_826	9.105	9.268	9.268	9.268	11.287	11.287
3iu5_A_132_152	13.012	13.012	6.863	6.346	3.047	2.889
3lxj_A_1043_1066	8.991	8.991	8.991	8.702	8.702	8.49
3mb4_A_712_730	13.294	13.294	10.136	10.136	6.497	4.949
3nxb_A_519_536	9.582	10.08	10.08	10.08	12.336	12.336
3tlp_A_574_593	8.475	8.475	5.923	3.953	1.847	3.344
4j1p_A_434_451	15.806	17.896	19.154	19.154	19.154	16.549
4kcx_A_114_130	6.55	7.401	7.401	7.401	6.715	6.715
4ldf_A_93_109	11.511	13.524	17.96	21.831	28.114	28.114
4nud_A_145_161	9.828	9.828	9.828	9.243	11.081	11.081
4qbm_A_1878_1894	5.293	5.293	4.629	4.629	5.114	5.114
4qc3_A_2145_2165	8.804	8.804	7.575	6.354	6.28	6.28
4qns_A_1441_1458	8.639	17.399	25.523	27.477	35.499	35.499
4qsp_A_1069_1092	7.672	9.445	9.445	9.745	9.745	9.745
2nxb_A_121_137	5.56915131592	5.56915131592	5.46350827957	5.24679782213	5.09057552934	5.79555780127
3d7c_A_813_831	5.15799917183	4.97658683018	4.97658683018	4.97658683018	5.33437162434	5.33437162434
3gg3_A_808_826	5.06794092426	4.88389905266	4.88389905266	4.88389905266	5.67306525584	5.67306525584
3iu5_A_132_152	5.37770967658	5.37770967658	4.99954888053	4.97658683018	5.37770967658	4.99954888053
3lxj_A_1043_1066	5.09057552934	5.09057552934	5.09057552934	5.52710480463	5.52710480463	5.50597666533
3mb4_A_712_730	5.46350827957	5.46350827957	5.06794092426	5.06794092426	5.56915131592	5.29073571375
3nxb_A_519_536	5.42075390925	4.95354143283	4.95354143283	4.95354143283	5.73460693317	5.73460693317
3tlp_A_574_593	4.76610346593	4.76610346593	4.88389905266	4.83704275142	4.81348428283	4.78983807301
4j1p_A_434_451	5.56915131592	5.31259115701	4.90719816137	4.90719816137	4.90719816137	5.39926827114
4kcx_A_114_130	5.442167083	5.39926827114	5.39926827114	5.39926827114	5.442167083	5.442167083
4ldf_A_93_109	6.3564123428	6.64587557825	8.51642891385	7.268660561	8.31570619068	8.31570619068
4nud_A_145_161	5.26880477657	5.26880477657	5.26880477657	4.76610346593	5.59007060997	5.59007060997
4qbm_A_1878_1894	4.83704275142	4.83704275142	4.71836639893	4.71836639893	5.83586904781	5.83586904781
4qc3_A_2145_2165	5.11312972713	5.11312972713	4.95354143283	5.02242818456	5.18031553927	5.18031553927
4qns_A_1441_1458	6.26318012416	6.59259694392	7.99505188062	6.85462862924	6.95648642885	6.95648642885
4qsp_A_1069_1092	4.9304120812	4.90719816137	4.90719816137	4.99954888053	4.99954888053	4.99954888053
