# Supplementary material for: Examining the Conservation of Kinks in Alpha Helices
Source: PLoS One. 2016 Jun 17;11(6):e0157553. doi: 10.1371/journal.pone.0157553 (PMC4912094; doi:10.1371/journal.pone.0157553)
Supplement: S1 Data — (GZ) [file pone.0157553.s002.tar.gz › kink_conservation_data/SolFams/514.csv]

helix_ID	start	end	sequence
1j8m_F_43_59	43	56	VKLVFSLTNKIKER
1ls1_A_45_61	45	58	LEVARDFVERVREE
1zu4_A_142_155	142	155	MKMVLKVSNLVRKK
3dm5_A_46_62	46	59	VRLVLQLTREIQRR
4ak9_A_128_143	128	141	PKTALKIVDTIRKD
4c7o_A_45_60	45	58	LPVVREFINRVKEK
position	6	7	8
1j8m_F_43_59	5.117	5.117	5.117
1ls1_A_45_61	5.107	5.107	4.984
1zu4_A_142_155	4.371	4.371	4.371
3dm5_A_46_62	6.821	6.821	6.821
4ak9_A_128_143	19.452	19.452	19.452
4c7o_A_45_60	12.249	12.249	16.278
1j8m_F_43_59	5.29073571375	5.29073571375	5.29073571375
1ls1_A_45_61	4.76610346593	4.76610346593	4.9304120812
1zu4_A_142_155	5.09057552934	5.09057552934	5.09057552934
3dm5_A_46_62	5.42075390925	5.42075390925	5.42075390925
4ak9_A_128_143	5.15799917183	5.15799917183	5.15799917183
4c7o_A_45_60	5.06794092426	5.06794092426	6.92271507263
