# Supplementary material for: Examining the Conservation of Kinks in Alpha Helices
Source: PLoS One. 2016 Jun 17;11(6):e0157553. doi: 10.1371/journal.pone.0157553 (PMC4912094; doi:10.1371/journal.pone.0157553)
Supplement: S1 Data — (GZ) [file pone.0157553.s002.tar.gz › kink_conservation_data/SolFams/6.csv]

helix_ID	start	end	sequence
1a59_A_205_217	205	217	LHSAVTGAIGALK
1aj8_A_207_219	207	219	YYSAILAGIGALK
1iom_A_203_215	203	215	LYSAITAAVASLK
2c6x_A_197_209	197	209	LVSAVTAALGTMK
2h12_A_256_268	256	268	PFACIAAGIAALW
2p2w_A_195_207	195	207	LYSCIVGALGALK
4e6y_A_249_261	249	261	PFACIAAGIASLW
4jad_A_248_260	248	260	PFACIAAGIASLW
4xgh_A_253_265	253	265	PFACIAAGIACLW
position	6	7
1a59_A_205_217	12.28	12.28
1aj8_A_207_219	5.961	5.961
1iom_A_203_215	4.147	4.147
2c6x_A_197_209	5.113	5.113
2h12_A_256_268	8.019	8.019
2p2w_A_195_207	11.574	11.574
4e6y_A_249_261	5.803	5.803
4jad_A_248_260	1.66	1.66
4xgh_A_253_265	7.464	7.464
1a59_A_205_217	5.97497633388	5.97497633388
1aj8_A_207_219	5.91573173604	5.91573173604
1iom_A_203_215	5.65241808317	5.65241808317
2c6x_A_197_209	6.3564123428	6.3564123428
2h12_A_256_268	5.85592909609	5.85592909609
2p2w_A_195_207	5.93554142449	5.93554142449
4e6y_A_249_261	5.50597666533	5.50597666533
4jad_A_248_260	5.52710480463	5.52710480463
4xgh_A_253_265	6.50279346653	6.50279346653
