# Supplementary material for: Examining the Conservation of Kinks in Alpha Helices
Source: PLoS One. 2016 Jun 17;11(6):e0157553. doi: 10.1371/journal.pone.0157553 (PMC4912094; doi:10.1371/journal.pone.0157553)
Supplement: S1 Data — (GZ) [file pone.0157553.s002.tar.gz › kink_conservation_data/SolFams/838.csv]

helix_ID	start	end	sequence
1ydo_A_270_283	272	283	KLLSAAKWIEEK
2cw6_A_296_309	298	309	KLLEAGNFICQA
2ftp_A_270_284	272	283	ALVDAGQRICAV
3a9i_A_257_269	257	268	MLPELDRMVARM
3rmj_A_267_279	267	278	QIVPSSKLVSTI
position	6
1ydo_A_270_283	1.998
2cw6_A_296_309	3.4
2ftp_A_270_284	6.838
3a9i_A_257_269	6.115
3rmj_A_267_279	6.142
1ydo_A_270_283	5.67306525584
2cw6_A_296_309	5.81574541765
2ftp_A_270_284	5.69364550077
3a9i_A_257_269	4.71836639893
3rmj_A_267_279	6.43002476163
