# Supplementary material for: Examining the Conservation of Kinks in Alpha Helices
Source: PLoS One. 2016 Jun 17;11(6):e0157553. doi: 10.1371/journal.pone.0157553 (PMC4912094; doi:10.1371/journal.pone.0157553)
Supplement: S1 Data — (GZ) [file pone.0157553.s002.tar.gz › kink_conservation_data/SolFams/1128.csv]

helix_ID	start	end	sequence
1e4m_M_269_281	269	281	RHSIAATERMKEF
2e9l_A_237_249	237	249	VSDQEAAKRAITF
3ptm_A_261_273	261	273	KSNNDAAKRAIDF
3vii_A_264_276	264	276	AEDRASCENYQQF
4atd_A_286_298	286	298	ASDVEAAARALDF
4hz8_A_271_283	271	283	PADVEAARRMHSF
position	6	7
1e4m_M_269_281	14.09	14.09
2e9l_A_237_249	13.229	13.229
3ptm_A_261_273	7.447	7.447
3vii_A_264_276	6.187	6.187
4atd_A_286_298	8.973	8.973
4hz8_A_271_283	4.831	4.831
1e4m_M_269_281	6.85462862924	6.85462862924
2e9l_A_237_249	5.65241808317	5.65241808317
3ptm_A_261_273	6.05311885877	6.05311885877
3vii_A_264_276	6.80308030818	6.80308030818
4atd_A_286_298	5.35607762839	5.35607762839
4hz8_A_271_283	4.90719816137	4.90719816137
