# Supplementary material for: Examining the Conservation of Kinks in Alpha Helices
Source: PLoS One. 2016 Jun 17;11(6):e0157553. doi: 10.1371/journal.pone.0157553 (PMC4912094; doi:10.1371/journal.pone.0157553)
Supplement: S1 Data — (GZ) [file pone.0157553.s002.tar.gz › kink_conservation_data/SolFams/522.csv]

helix_ID	start	end	sequence
1jq5_A_199_224	201	220	AEAIAEKCEQTLFKYGKLAY
1o2d_A_205_226	207	226	SDALAIEAMKIIHRNLPKAI
1rrm_A_212_233	214	233	TDALHIKAIEIIAGALRGSV
3bfj_A_214_236	216	235	TDAAAMQAIRLIARNLRQAV
3iv7_A_188_210	190	209	NAVLAAEGIRALNQGLPKIV
3jzd_A_189_211	191	210	MSLMAEEGIRALAAGIPAVF
3ox4_A_210_232	212	231	TDACALKAASMIAKNLKTAC
3w5s_A_186_208	188	207	ASMMAVEGLRAMIEALPGVR
3zdr_A_679_699	679	698	TDGLAMKAIQLVFEYLPRAY
4fr2_A_214_236	216	235	TDSQCIQAIKLIESSLREAV
4mca_A_197_222	199	218	ALSLARLCYDTLLAEGVKAK
position	6	7	8	9	10	11	12	13	14
1jq5_A_199_224	12.283	12.283	20.765	27.716	27.716	53.863	59.734	59.734	59.734
1o2d_A_205_226	7.155	7.155	13.292	25.008	26.138	40.015	53.152	53.152	53.152
1rrm_A_212_233	9.124	8.008	9.331	17.727	26.213	27.875	40.327	40.725	40.725
3bfj_A_214_236	4.85	6.639	14.988	26.808	33.448	39.406	50.608	50.608	50.608
3iv7_A_188_210	7.114	6.631	6.728	14.253	17.839	19.682	19.682	19.682	19.418
3jzd_A_189_211	6.456	6.456	6.703	7.862	15.32	19.55	27.154	27.984	27.984
3ox4_A_210_232	4.848	4.802	17.233	27.744	36.512	39.954	48.854	48.854	48.854
3w5s_A_186_208	6.276	4.724	2.9	10.936	16.429	22.375	22.42	24.229	25.459
3zdr_A_679_699	4.36	6.271	20.486	25.593	36.826	39.002	48.904	48.904	48.904
4fr2_A_214_236	1.837	1.788	16.434	27.712	28.783	44.112	45.826	45.826	45.826
4mca_A_197_222	12.639	13.923	27.004	32.158	40.587	49.961	52.127	52.127	52.127
1jq5_A_199_224	5.09057552934	5.09057552934	8.36985577265	8.02358676012	8.02358676012	7.80638199781	5.35607762839	5.35607762839	5.35607762839
1o2d_A_205_226	5.11312972713	5.11312972713	7.70241944101	7.10627319247	8.45022393439	7.8941575894	5.91573173604	5.91573173604	5.91573173604
1rrm_A_212_233	5.81574541765	5.35607762839	7.17172738044	7.53553050145	8.961485944	8.19215418368	6.80308030818	5.442167083	5.442167083
3bfj_A_214_236	5.91573173604	6.43002476163	8.67255973237	8.28845722182	9.33120353058	8.32928694452	7.62710420433	7.62710420433	7.62710420433
3iv7_A_188_210	5.73460693317	5.442167083	6.37489561641	6.01416781635	6.6281656644	6.16855840263	6.16855840263	6.16855840263	6.16855840263
3jzd_A_189_211	5.20255374064	5.20255374064	6.69871083462	6.30063745995	6.93962320512	6.30063745995	6.30063745995	5.85592909609	5.85592909609
3ox4_A_210_232	5.65241808317	6.31928358202	8.99822085844	8.20600151742	8.92453724612	8.13646084411	7.95200764795	7.95200764795	7.95200764795
3w5s_A_186_208	5.18031553927	5.15799917183	5.04522533653	5.89586004532	6.90576179153	6.03367320804	6.3564123428	5.42075390925	6.52085606761
3zdr_A_679_699	5.442167083	6.31928358202	8.5949742455	8.00933535122	8.58195065119	7.67240047256	7.61193334884	7.61193334884	7.61193334884
4fr2_A_214_236	6.22550048835	5.83586904781	8.94919358778	7.80638199781	8.28845722182	7.86503368512	7.90866959572	7.90866959572	7.90866959572
4mca_A_197_222	5.442167083	5.81574541765	8.50324303164	8.63388550111	9.62550577098	8.24736322722	7.00680901726	7.00680901726	7.00680901726
