# Supplementary material for: Examining the Conservation of Kinks in Alpha Helices
Source: PLoS One. 2016 Jun 17;11(6):e0157553. doi: 10.1371/journal.pone.0157553 (PMC4912094; doi:10.1371/journal.pone.0157553)
Supplement: S1 Data — (GZ) [file pone.0157553.s002.tar.gz › kink_conservation_data/SolFams/2256.csv]

helix_ID	start	end	sequence
1eum_A_83_111	84	108	DELFQETYKHEQLIT-QKINELAHAA
1jgc_A_84_111	84	108	RETLECDLAGEHDAL-KLYREARDYC
1ji5_A_89_117	90	114	EGMVEAIMKDYEMML-VELKKGMEIA
1jig_A_91_118	92	116	EEMVQTLVNDYSALI-QELKEGMEVA
1lko_A_83_111	84	109	HANLIASAAGEHHEYTEMYPSFARIA
1n1q_A_93_121	94	118	AEMVSSVVNDFVDLV-GELKVARDVA
1nfv_A_89_116	89	113	PVIYESDADQEDATI-EAYSQFLKVC
1r03_A_96_124	97	121	LHAMECALLLEKNVN-QSLLELHALA
1rcd_A_92_120	93	117	LEALQTALKLQKSVN-QALLDLHAVA
1s3q_A_85_112	86	110	LAAFEHVYEHEVNVT-KRIHELVEMA
1tjo_A_115_143	116	140	RTSLANDMAIYGDII-EATREHTELA
1vlg_A_85_112	86	110	KDAFEAALKHEEFVT-QSIYNILELA
2bk6_A_95_122	96	120	DQLMEDLVGTLELLR-DEYKQGIELT
2c41_A_95_123	96	120	KQMIEEAIANHELII-TEMHQDAEIA
2cf7_A_111_138	112	136	EEQLARVVEVFRYLA-ALFQKGFDVS
2chp_A_97_125	98	122	SEMVQALVNDYKQIS-SESKFVIGLA
2cih_A_96_124	97	121	LNAMECALHLEKNVN-QSLLELHKLA
2clb_A_113_138	114	138	KEILKVLLEAEQCAI-RTWKEVCDMT
2d5k_A_92_120	93	117	EQMVEELSQDFTNIS-KQLENAIEIA
2fkz_A_83_110	84	108	KEMLECDLKLEQAGL-PDLKAAIAYC
2gyq_A_99_131	104	128	AAIVANAQAVEHYEI-ARYGTLIAWA
2jd6_0_83_111	84	108	LKAFEAAYEHEKFIS-KSIYELAALA
2oh3_A_93_117	94	116	YHALRYARDNEIRGM-EYYKEAAA--
2qqy_A_83_111	84	108	REMLEYARQSEYETI-KRYEKRKEQA
2v2p_A_92_120	93	117	PDAMKAAIVLEKSLN-QALLDLHALG
2vxx_A_114_142	115	139	RQMLSNDLQAEQAII-GVLRQQATQA
2vzb_A_103_128	104	128	VSLLNQNVSSERCAI-LRYQEIANFT
3a68_A_128_156	130	154	LHAMELALSLEKLTN-EKLLNLHSVA
3ge4_A_107_134	108	132	HDHLVALIERYGDVA-NLVRKSIKDA
3gvy_A_83_108	84	108	RETLDADLAAEHDAR-TLYIEARDHC
3qhb_A_116_145	118	143	RRALETALEVETIESQKTYPAFAKLA
3qz3_A_89_116	90	114	GEVFRETYQHEQKIT-QQINKLAHVA
3r2k_A_82_110	83	107	PEMLEADLKLERHVR-AALAKGIALC
3uoi_A_83_110	84	108	REQFEADLAIEYDVL-NRLKPGIVMC
3vnx_A_124_152	125	149	LYAMELALSLEKLNF-QKLQALQAIA
4am5_A_83_111	84	108	KEVLESDLAAEREAR-ALYQEGAAYA
4cmy_A_83_110	84	108	IELLEAAYNHELAIT-QSINDLVDTA
4cvr_A_83_111	84	108	EEMLRSDLALELDGA-KNLREAIGYA
4cyb_A_136_163	137	161	PSMLSRLLEAHELIL-TECHDAAART
4e6k_A_83_110	84	108	QEMLQCDLNLELKAT-KDLREAIVHC
4eve_A_88_115	89	113	KDIFKEILEDYKHLE-KEFKELSNTA
4mn9_A_92_120	93	117	LEAMQAALQLEKTVN-QALLDLHKLA
4toa_A_83_110	84	108	QEMLQCDLNLELKAT-KDLREAIVHC
4tob_A_83_111	84	108	QEMLQCDLNLELKAT-KDLREAIVHC
4tod_A_83_110	84	108	QEMLQCDLNLELKAT-KDLREAIVHC
4tof_A_83_111	84	108	QEMLQSDLNLELCAT-KDLREAIVHC
4u3g_A_83_111	84	108	EEMLRSDLALELDGA-KNLREAIGYA
position	6	7	8	9	10	11	12	13	14	15	16	17	18	19	20
1eum_A_83_111	2.656	2.656	2.796	2.796	2.796	2.425	1.317	1.115	1.115	1.115	1.112	1.313	1.747	2.492	2.492
1jgc_A_84_111	3.391	4.458	5.856	5.856	7.996	9.709	9.709	11.326	11.326	11.326	10.894	10.894	9.337	9.337	9.337
1ji5_A_89_117	3.958	3.784	3.784	4.25	11.79	14.102	14.807	16.079	16.079	20.98	21.162	21.162	21.162	16.065	10.113
1jig_A_91_118	7.797	6.065	5.789	5.345	3.876	5.755	7.086	8.208	8.208	11.983	16.064	16.064	16.064	15.863	13.897
1lko_A_83_111	5.499	6.454	10.829	14.879	14.879	19.876	20.519	32.926	36.347	36.347	36.347	32.738	31.506	11.163	12.014
1n1q_A_93_121	9.114	5.065	5.364	6.78	6.78	6.78	8.748	10.42	10.42	14.103	15.166	15.696	15.696	15.696	11.648
1nfv_A_89_116	10.007	10.007	8.064	8.064	5.668	5.668	7.772	8.535	8.535	10.668	10.668	10.668	10.38	10.754	10.754
1r03_A_96_124	5.179	4.761	4.761	4.761	3.974	5.041	6.472	6.472	6.472	5.924	5.924	5.924	5.714	5.142	1.991
1rcd_A_92_120	7.164	7.183	7.183	7.183	5.466	4.997	5.452	5.452	5.452	5.421	5.513	5.513	5.513	4.087	4.718
1s3q_A_85_112	6.283	6.283	6.283	6.258	6.258	6.258	5.981	5.981	5.949	5.724	5.724	5.724	2.687	2.687	2.687
1tjo_A_115_143	9.265	7.915	7.915	10.063	10.063	10.063	7.121	9.442	9.442	12.321	12.321	13.23	15.727	15.727	15.727
1vlg_A_85_112	2.793	3.052	4.666	4.666	4.666	3.649	3.649	3.649	1.264	2.882	2.882	6.394	6.576	6.576	6.576
2bk6_A_95_122	10.193	8.687	6.13	2.331	2.481	2.481	2.481	5.628	5.628	6.997	9.941	10.933	10.977	12.12	12.12
2c41_A_95_123	4.7	5.617	6.29	8.025	8.294	8.294	8.294	7.553	7.553	10.189	12.216	15.488	15.488	15.488	14.51
2cf7_A_111_138	8.941	8.941	9.945	9.945	9.945	9.646	6.998	6.998	4.668	7.407	7.407	7.407	4.967	5.044	5.044
2chp_A_97_125	3.063	2.708	5.339	5.339	5.339	5.234	7.233	9.459	9.459	12.374	13.455	13.455	13.455	12.823	12.823
2cih_A_96_124	5.818	5.818	5.818	4.737	3.448	4.949	6.218	6.717	6.717	7.067	7.067	7.067	6.79	5.894	3.299
2clb_A_113_138	8.266	8.266	8.266	7.789	5.164	5.164	7.995	10.684	10.684	10.684	7.935	7.935	7.935	7.932	7.545
2d5k_A_92_120	4.074	4.117	5.739	8.399	8.399	8.399	7.725	10.826	10.826	15.29	19.105	19.105	19.105	17.296	17.27
2fkz_A_83_110	5.754	11.837	12.246	12.246	12.246	20.21	26.766	26.766	26.766	21.081	25.288	25.288	25.288	8.034	8.034
2gyq_A_99_131	5.152	5.488	6.995	6.995	6.995	6.644	7.582	7.582	7.582	8.241	8.241	8.241	7.714	6.908	6.908
2jd6_0_83_111	5.733	5.993	5.993	5.993	5.414	4.14	3.959	3.959	2.141	2.141	1.452	4.403	4.403	4.403	4.399
2oh3_A_93_117	7.204	7.204	7.204	7.092	7.092	6.587	6.233	8.155	8.155	8.557	8.557	8.557	10.448	10.448	10.448
2qqy_A_83_111	4.877	3.54	1.72	1.112	1.425	3.679	4.034	5.849	5.849	7.99	8.856	10.885	10.885	13.665	13.665
2v2p_A_92_120	4.632	4.948	4.948	5.361	5.361	5.361	5.291	5.628	5.628	5.628	3.921	3.921	3.199	1.291	1.567
2vxx_A_114_142	3.739	3.739	3.739	5.186	5.186	9.096	11.817	11.817	11.817	13.017	14.451	14.451	14.451	12.3	8.873
2vzb_A_103_128	10.468	8.898	9.92	9.92	9.92	10.115	10.115	10.115	9.346	7.094	6.847	6.847	4.152	3.371	3.371
3a68_A_128_156	3.033	3.919	3.919	3.919	2.397	3.613	5.338	5.338	5.338	3.661	5.828	5.828	5.828	4.266	4.266
3ge4_A_107_134	16.629	16.629	15.5	15.129	14.124	12.774	10.109	8.69	8.216	5.485	3.486	6.859	12.706	18.729	18.729
3gvy_A_83_108	7.894	4.978	5.522	6.234	6.234	8.077	12.263	12.263	12.263	10.355	10.798	10.798	10.798	8.716	8.716
3qhb_A_116_145	2.967	4.528	6.274	11.138	11.138	26.642	26.642	35.872	39.023	39.023	39.023	32.729	28.925	16.2	17.988
3qz3_A_89_116	6.081	6.081	6.081	5.306	3.443	2.69	2.69	2.093	1.262	1.262	1.548	1.548	1.548	0.593	1.131
3r2k_A_82_110	4.25	6.258	6.258	6.258	6.201	5.606	5.606	5.74	5.74	6.837	6.837	7.546	7.759	7.955	7.955
3uoi_A_83_110	9.555	11.954	11.954	11.954	10.523	7.402	8.542	15.519	15.519	22.494	23.639	26.774	26.929	26.929	26.929
3vnx_A_124_152	1.775	2.983	3.433	3.433	6.718	7.213	7.6	7.6	7.6	8.015	8.015	8.015	4.783	3.084	5.899
4am5_A_83_111	8.538	10.776	10.776	10.776	9.914	8.014	8.014	5.983	3.901	5.264	6.037	6.591	6.591	6.591	6.649
4cmy_A_83_110	3.825	3.825	3.825	4.107	4.9	4.9	4.9	4.014	2.247	1.474	4.145	5.997	5.997	5.997	5.191
4cvr_A_83_111	5.021	8.123	8.123	8.123	7.103	5.312	5.634	5.634	5.634	8.283	8.283	8.283	7.53	8.362	8.362
4cyb_A_136_163	5.417	2.869	4.31	7.108	7.108	7.108	7.079	8.598	8.598	11.517	14.202	15.364	15.364	16.367	16.367
4e6k_A_83_110	7.82	7.82	9.726	12.446	12.446	12.446	11.466	10.716	10.716	7.181	6.126	6.856	9.375	9.375	9.375
4eve_A_88_115	7.546	7.871	7.871	7.871	7.86	10.487	12.224	12.224	12.224	9.951	9.951	9.951	8.746	5.094	6.422
4mn9_A_92_120	6.997	4.723	4.723	4.315	2.388	4.241	7.087	7.087	7.087	6.565	6.252	6.252	6.252	4.529	2.826
4toa_A_83_110	5.761	6.653	7.948	7.948	7.948	8.673	8.673	8.673	7.15	7.15	7.007	7.007	7.007	9.445	9.445
4tob_A_83_111	5.957	6.368	8.754	9.302	9.302	9.445	9.445	9.445	7.207	7.967	7.967	7.967	6.536	8.784	8.784
4tod_A_83_110	6.128	7.174	8.269	9.416	9.416	9.959	9.959	9.959	7.632	7.756	7.756	7.756	5.483	8.387	8.387
4tof_A_83_111	5.815	6.011	7.722	10.609	10.609	10.609	10.604	10.244	10.244	8.016	5.566	6.369	6.369	7.537	8.713
4u3g_A_83_111	3.303	1.661	2.469	5.052	6.776	6.776	9.875	9.875	9.875	11.692	12.76	12.76	12.76	10.796	10.689
1eum_A_83_111	5.54816286706	5.54816286706	5.46350827957	5.46350827957	5.46350827957	5.52710480463	5.35607762839	5.42075390925	5.42075390925	5.42075390925	5.39926827114	5.37770967658	5.26880477657	5.31259115701	5.31259115701
1jgc_A_84_111	5.2247143216	5.46350827957	5.33437162434	5.33437162434	5.18031553927	5.4847779812	5.4847779812	5.46350827957	5.46350827957	5.46350827957	5.54816286706	5.54816286706	5.50597666533	5.50597666533	5.50597666533
1ji5_A_89_117	5.59007060997	5.67306525584	5.67306525584	6.93962320512	6.50279346653	6.71622532849	5.85592909609	6.26318012416	6.26318012416	6.57473757912	7.07329130012	7.07329130012	7.07329130012	6.87171881452	5.79555780127
1jig_A_91_118	5.39926827114	5.29073571375	5.33437162434	5.2247143216	5.4847779812	5.59007060997	5.39926827114	5.24679782213	5.24679782213	5.9552894964	5.67306525584	5.67306525584	5.67306525584	5.65241808317	5.69364550077
1lko_A_83_111	5.35607762839	5.24679782213	6.14946365139	6.46651336781	6.46651336781	7.61193334884	7.65733759479	8.28845722182	7.98073620376	7.98073620376	7.98073620376	6.31928358202	6.90576179153	8.03780625094	7.58148245114
1n1q_A_93_121	5.83586904781	5.81574541765	5.29073571375	5.37770967658	5.37770967658	5.37770967658	5.33437162434	5.26880477657	5.26880477657	5.61092120342	5.39926827114	5.59007060997	5.59007060997	5.59007060997	5.67306525584
1nfv_A_89_116	5.89586004532	5.89586004532	5.4847779812	5.4847779812	4.88389905266	4.88389905266	5.31259115701	5.4847779812	5.4847779812	5.50597666533	5.50597666533	5.50597666533	5.31259115701	5.79555780127	5.79555780127
1r03_A_96_124	5.29073571375	5.35607762839	5.35607762839	5.35607762839	5.37770967658	5.39926827114	5.39926827114	5.39926827114	5.39926827114	5.37770967658	5.37770967658	5.37770967658	5.442167083	5.50597666533	5.61092120342
1rcd_A_92_120	5.42075390925	5.50597666533	5.50597666533	5.50597666533	5.442167083	5.65241808317	5.52710480463	5.52710480463	5.52710480463	5.46350827957	5.52710480463	5.52710480463	5.52710480463	5.59007060997	5.65241808317
1s3q_A_85_112	5.37770967658	5.37770967658	5.37770967658	5.29073571375	5.29073571375	5.29073571375	5.13560408688	5.13560408688	5.13560408688	5.2247143216	5.2247143216	5.2247143216	5.02242818456	5.02242818456	5.02242818456
1tjo_A_115_143	5.42075390925	5.29073571375	5.29073571375	5.50597666533	5.50597666533	5.50597666533	5.39926827114	5.06794092426	5.06794092426	5.85592909609	5.85592909609	5.2247143216	5.52710480463	5.52710480463	5.52710480463
1vlg_A_85_112	5.35607762839	5.29073571375	5.24679782213	5.24679782213	5.24679782213	4.99954888053	4.99954888053	4.99954888053	5.2247143216	5.39926827114	5.39926827114	5.13560408688	5.13560408688	5.13560408688	5.13560408688
2bk6_A_95_122	5.77530579048	5.65241808317	5.42075390925	5.56915131592	5.42075390925	5.42075390925	5.42075390925	5.65241808317	5.65241808317	5.442167083	5.35607762839	5.29073571375	5.77530579048	5.75498897314	5.75498897314
2c41_A_95_123	5.09057552934	4.95354143283	4.97658683018	4.81348428283	5.20255374064	5.20255374064	5.20255374064	5.2247143216	5.2247143216	5.65241808317	5.15799917183	5.35607762839	5.35607762839	5.35607762839	5.26880477657
2cf7_A_111_138	5.61092120342	5.61092120342	5.29073571375	5.29073571375	5.29073571375	4.88389905266	5.24679782213	5.24679782213	5.33437162434	5.15799917183	5.15799917183	5.15799917183	4.86051412751	5.29073571375	5.29073571375
2chp_A_97_125	5.37770967658	5.35607762839	5.20255374064	5.20255374064	5.20255374064	5.2247143216	5.75498897314	5.442167083	5.442167083	5.35607762839	5.31259115701	5.31259115701	5.31259115701	5.56915131592	5.56915131592
2cih_A_96_124	4.83704275142	4.83704275142	4.83704275142	4.90719816137	4.90719816137	5.06794092426	5.06794092426	4.99954888053	4.99954888053	5.02242818456	5.02242818456	5.02242818456	5.11312972713	5.09057552934	5.2247143216
2clb_A_113_138	5.54816286706	5.54816286706	5.54816286706	5.33437162434	5.06794092426	5.06794092426	5.50597666533	5.77530579048	5.77530579048	5.77530579048	5.67306525584	5.67306525584	5.67306525584	5.79555780127	5.93554142449
2d5k_A_92_120	5.20255374064	5.35607762839	5.39926827114	5.46350827957	5.46350827957	5.46350827957	5.50597666533	5.79555780127	5.79555780127	6.2819364155	5.79555780127	5.79555780127	5.79555780127	5.63170354604	5.69364550077
2fkz_A_83_110	7.33247014333	7.268660561	8.42354742456	8.42354742456	8.42354742456	8.28845722182	7.64223889564	7.64223889564	7.64223889564	7.64223889564	9.19062952238	9.19062952238	9.19062952238	5.97497633388	5.97497633388
2gyq_A_99_131	4.9304120812	5.04522533653	5.15799917183	5.15799917183	5.15799917183	5.15799917183	4.83704275142	4.83704275142	4.83704275142	5.13560408688	5.13560408688	5.13560408688	5.04522533653	5.04522533653	5.04522533653
2jd6_0_83_111	5.56915131592	5.79555780127	5.79555780127	5.79555780127	5.63170354604	5.71415925044	5.73460693317	5.73460693317	5.65241808317	5.65241808317	5.91573173604	5.69364550077	5.69364550077	5.69364550077	5.67306525584
2oh3_A_93_117	5.02242818456	5.02242818456	5.02242818456	4.99954888053	4.99954888053	4.81348428283	5.09057552934	4.88389905266	4.88389905266	4.83704275142	4.83704275142	4.83704275142	7.23651365687	7.23651365687	7.23651365687
2qqy_A_83_111	4.71836639893	5.02242818456	4.64608098812	4.78983807301	4.83704275142	5.09057552934	4.95354143283	4.88389905266	4.88389905266	5.04522533653	4.9304120812	4.95354143283	4.95354143283	5.20255374064	5.20255374064
2v2p_A_92_120	4.86051412751	4.83704275142	4.83704275142	4.86051412751	4.86051412751	4.86051412751	4.81348428283	4.78983807301	4.78983807301	4.78983807301	4.88389905266	4.88389905266	4.88389905266	4.88389905266	4.97658683018
2vxx_A_114_142	4.90719816137	4.90719816137	4.90719816137	5.2247143216	5.2247143216	5.31259115701	4.95354143283	4.95354143283	4.95354143283	5.61092120342	5.50597666533	5.50597666533	5.50597666533	5.18031553927	5.24679782213
2vzb_A_103_128	5.13560408688	5.42075390925	5.71415925044	5.71415925044	5.71415925044	5.35607762839	5.35607762839	5.35607762839	5.20255374064	5.33437162434	5.31259115701	5.31259115701	5.26880477657	5.33437162434	5.33437162434
3a68_A_128_156	5.24679782213	5.33437162434	5.33437162434	5.33437162434	5.26880477657	5.46350827957	5.29073571375	5.29073571375	5.29073571375	5.26880477657	5.50597666533	5.50597666533	5.50597666533	5.13560408688	5.13560408688
3ge4_A_107_134	4.95354143283	4.95354143283	5.31259115701	4.90719816137	5.69364550077	5.09057552934	5.77530579048	5.15799917183	5.15799917183	5.04522533653	5.75498897314	6.05311885877	5.87592596301	5.24679782213	5.24679782213
3gvy_A_83_108	6.6811478912	7.37990996554	7.37990996554	6.6811478912	6.6811478912	7.53553050145	7.30064551529	7.30064551529	7.30064551529	6.93962320512	7.05673588005	7.05673588005	7.05673588005	8.72376162277	8.72376162277
3qhb_A_116_145	5.13560408688	5.06794092426	5.52710480463	6.31928358202	6.31928358202	7.90866959572	7.90866959572	8.62094156187	7.99505188062	7.99505188062	7.99505188062	6.52085606761	7.08980366314	8.34283871061	7.73229714321
3qz3_A_89_116	5.26880477657	5.26880477657	5.26880477657	5.26880477657	5.20255374064	5.20255374064	5.20255374064	5.20255374064	5.11312972713	5.11312972713	5.09057552934	5.09057552934	5.09057552934	5.11312972713	4.99954888053
3r2k_A_82_110	5.06794092426	5.09057552934	5.09057552934	5.09057552934	5.11312972713	5.31259115701	5.31259115701	4.99954888053	4.99954888053	5.24679782213	5.24679782213	5.26880477657	5.46350827957	5.33437162434	5.33437162434
3uoi_A_83_110	5.26880477657	5.33437162434	5.33437162434	5.33437162434	5.26880477657	5.09057552934	5.65241808317	6.22550048835	6.22550048835	7.05673588005	6.01416781635	6.09183239335	6.2819364155	6.2819364155	6.2819364155
3vnx_A_124_152	5.02242818456	5.18031553927	5.26880477657	5.26880477657	4.97658683018	4.9304120812	4.83704275142	4.83704275142	4.83704275142	5.13560408688	5.13560408688	5.13560408688	4.97658683018	5.24679782213	5.52710480463
4am5_A_83_111	5.39926827114	5.46350827957	5.46350827957	5.46350827957	5.35607762839	5.54816286706	5.54816286706	5.35607762839	5.29073571375	5.31259115701	4.99954888053	4.9304120812	4.9304120812	4.9304120812	5.09057552934
4cmy_A_83_110	5.20255374064	5.20255374064	5.20255374064	5.29073571375	5.15799917183	5.15799917183	5.15799917183	5.15799917183	5.15799917183	5.13560408688	5.13560408688	4.95354143283	4.95354143283	4.95354143283	4.99954888053
4cvr_A_83_111	5.18031553927	5.09057552934	5.09057552934	5.09057552934	5.09057552934	5.06794092426	4.81348428283	4.81348428283	4.81348428283	5.04522533653	5.04522533653	5.04522533653	4.88389905266	4.97658683018	4.97658683018
4cyb_A_136_163	5.20255374064	4.99954888053	5.04522533653	4.97658683018	4.97658683018	4.97658683018	5.29073571375	5.18031553927	5.18031553927	5.93554142449	5.18031553927	4.88389905266	4.88389905266	5.42075390925	5.42075390925
4e6k_A_83_110	5.4847779812	5.4847779812	5.442167083	5.18031553927	5.18031553927	5.18031553927	5.42075390925	5.33437162434	5.33437162434	5.59007060997	5.29073571375	5.2247143216	5.26880477657	5.26880477657	5.26880477657
4eve_A_88_115	5.20255374064	5.06794092426	5.06794092426	5.06794092426	5.06794092426	5.442167083	5.2247143216	5.2247143216	5.2247143216	5.31259115701	5.31259115701	5.31259115701	5.04522533653	5.24679782213	5.26880477657
4mn9_A_92_120	5.26880477657	5.20255374064	5.20255374064	5.24679782213	5.31259115701	5.06794092426	5.20255374064	5.20255374064	5.20255374064	5.18031553927	5.37770967658	5.37770967658	5.37770967658	5.31259115701	5.15799917183
4toa_A_83_110	5.06794092426	5.20255374064	5.11312972713	5.11312972713	5.11312972713	5.15799917183	5.15799917183	5.15799917183	5.20255374064	5.20255374064	5.26880477657	5.26880477657	5.26880477657	5.37770967658	5.37770967658
4tob_A_83_111	5.26880477657	5.33437162434	5.35607762839	5.02242818456	5.02242818456	5.2247143216	5.2247143216	5.2247143216	5.02242818456	5.39926827114	5.39926827114	5.39926827114	5.18031553927	5.20255374064	5.20255374064
4tod_A_83_110	5.37770967658	5.37770967658	5.26880477657	5.24679782213	5.24679782213	5.2247143216	5.2247143216	5.2247143216	5.06794092426	5.50597666533	5.50597666533	5.50597666533	5.52710480463	5.35607762839	5.35607762839
4tof_A_83_111	5.20255374064	5.33437162434	5.15799917183	5.15799917183	5.15799917183	5.15799917183	5.09057552934	4.9304120812	4.9304120812	5.29073571375	5.29073571375	5.11312972713	5.11312972713	5.24679782213	4.90719816137
4u3g_A_83_111	5.35607762839	5.20255374064	5.39926827114	5.56915131592	5.26880477657	5.26880477657	5.18031553927	5.18031553927	5.18031553927	5.56915131592	5.61092120342	5.61092120342	5.61092120342	5.29073571375	5.26880477657
