# Supplementary material for: Examining the Conservation of Kinks in Alpha Helices
Source: PLoS One. 2016 Jun 17;11(6):e0157553. doi: 10.1371/journal.pone.0157553 (PMC4912094; doi:10.1371/journal.pone.0157553)
Supplement: S1 Data — (GZ) [file pone.0157553.s002.tar.gz › kink_conservation_data/SolFams/5127.csv]

helix_ID	start	end	sequence
1j9a_A_163_179	163	179	ALDDIRESIKELAYYRE
1uoc_A_247_264	247	263	TGGQSLLMLLSFCQLSK
2d5r_A_227_244	227	243	AGSDSLLTGMAFFKMRE
2f96_A_195_215	195	211	ARYDTEKTAELFCGIVN
2gbz_A_163_181	163	179	ALSDVRDSIDELRHYRQ
2igi_A_159_176	159	175	AMDDIRESVAELAYYRE
2p51_A_237_254	237	253	AGSDALLTARIFFEIRS
3v9w_A_183_203	183	199	ALYDTERTAVLFCEIVN
position	6	7	8	9	10	11
1j9a_A_163_179	10.053	10.053	10.053	8.408	7.906	7.515
1uoc_A_247_264	7.28	7.28	4.767	5.25	7.794	7.794
2d5r_A_227_244	6.696	6.696	8.564	8.564	10.451	12.522
2f96_A_195_215	6.524	6.524	5.522	4.074	4.887	6.657
2gbz_A_163_181	10.875	10.875	10.875	9.348	6.821	10.898
2igi_A_159_176	12.905	12.905	12.691	12.242	9.001	10.71
2p51_A_237_254	5.224	6.627	8.754	9.254	9.254	9.738
3v9w_A_183_203	6.392	6.392	4.438	2.889	4.549	8.075
1j9a_A_163_179	6.88876312006	6.88876312006	6.88876312006	6.33787510335	6.30063745995	6.53886742721
1uoc_A_247_264	5.65241808317	5.65241808317	5.59007060997	5.37770967658	5.61092120342	5.61092120342
2d5r_A_227_244	4.97658683018	4.97658683018	5.37770967658	5.37770967658	6.24436825855	7.4113407228
2f96_A_195_215	5.20255374064	5.20255374064	4.95354143283	4.86051412751	5.09057552934	4.97658683018
2gbz_A_163_181	5.9552894964	5.9552894964	5.9552894964	5.89586004532	5.75498897314	7.36413604438
2igi_A_159_176	5.24679782213	5.24679782213	5.50597666533	5.61092120342	5.73460693317	8.45022393439
2p51_A_237_254	5.18031553927	5.15799917183	5.442167083	5.13560408688	5.13560408688	5.67306525584
3v9w_A_183_203	4.99954888053	4.99954888053	4.83704275142	4.99954888053	5.39926827114	5.11312972713
