# Supplementary material for: Examining the Conservation of Kinks in Alpha Helices
Source: PLoS One. 2016 Jun 17;11(6):e0157553. doi: 10.1371/journal.pone.0157553 (PMC4912094; doi:10.1371/journal.pone.0157553)
Supplement: S1 Data — (GZ) [file pone.0157553.s002.tar.gz › kink_conservation_data/SolFams/752.csv]

helix_ID	start	end	sequence
1bi9_A_283_295	283	295	LDYAVEQAHQGVF
1wnd_A_261_273	261	273	IEAVVEGVRTFGY
3etf_A_249_261	249	261	LELAVKAAVAGRY
3pqa_A_256_268	256	268	LNKAVNALIKGSF
3rjl_A_302_314	302	314	IELAAQSIFTSAF
4i3v_A_269_284	272	284	LARAADLAVAGAT
4itb_A_243_255	243	255	LDEAVEVGTVART
position	6	7
1bi9_A_283_295	8.696	8.696
1wnd_A_261_273	31.849	31.849
3etf_A_249_261	6.921	6.921
3pqa_A_256_268	15.673	15.673
3rjl_A_302_314	9.998	9.998
4i3v_A_269_284	7.009	4.836
4itb_A_243_255	14.641	14.641
1bi9_A_283_295	6.90576179153	6.90576179153
1wnd_A_261_273	7.28467317983	7.28467317983
3etf_A_249_261	7.56620205869	7.56620205869
3pqa_A_256_268	5.63170354604	5.63170354604
3rjl_A_302_314	8.20600151742	8.20600151742
4i3v_A_269_284	5.81574541765	6.09183239335
4itb_A_243_255	5.04522533653	5.04522533653
