# Supplementary material for: Examining the Conservation of Kinks in Alpha Helices
Source: PLoS One. 2016 Jun 17;11(6):e0157553. doi: 10.1371/journal.pone.0157553 (PMC4912094; doi:10.1371/journal.pone.0157553)
Supplement: S1 Data — (GZ) [file pone.0157553.s002.tar.gz › kink_conservation_data/SolFams/2978.csv]

helix_ID	start	end	sequence
1duv_G_134_147	135	146	TQLLADLLTMQE
1dxh_A_135_147	136	147	TQMLADVLTMRE
1js1_X_148_161	149	160	LQSFADLITIEE
1ml4_A_136_149	137	148	TQTLLDLYTIKK
1oth_A_169_183	170	181	IQILADYLTLQE
1pg5_A_130_143	131	142	TQAVIDIYTINK
1pvv_A_135_148	136	147	CQALADYMTIWE
1vlv_A_136_150	137	148	TQALADLMTIEE
2be7_A_135_148	136	147	TQTLLDLFSIYE
2ef0_A_135_149	136	147	LQALADLLTLKE
2i6u_A_129_142	130	141	CQVLADLQTIAE
2w37_A_141_154	142	153	TQMLADFMTVKE
2yfk_A_166_179	167	178	TQAMADALHLIH
3csu_A_135_148	136	147	TQTLLDLFTIQE
3gd5_A_138_151	139	150	CQVVADLLTIRE
3grf_A_135_150	135	146	LQMVCDFMTIKE
3kzn_A_149_163	150	161	CQELAHALALQE
3q98_A_167_180	167	178	TQSMADLAWLRE
3r7f_A_128_142	129	140	TQSLLDLMTIYE
3sds_A_152_165	153	164	LQAIADFLTIHE
3tpf_A_125_137	126	137	TQVLGDLFTIKE
4am8_A_131_143	132	143	TQELGDLCTMVE
4bjh_B_127_140	128	139	SQGLIDFFTIKE
4ekn_B_132_145	133	144	TQTLLDLYTIMR
4f2g_A_135_148	136	147	CQVLADIFTYYE
4h31_A_136_148	137	148	TQILADFLTMLE
4iv5_A_142_155	143	154	TQALLDTLTIHS
4nf2_A_136_150	137	148	CQALADLMTIYE
4oh7_A_136_149	137	148	CQIMADVLTYEE
position	6
1duv_G_134_147	5.024
1dxh_A_135_147	4.268
1js1_X_148_161	6.104
1ml4_A_136_149	5.267
1oth_A_169_183	6.004
1pg5_A_130_143	8.209
1pvv_A_135_148	2.244
1vlv_A_136_150	5.348
2be7_A_135_148	5.296
2ef0_A_135_149	3.33
2i6u_A_129_142	3.911
2w37_A_141_154	8.04
2yfk_A_166_179	5.721
3csu_A_135_148	5.778
3gd5_A_138_151	5.062
3grf_A_135_150	9.506
3kzn_A_149_163	5.785
3q98_A_167_180	4.662
3r7f_A_128_142	6.249
3sds_A_152_165	4.021
3tpf_A_125_137	2.769
4am8_A_131_143	7.285
4bjh_B_127_140	7.587
4ekn_B_132_145	6.917
4f2g_A_135_148	4.855
4h31_A_136_148	5.733
4iv5_A_142_155	4.79
4nf2_A_136_150	4.079
4oh7_A_136_149	3.471
1duv_G_134_147	5.09057552934
1dxh_A_135_147	5.42075390925
1js1_X_148_161	6.76848076751
1ml4_A_136_149	5.54816286706
1oth_A_169_183	5.13560408688
1pg5_A_130_143	5.24679782213
1pvv_A_135_148	5.13560408688
1vlv_A_136_150	5.29073571375
2be7_A_135_148	5.46350827957
2ef0_A_135_149	5.24679782213
2i6u_A_129_142	5.83586904781
2w37_A_141_154	5.50597666533
2yfk_A_166_179	5.46350827957
3csu_A_135_148	5.18031553927
3gd5_A_138_151	5.54816286706
3grf_A_135_150	4.95354143283
3kzn_A_149_163	5.442167083
3q98_A_167_180	5.65241808317
3r7f_A_128_142	5.50597666533
3sds_A_152_165	5.35607762839
3tpf_A_125_137	5.71415925044
4am8_A_131_143	5.29073571375
4bjh_B_127_140	5.26880477657
4ekn_B_132_145	5.24679782213
4f2g_A_135_148	5.33437162434
4h31_A_136_148	4.76610346593
4iv5_A_142_155	5.54816286706
4nf2_A_136_150	5.11312972713
4oh7_A_136_149	5.13560408688
