# Supplementary material for: Examining the Conservation of Kinks in Alpha Helices
Source: PLoS One. 2016 Jun 17;11(6):e0157553. doi: 10.1371/journal.pone.0157553 (PMC4912094; doi:10.1371/journal.pone.0157553)
Supplement: S1 Data — (GZ) [file pone.0157553.s002.tar.gz › kink_conservation_data/SolFams/63.csv]

helix_ID	start	end	sequence
1db3_A_196_208	197	208	TRKITRAIANIA
1e6u_A_181_194	181	192	IPALLRRFHEAT
1n7h_A_225_237	226	237	TRKITRALGRIK
1orr_A_208_220	209	220	VGWFCQKAVEIK
1t2a_A_219_231	220	231	TRKISRSVAKIY
2pk3_A_180_192	181	192	TQDFAKQIVDIE
2v6g_A_217_231	218	229	VGTLCVYAAICK
2z1m_A_191_203	192	203	TRKITYSLARIK
4e5y_A_187_199	188	199	LPGLIHKVHLAK
position	6
1db3_A_196_208	7.908
1e6u_A_181_194	4.74
1n7h_A_225_237	10.462
1orr_A_208_220	3.875
1t2a_A_219_231	4.784
2pk3_A_180_192	6.434
2v6g_A_217_231	5.07
2z1m_A_191_203	10.16
4e5y_A_187_199	8.695
1db3_A_196_208	5.42075390925
1e6u_A_181_194	5.29073571375
1n7h_A_225_237	5.31259115701
1orr_A_208_220	5.73460693317
1t2a_A_219_231	5.442167083
2pk3_A_180_192	5.77530579048
2v6g_A_217_231	4.90719816137
2z1m_A_191_203	5.63170354604
4e5y_A_187_199	6.01416781635
