# Supplementary material for: Examining the Conservation of Kinks in Alpha Helices
Source: PLoS One. 2016 Jun 17;11(6):e0157553. doi: 10.1371/journal.pone.0157553 (PMC4912094; doi:10.1371/journal.pone.0157553)
Supplement: S1 Data — (GZ) [file pone.0157553.s002.tar.gz › kink_conservation_data/SolFams/1775.csv]

helix_ID	start	end	sequence
1fno_A_284_301	288	300	EARKRKM-MEIAKK--
1ysj_A_258_278	262	276	QAVPEHMRRVAEGIA-
2q43_A_277_293	278	293	TQLQQRVKEVITKQAA
2v8h_A_326_343	328	342	VLATMLK-EAAAEFDR
4ewt_A_264_284	268	282	ATIEKEIKRLSKGLE-
position	6	7	8	9	10
1fno_A_284_301	10.316	10.316	6.334	6.334	2.17
1ysj_A_258_278	6.379	6.379	6.379	5.83	5.033
2q43_A_277_293	9.771	9.771	9.771	8.078	5.15
2v8h_A_326_343	3.961	3.961	3.072	3.072	6.724
2zog_A_350_366	NA	6.656	7.345	7.44	7.44
3dlj_A_357_373	NA	2.348	2.348	2.566	3.205
3pfo_A_306_321	NA	1.549	2.755	3.493	3.493
4ewt_A_264_284	3.486	3.486	4.463	10.351	18.302
1fno_A_284_301	5.61092120342	5.61092120342	5.69364550077	5.69364550077	5.37770967658
1ysj_A_258_278	5.37770967658	5.37770967658	5.37770967658	5.31259115701	5.89586004532
2q43_A_277_293	5.63170354604	5.63170354604	5.63170354604	5.46350827957	6.30063745995
2v8h_A_326_343	5.09057552934	5.09057552934	5.13560408688	5.13560408688	5.79555780127
2zog_A_350_366	NA	5.69364550077	5.52710480463	5.442167083	5.442167083
3dlj_A_357_373	NA	4.95354143283	4.95354143283	4.67026768404	4.69436258962
3pfo_A_306_321	NA	4.9304120812	5.13560408688	5.09057552934	5.09057552934
4ewt_A_264_284	5.39926827114	5.39926827114	6.75111003164	5.35607762839	7.33247014333
