# Supplementary material for: Examining the Conservation of Kinks in Alpha Helices
Source: PLoS One. 2016 Jun 17;11(6):e0157553. doi: 10.1371/journal.pone.0157553 (PMC4912094; doi:10.1371/journal.pone.0157553)
Supplement: S1 Data — (GZ) [file pone.0157553.s002.tar.gz › kink_conservation_data/SolFams/219.csv]

helix_ID	start	end	sequence
1h3f_A_285_301	288	300	AHRVLARLLTAAY
1jil_A_294_307	295	307	AQKTLAEEVTKFI
2jan_A_295_308	296	308	AQRRLASELTVLV
2pid_A_344_357	345	357	PQKRLAAEVTKLV
2ts1_A_293_306	294	306	AQKTLAEEVTKLV
2yxn_A_299_311	299	311	AQYVLAEQVTRLV
position	6	7
1h3f_A_285_301	10.594	11.942
1jil_A_294_307	7.995	7.995
2jan_A_295_308	4.317	4.317
2pid_A_344_357	8.85	8.85
2ts1_A_293_306	4.563	4.563
2yxn_A_299_311	6.548	6.548
1h3f_A_285_301	5.04522533653	6.18759589815
1jil_A_294_307	5.29073571375	5.29073571375
2jan_A_295_308	5.63170354604	5.63170354604
2pid_A_344_357	5.31259115701	5.31259115701
2ts1_A_293_306	5.18031553927	5.18031553927
2yxn_A_299_311	5.37770967658	5.37770967658
