# Supplementary material for: Examining the Conservation of Kinks in Alpha Helices
Source: PLoS One. 2016 Jun 17;11(6):e0157553. doi: 10.1371/journal.pone.0157553 (PMC4912094; doi:10.1371/journal.pone.0157553)
Supplement: S1 Data — (GZ) [file pone.0157553.s002.tar.gz › kink_conservation_data/SolFams/4240.csv]

helix_ID	start	end	sequence
1dnp_A_204_217	204	216	EKAAIAQLRQFCQ
1u3d_A_217_229	217	229	WSNGDKALTTFIN
2j07_A_179_192	179	191	EEAALAGLRAFLE
2xry_A_234_246	234	246	EKAAKKVMESFIA
3zxs_A_227_239	227	239	RAEALRALDHFIR
4ct0_A_214_230	214	226	ETEALTRLERHLE
4dja_A_231_243	231	243	RTDAERALSAFID
position	6	7
1dnp_A_204_217	5.832	5.832
1u3d_A_217_229	1.154	1.154
2j07_A_179_192	2.43	8.864
2xry_A_234_246	5.345	5.345
3zxs_A_227_239	4.288	4.288
4ct0_A_214_230	12.611	12.611
4dja_A_231_243	5.222	5.222
1dnp_A_204_217	5.65241808317	5.65241808317
1u3d_A_217_229	6.57473757912	6.57473757912
2j07_A_179_192	5.33437162434	7.15542698638
2xry_A_234_246	5.20255374064	5.20255374064
3zxs_A_227_239	5.37770967658	5.37770967658
4ct0_A_214_230	5.2247143216	5.2247143216
4dja_A_231_243	5.75498897314	5.75498897314
