# Supplementary material for: Examining the Conservation of Kinks in Alpha Helices
Source: PLoS One. 2016 Jun 17;11(6):e0157553. doi: 10.1371/journal.pone.0157553 (PMC4912094; doi:10.1371/journal.pone.0157553)
Supplement: S1 Data — (GZ) [file pone.0157553.s002.tar.gz › kink_conservation_data/SolFams/1188.csv]

helix_ID	start	end	sequence
1t5j_A_255_268	256	268	SLASMYGAMAGAY
2foz_A_299_313	301	313	TIATMAGAIAGAY
2woe_A_246_258	246	258	TTGALAGMLAGAT
2yzv_A_253_266	254	266	TVGAVYGQLAGAY
3hfw_A_303_317	305	317	STAAIAGCWWGVM
3o5t_A_245_258	246	258	TTGAIAGMLAGAT
position	6	7
1t5j_A_255_268	22.879	22.879
2foz_A_299_313	17.487	15.853
2woe_A_246_258	13.702	13.702
2yzv_A_253_266	20.419	20.419
3hfw_A_303_317	17.795	16.553
3o5t_A_245_258	10.125	9.204
1t5j_A_255_268	5.67306525584	5.67306525584
2foz_A_299_313	6.01416781635	5.59007060997
2woe_A_246_258	5.37770967658	5.37770967658
2yzv_A_253_266	5.73460693317	5.73460693317
3hfw_A_303_317	6.39332523747	6.61040621226
3o5t_A_245_258	5.79555780127	5.24679782213
