# Supplementary material for: Examining the Conservation of Kinks in Alpha Helices
Source: PLoS One. 2016 Jun 17;11(6):e0157553. doi: 10.1371/journal.pone.0157553 (PMC4912094; doi:10.1371/journal.pone.0157553)
Supplement: S1 Data — (GZ) [file pone.0157553.s002.tar.gz › kink_conservation_data/SolFams/5000.csv]

helix_ID	start	end	sequence
1elj_A_364_378	366	378	GI-LKKYQQEILNN
1eu8_A_391_406	393	405	EA-LDKAQKEAEEL
2fnc_A_360_376	362	374	DA-LKEAVEKIKAQ
2gh9_A_363_378	365	377	KI-VEDMVAEIKKA
2gha_A_360_375	362	374	EA-LKNAVERIKAQ
2uvj_A_410_428	412	424	ET-AEYFNKQGDRI
2z8f_A_415_431	415	428	ADIFSDAQTTSVDT
2zyo_A_377_394	379	391	QA-LNDAVKIMKEK
3k01_A_385_399	387	399	EA-AANTGDAYRKL
3oo8_A_385_402	389	402	ATVQKSAEDQAKTI
4hw8_A_395_413	397	409	QA-LDEATNDITQN
4mfi_A_409_426	411	423	KT-FTNIQKRLQVI
4r2b_A_406_420	408	420	DA-VKELVSAVEGA
4ry1_A_419_437	421	433	KV-ADDFLSGANRI
4rya_A_416_433	418	430	QA-LKTAQTLTERE
position	6	7	8
1elj_A_364_378	9.748	7.498	7.498
1eu8_A_391_406	11.378	14.498	14.498
2fnc_A_360_376	3.977	3.977	3.977
2gh9_A_363_378	4.003	2.804	3.001
2gha_A_360_375	1.653	1.653	2.85
2uvj_A_410_428	12.944	12.944	12.944
2z8f_A_415_431	17.201	17.201	15.86
2zyo_A_377_394	5.682	7.585	7.585
3k01_A_385_399	2.927	2.927	2.927
3oo8_A_385_402	4.493	9.92	9.92
4hw8_A_395_413	5.522	5.522	6.786
4mfi_A_409_426	10.97	11.489	12.233
4r2b_A_406_420	14.925	10.126	9.585
4ry1_A_419_437	11.322	11.322	12.117
4rya_A_416_433	7.169	7.169	7.169
1elj_A_364_378	5.63170354604	7.76203490249	7.76203490249
1eu8_A_391_406	5.4847779812	5.442167083	5.442167083
2fnc_A_360_376	5.04522533653	5.04522533653	5.04522533653
2gh9_A_363_378	4.97658683018	5.13560408688	5.18031553927
2gha_A_360_375	5.09057552934	5.09057552934	5.33437162434
2uvj_A_410_428	5.56915131592	5.56915131592	5.56915131592
2z8f_A_415_431	5.37770967658	5.37770967658	4.97658683018
2zyo_A_377_394	4.90719816137	5.93554142449	5.93554142449
3k01_A_385_399	5.13560408688	5.13560408688	5.13560408688
3oo8_A_385_402	5.33437162434	6.61040621226	6.61040621226
4hw8_A_395_413	5.24679782213	5.24679782213	5.35607762839
4mfi_A_409_426	5.29073571375	5.13560408688	5.42075390925
4r2b_A_406_420	5.35607762839	5.63170354604	5.52710480463
4ry1_A_419_437	5.15799917183	5.15799917183	5.33437162434
4rya_A_416_433	5.04522533653	5.04522533653	5.04522533653
