# Supplementary material for: Examining the Conservation of Kinks in Alpha Helices
Source: PLoS One. 2016 Jun 17;11(6):e0157553. doi: 10.1371/journal.pone.0157553 (PMC4912094; doi:10.1371/journal.pone.0157553)
Supplement: S1 Data — (GZ) [file pone.0157553.s002.tar.gz › kink_conservation_data/SolFams/4144.csv]

helix_ID	start	end	sequence
1aj2_A_71_88	71	84	VE------EELQRVIPVVEA
1f74_A_56_70	56	68	TE-------EKKEIFRIAKD
1xky_A_55_69	55	67	SE-------EKVALYRHVVS
2ehh_A_52_66	52	64	FE-------EHEKVIEFAVK
2pur_A_53_67	53	65	HD-------EHADVVMMTLD
2r8w_A_86_100	86	98	RE-------ERRRAIEAAAT
2r91_A_70_83	70	82	LQ-------EKMELTDAATS
2rfg_A_52_66	52	64	EE-------EHKRVVALVAE
2vc6_A_52_66	52	64	KS-------EHEQVVEITIK
2wkj_A_56_70	56	68	LS-------EREQVLEIVAE
2y5s_A_77_91	77	90	LD------EELARVIPLVEA
2yxg_A_52_66	52	64	HE-------EHKKVIEKVVD
3a5f_A_54_68	54	66	ET-------ERKETIKFVID
3b4u_A_55_67	55	67	SR-------ERQAILSSFIA
3cpr_A_68_81	68	80	AA-------EKLELLKAVRE
3d0c_A_62_76	62	74	IE-------EAKQVATRVTE
3daq_A_55_69	55	67	TD-------EKELILKTVID
3dz1_A_58_71	58	70	AA-------EAEAVATRFIK
3e96_A_64_78	64	76	LE-------EAKEEVRRTVE
3eb2_A_56_70	56	68	TA-------QREAVVRATIE
3fkr_A_71_85	71	83	DD-------ERDVLTRTILE
3l21_A_63_77	63	75	DG-------EKIELLRAVLE
3na8_A_76_90	76	88	DP-------EWDEVVDFTLK
3qfe_A_59_73	59	71	RE-------ERAQLIATARK
3qze_A_53_67	53	65	VE-------EHIQVIRRVVD
3s5o_A_86_98	86	98	SS-------ERLEVVSRVRQ
3si9_A_57_71	57	69	HE-------EHKRIIELCVE
3tak_A_53_67	53	65	ME-------EHTQVIKEIIR
3tuu_A_78_91	78	90	WD-------EHIMLIGHTVN
4ahq_A_57_69	57	69	TE-------QKKQVFKVAKE
4dpp_A_116_129	116	128	WD-------EHIMLIGHTVN
4evz_A_56_69	56	68	H-------EGRETMLEVVER
4fha_A_59_73	59	71	HD-------EELELFAAVQK
4i7w_A_53_67	53	65	HD-------EHKRVVELCIE
4ly8_A_56_70	56	68	HE-------EHRTCIEIAVE
4n4p_A_59_73	59	71	FE-------DKKEVMKLVAE
4nir_A_76_93	76	89	VE------EEIKRVVPMIQA
4nq1_A_52_66	52	64	HS-------EKLLVIKTVIE
4ptn_A_65_79	65	77	AE-------ERKAIARFAID
position	12	13	14
1aj2_A_71_88	18.9	18.9	18.9
1f74_A_56_70	2.5	3.379	3.792
1xky_A_55_69	3.86	6.396	7.404
2ehh_A_52_66	6.604	6.604	6.604
2pur_A_53_67	4.68	4.68	4.68
2r8w_A_86_100	5.47	5.47	5.47
2r91_A_70_83	7.777	7.777	7.777
2rfg_A_52_66	2.057	2.057	2.489
2vc6_A_52_66	6.013	6.013	6.517
2wkj_A_56_70	4.22	4.22	4.22
2y5s_A_77_91	21.162	21.162	20.189
2yxg_A_52_66	2.951	5.377	5.377
3a5f_A_54_68	3.283	6.164	8.339
3b4u_A_55_67	4.83	5.111	5.111
3cpr_A_68_81	1.968	4.331	4.331
3d0c_A_62_76	4.151	4.174	4.342
3daq_A_55_69	0.77	1.714	1.714
3dz1_A_58_71	5.775	9.006	9.006
3e96_A_64_78	12.682	12.682	12.682
3eb2_A_56_70	4.772	4.772	4.772
3fkr_A_71_85	8.465	9.274	9.274
3l21_A_63_77	2.836	4.916	9.049
3na8_A_76_90	6.015	6.413	6.413
3qfe_A_59_73	5.847	5.847	6.554
3qze_A_53_67	4.196	6.57	6.57
3s5o_A_86_98	8.554	8.554	8.554
3si9_A_57_71	3.56	3.56	3.56
3tak_A_53_67	7.036	7.036	7.036
3tuu_A_78_91	6.944	10.304	10.756
4ahq_A_57_69	2.814	5.383	5.383
4dpp_A_116_129	5.492	7.585	9.329
4evz_A_56_69	6.183	6.183	6.183
4fha_A_59_73	5.182	6.232	6.897
4i7w_A_53_67	5.885	6.041	6.041
4ly8_A_56_70	7.129	7.129	7.524
4n4p_A_59_73	6.818	6.818	6.818
4nir_A_76_93	27.681	27.681	25.596
4nq1_A_52_66	6.421	8.381	8.542
4ptn_A_65_79	3.93	3.93	3.93
1aj2_A_71_88	5.9552894964	5.9552894964	5.9552894964
1f74_A_56_70	4.99954888053	5.20255374064	5.13560408688
1xky_A_55_69	5.02242818456	5.09057552934	5.11312972713
2ehh_A_52_66	5.69364550077	5.69364550077	5.69364550077
2pur_A_53_67	5.24679782213	5.24679782213	5.24679782213
2r8w_A_86_100	5.35607762839	5.35607762839	5.35607762839
2r91_A_70_83	5.31259115701	5.31259115701	5.31259115701
2rfg_A_52_66	4.9304120812	4.9304120812	5.26880477657
2vc6_A_52_66	5.33437162434	5.33437162434	4.90719816137
2wkj_A_56_70	4.86051412751	4.86051412751	4.86051412751
2y5s_A_77_91	6.61040621226	6.61040621226	5.59007060997
2yxg_A_52_66	4.86051412751	5.09057552934	5.09057552934
3a5f_A_54_68	4.69436258962	4.97658683018	4.86051412751
3b4u_A_55_67	5.83586904781	5.97497633388	5.97497633388
3cpr_A_68_81	5.442167083	5.31259115701	5.31259115701
3d0c_A_62_76	4.97658683018	5.04522533653	4.95354143283
3daq_A_55_69	4.97658683018	4.95354143283	4.95354143283
3dz1_A_58_71	5.26880477657	5.24679782213	5.24679782213
3e96_A_64_78	5.54816286706	5.54816286706	5.54816286706
3eb2_A_56_70	4.78983807301	4.78983807301	4.78983807301
3fkr_A_71_85	5.18031553927	5.37770967658	5.37770967658
3l21_A_63_77	5.31259115701	5.2247143216	5.35607762839
3na8_A_76_90	4.86051412751	4.86051412751	4.86051412751
3qfe_A_59_73	5.2247143216	5.2247143216	5.75498897314
3qze_A_53_67	5.52710480463	5.42075390925	5.42075390925
3s5o_A_86_98	5.35607762839	5.35607762839	5.35607762839
3si9_A_57_71	5.46350827957	5.46350827957	5.46350827957
3tak_A_53_67	5.42075390925	5.42075390925	5.42075390925
3tuu_A_78_91	5.18031553927	5.59007060997	5.75498897314
4ahq_A_57_69	5.24679782213	5.87592596301	5.87592596301
4dpp_A_116_129	5.39926827114	5.61092120342	5.75498897314
4evz_A_56_69	5.06794092426	5.06794092426	5.06794092426
4fha_A_59_73	5.71415925044	5.71415925044	5.54816286706
4i7w_A_53_67	4.90719816137	4.90719816137	4.90719816137
4ly8_A_56_70	5.13560408688	5.13560408688	5.33437162434
4n4p_A_59_73	5.2247143216	5.2247143216	5.2247143216
4nir_A_76_93	6.03367320804	6.03367320804	5.65241808317
4nq1_A_52_66	5.09057552934	5.39926827114	5.18031553927
4ptn_A_65_79	5.04522533653	5.04522533653	5.04522533653
