# Supplementary material for: Examining the Conservation of Kinks in Alpha Helices
Source: PLoS One. 2016 Jun 17;11(6):e0157553. doi: 10.1371/journal.pone.0157553 (PMC4912094; doi:10.1371/journal.pone.0157553)
Supplement: S1 Data — (GZ) [file pone.0157553.s002.tar.gz › kink_conservation_data/SolFams/2585.csv]

helix_ID	start	end	sequence
2ckw_A_357_370	358	370	ASIFHTVLANLTS
2xym_A_329_345	333	345	ERNLRAFTEAMTR
3hkw_A_329_345	333	345	AASLRAFTEAMTR
4oow_A_329_345	333	345	AAALRAFTEAMTR
4ry4_A_333_345	333	345	AAALRAFTEAMTR
4ry5_A_329_345	333	345	AAALRAFTEAMTR
4ry6_A_329_345	333	345	AAALRAFTEAMTR
4ry7_A_329_345	333	345	AAALRAFTEAMTR
position	6	7
2ckw_A_357_370	47.386	27.984
2xym_A_329_345	2.805	2.805
3hkw_A_329_345	4.229	4.229
4oow_A_329_345	2.53	1.197
4ry4_A_333_345	5.325	5.325
4ry5_A_329_345	2.77	2.77
4ry6_A_329_345	3.507	3.507
4ry7_A_329_345	3.505	3.36
2ckw_A_357_370	9.20246363578	10.063541512
2xym_A_329_345	5.02242818456	5.02242818456
3hkw_A_329_345	5.24679782213	5.24679782213
4oow_A_329_345	5.71415925044	5.61092120342
4ry4_A_333_345	5.73460693317	5.73460693317
4ry5_A_329_345	6.09183239335	6.09183239335
4ry6_A_329_345	5.85592909609	5.85592909609
4ry7_A_329_345	6.6811478912	6.66353622942
