# Supplementary material for: Examining the Conservation of Kinks in Alpha Helices
Source: PLoS One. 2016 Jun 17;11(6):e0157553. doi: 10.1371/journal.pone.0157553 (PMC4912094; doi:10.1371/journal.pone.0157553)
Supplement: S1 Data — (GZ) [file pone.0157553.s002.tar.gz › kink_conservation_data/SolFams/3481.csv]

helix_ID	start	end	sequence
2v2f_F_525_540	525	538	ETTAYMMTEMMKTV
2y2m_A_610_625	610	623	KATATIMQGLLREV
3pbt_A_451_466	451	464	PEVASTVQGMLQQV
3ue3_A_492_505	492	505	PKIADQVLMMLEQV
3un7_A_393_408	393	406	PQVAAKLTELMVGA
3zg9_B_543_558	543	556	ETVSNEMTSMLLDV
4mnr_A_365_380	365	378	KTTAGRVRDVLLGV
4ra7_A_858_873	858	871	ADTAAQVREAMLGV
position	6	7	8
2v2f_F_525_540	11.116	13.4	13.4
2y2m_A_610_625	12.379	14.467	14.467
3pbt_A_451_466	7.615	7.615	6.945
3ue3_A_492_505	6.101	6.101	3.571
3un7_A_393_408	6.322	9.377	9.377
3zg9_B_543_558	13.472	13.472	12.242
4mnr_A_365_380	10.487	11.707	11.707
4ra7_A_858_873	7.177	7.177	6.944
2v2f_F_525_540	6.03367320804	6.07250513337	6.07250513337
2y2m_A_610_625	5.65241808317	5.77530579048	5.77530579048
3pbt_A_451_466	5.06794092426	5.06794092426	5.15799917183
3ue3_A_492_505	5.73460693317	5.73460693317	5.54816286706
3un7_A_393_408	5.26880477657	5.2247143216	5.2247143216
3zg9_B_543_558	5.99460231551	5.99460231551	5.91573173604
4mnr_A_365_380	5.54816286706	5.56915131592	5.56915131592
4ra7_A_858_873	5.35607762839	5.35607762839	5.31259115701
