# Supplementary material for: Examining the Conservation of Kinks in Alpha Helices
Source: PLoS One. 2016 Jun 17;11(6):e0157553. doi: 10.1371/journal.pone.0157553 (PMC4912094; doi:10.1371/journal.pone.0157553)
Supplement: S1 Data — (GZ) [file pone.0157553.s002.tar.gz › kink_conservation_data/SolFams/1672.csv]

helix_ID	start	end	sequence
1ajs_A_233_245	233	245	LEKDAWAIRYFVS
2ay1_A_233_246	233	245	LEEDAAGTRLIAS
2q7w_A_221_234	221	233	LEEDAEGLRAFAA
4h51_A_232_244	232	244	LDTDAYAARLFAR
7aat_A_233_245	233	245	INRDAWALRHFIE
position	6	7
1ajs_A_233_245	47.755	47.755
2ay1_A_233_246	43.304	43.304
2q7w_A_221_234	47.821	47.821
4h51_A_232_244	46.818	46.818
7aat_A_233_245	50.396	50.396
1ajs_A_233_245	9.17877330979	9.17877330979
2ay1_A_233_246	7.70241944101	7.70241944101
2q7w_A_221_234	9.60334519001	9.60334519001
4h51_A_232_244	9.54760295311	9.54760295311
7aat_A_233_245	9.22606589344	9.22606589344
