# Supplementary material for: Examining the Conservation of Kinks in Alpha Helices
Source: PLoS One. 2016 Jun 17;11(6):e0157553. doi: 10.1371/journal.pone.0157553 (PMC4912094; doi:10.1371/journal.pone.0157553)
Supplement: S1 Data — (GZ) [file pone.0157553.s002.tar.gz › kink_conservation_data/SolFams/1375.csv]

helix_ID	start	end	sequence
1j09_A_324_337	324	337	LEEVAERVKP-FLRE
2ja2_A_337_350	337	350	VGDFTVRLRD-HLDT
2o5r_A_330_343	330	343	IEKLAELAKP-FFEK
3afh_A_333_347	333	347	LEDLKREFIEWAKYA
4gri_A_332_345	332	345	DEDLFNLLLP-FFQK
position	6	7	8	9
1j09_A_324_337	29.159	31.036	31.036	31.036
2ja2_A_337_350	6.953	6.953	3.339	2.548
2o5r_A_330_343	32.642	32.642	32.642	26.672
3afh_A_333_347	4.619	4.619	7.298	7.298
4gri_A_332_345	35.109	35.109	35.109	25.593
1j09_A_324_337	7.59672615594	6.3564123428	6.3564123428	6.3564123428
2ja2_A_337_350	5.26880477657	5.26880477657	5.33437162434	6.18759589815
2o5r_A_330_343	6.2819364155	6.2819364155	6.2819364155	6.71622532849
3afh_A_333_347	5.442167083	5.442167083	5.89586004532	5.89586004532
4gri_A_332_345	5.71415925044	5.71415925044	5.71415925044	6.6281656644
