# Supplementary material for: Examining the Conservation of Kinks in Alpha Helices
Source: PLoS One. 2016 Jun 17;11(6):e0157553. doi: 10.1371/journal.pone.0157553 (PMC4912094; doi:10.1371/journal.pone.0157553)
Supplement: S1 Data — (GZ) [file pone.0157553.s002.tar.gz › kink_conservation_data/SolFams/3569.csv]

helix_ID	start	end	sequence
1v4e_A_61_85	64	81	ISSLAALELVHLASLLHD
1wmw_A_58_82	62	79	LEAATALELFQNWVLVHD
1wy0_A_69_90	69	86	IYPAVAIELIHNYSLVHD
2azj_A_63_84	64	81	YGGALAIEILHSASLALC
2e8v_A_59_83	63	80	AIVSQIVELLHNSSLLID
2q80_A_43_67	47	64	QIIIEVTEMLHNASLLID
3aqb_B_65_88	67	84	IRTAVSLELVHMASLVHD
3ipi_A_72_94	73	90	LNAALAVEMMHSASLIHD
3lk5_A_87_112	91	108	LDAAASLEFIQACALIHD
3nf2_A_110_132	111	128	VPGAVAVELVHNFSLLHD
3pko_A_66_91	70	87	QAGAAAIEILHVGTLIHD
3q2q_A_93_117	96	113	IKAAVVVEITHLATLYHD
3wjk_A_66_88	67	84	VTIAALIEFIHTATLLHD
4dhd_A_65_86	66	83	LPAAAIVELIHNYSLIYD
4fp4_A_66_89	69	86	LEAAAIVELLHVVSLLQD
4jxn_A_74_94	76	93	INLAATVEFIHTATLLHD
4jxy_A_65_87	67	84	HTLAAIIEFIHTATLLHD
4lob_A_67_88	71	88	QRLAAIIEMLHTATLVHD
position	6	7	8	9	10	11	12
1v4e_A_61_85	12.316	12.316	12.316	12.653	12.653	12.653	9.732
1wmw_A_58_82	8.856	7.463	5.661	4.344	7.101	7.787	11.352
1wy0_A_69_90	7.319	7.319	6.686	4.996	4.407	5.286	6.393
2azj_A_63_84	3.045	2.181	2.181	2.181	1.916	4.888	5.782
2e8v_A_59_83	5.076	5.076	5.076	3.709	4.883	5.248	7.241
2q80_A_43_67	4.775	4.469	4.469	4.469	3.818	5.004	8.047
3aqb_B_65_88	3.285	2.51	3.619	6.558	6.558	6.558	6.52
3ipi_A_72_94	8.34	8.34	7.582	6.721	6.721	4.778	4.107
3lk5_A_87_112	11.91	5.94	12.553	12.553	12.553	10.976	6.897
3nf2_A_110_132	3.435	3.435	3.917	3.917	3.917	3.864	6.246
3pko_A_66_91	18.525	18.525	11.559	7.035	3.915	5.3	6.42
3q2q_A_93_117	7.156	5.994	5.994	5.994	5.031	4.817	6.663
3wjk_A_66_88	3.201	5.088	6.198	8.343	8.343	8.343	8.191
4dhd_A_65_86	11.547	11.547	11.547	10.695	10.695	8.021	7.368
4fp4_A_66_89	7.611	7.611	7.018	6.635	6.635	6.635	3.212
4jxn_A_74_94	7.251	7.251	7.251	5.507	4.082	2.901	2.564
4jxy_A_65_87	7.734	7.734	7.734	6.918	6.332	4.573	4.355
4lob_A_67_88	5.66	5.66	5.66	5.446	3.119	4.54	4.54
1v4e_A_61_85	5.56915131592	5.56915131592	5.56915131592	6.07250513337	6.07250513337	6.07250513337	6.11110099691
1wmw_A_58_82	5.4847779812	5.67306525584	5.61092120342	5.59007060997	5.18031553927	6.09183239335	5.75498897314
1wy0_A_69_90	5.67306525584	5.67306525584	5.89586004532	5.93554142449	5.91573173604	6.24436825855	5.85592909609
2azj_A_63_84	5.81574541765	5.65241808317	5.65241808317	5.65241808317	5.77530579048	6.22550048835	5.9552894964
2e8v_A_59_83	5.29073571375	5.29073571375	5.29073571375	5.71415925044	5.4847779812	5.9552894964	5.46350827957
2q80_A_43_67	5.09057552934	4.86051412751	4.86051412751	4.86051412751	5.04522533653	5.73460693317	5.46350827957
3aqb_B_65_88	5.89586004532	5.69364550077	5.69364550077	5.71415925044	5.71415925044	5.71415925044	5.54816286706
3ipi_A_72_94	5.33437162434	5.33437162434	5.24679782213	5.52710480463	5.52710480463	5.37770967658	5.4847779812
3lk5_A_87_112	6.53886742721	6.31928358202	5.81574541765	5.81574541765	5.81574541765	6.07250513337	6.26318012416
3nf2_A_110_132	5.18031553927	5.18031553927	5.18031553927	5.18031553927	5.18031553927	4.99954888053	5.39926827114
3pko_A_66_91	5.33437162434	5.33437162434	5.42075390925	5.09057552934	5.67306525584	5.35607762839	5.31259115701
3q2q_A_93_117	5.02242818456	4.97658683018	4.97658683018	4.97658683018	5.20255374064	5.46350827957	5.15799917183
3wjk_A_66_88	5.69364550077	5.442167083	5.42075390925	5.50597666533	5.50597666533	5.50597666533	5.26880477657
4dhd_A_65_86	5.11312972713	5.11312972713	5.11312972713	5.18031553927	5.18031553927	5.20255374064	5.50597666533
4fp4_A_66_89	5.50597666533	5.50597666533	5.20255374064	5.39926827114	5.39926827114	5.39926827114	5.67306525584
4jxn_A_74_94	5.20255374064	5.20255374064	5.20255374064	5.15799917183	5.39926827114	5.42075390925	5.93554142449
4jxy_A_65_87	4.67026768404	4.67026768404	4.67026768404	4.59742940906	4.88389905266	4.78983807301	5.46350827957
4lob_A_67_88	5.24679782213	5.24679782213	5.24679782213	5.31259115701	5.42075390925	5.87592596301	5.87592596301
