# Supplementary material for: Examining the Conservation of Kinks in Alpha Helices
Source: PLoS One. 2016 Jun 17;11(6):e0157553. doi: 10.1371/journal.pone.0157553 (PMC4912094; doi:10.1371/journal.pone.0157553)
Supplement: S1 Data — (GZ) [file pone.0157553.s002.tar.gz › kink_conservation_data/SolFams/923.csv]

helix_ID	start	end	sequence
1qez_A_1125_1137	1125	1137	QATKNKIVHFFEH
2au7_A_128_140	128	140	ELLKAQIAHFFEH
2bqx_A_127_139	127	139	KHTLDKIKHFFET
3d53_A_128_140	128	140	EMLKKRIVHFFEH
3fq3_A_129_141	129	141	EITLKQIAHFFEH
3i4q_A_129_141	129	141	QLLKDQIVHFFEH
3q46_A_127_139	127	139	KAFLDEIAHFFQR
3sw5_A_129_141	129	141	EITLKQIEHFFEH
3tr4_A_127_139	127	139	SLLLDAISHFFER
4lug_A_159_171	159	171	PHRLSEIRRFFED
position	6	7
1qez_A_1125_1137	12.637	12.637
2au7_A_128_140	9.389	9.389
2bqx_A_127_139	11.319	11.319
3d53_A_128_140	12.259	12.259
3fq3_A_129_141	11.87	11.87
3i4q_A_129_141	10.327	10.327
3q46_A_127_139	15.23	15.23
3sw5_A_129_141	13.006	13.006
3tr4_A_127_139	11.917	11.917
4lug_A_159_171	10.932	10.932
1qez_A_1125_1137	8.00933535122	8.00933535122
2au7_A_128_140	7.12270010979	7.12270010979
2bqx_A_127_139	7.18798603209	7.18798603209
3d53_A_128_140	7.28467317983	7.28467317983
3fq3_A_129_141	7.18798603209	7.18798603209
3i4q_A_129_141	7.23651365687	7.23651365687
3q46_A_127_139	7.12270010979	7.12270010979
3sw5_A_129_141	7.28467317983	7.28467317983
3tr4_A_127_139	7.45819702403	7.45819702403
4lug_A_159_171	6.69871083462	6.69871083462
