# Supplementary material for: Examining the Conservation of Kinks in Alpha Helices
Source: PLoS One. 2016 Jun 17;11(6):e0157553. doi: 10.1371/journal.pone.0157553 (PMC4912094; doi:10.1371/journal.pone.0157553)
Supplement: S1 Data — (GZ) [file pone.0157553.s002.tar.gz › kink_conservation_data/SolFams/176.csv]

helix_ID	start	end	sequence
1csh_A_104_117	105	116	EQVSWVSKEWAK
1iom_A_58_70	59	70	QELEEFSAALAR
1vgp_A_58_70	59	70	EELNWFQEKLRE
2c6x_A_58_70	58	69	EELQVFKDKLAA
2ibp_A_77_90	78	89	RELEDYINRMKK
2ifc_A_62_74	63	74	QELRKYKETVQK
2p2w_A_57_69	58	69	SELEEFKRKMAD
4e6y_A_98_110	99	110	EQYEKFKTTVTR
position	6
1csh_A_104_117	6.898
1iom_A_58_70	3.991
1vgp_A_58_70	6.997
2c6x_A_58_70	7.565
2ibp_A_77_90	7.513
2ifc_A_62_74	9.31
2p2w_A_57_69	2.511
4e6y_A_98_110	3.674
1csh_A_104_117	6.44829527783
1iom_A_58_70	5.33437162434
1vgp_A_58_70	6.99007909981
2c6x_A_58_70	8.43689969026
2ibp_A_77_90	6.07250513337
2ifc_A_62_74	5.67306525584
2p2w_A_57_69	6.39332523747
4e6y_A_98_110	5.61092120342
