# Supplementary material for: Examining the Conservation of Kinks in Alpha Helices
Source: PLoS One. 2016 Jun 17;11(6):e0157553. doi: 10.1371/journal.pone.0157553 (PMC4912094; doi:10.1371/journal.pone.0157553)
Supplement: S1 Data — (GZ) [file pone.0157553.s002.tar.gz › kink_conservation_data/SolFams/2477.csv]

helix_ID	start	end	sequence
1eum_A_114_143	117	141	FNFLQ-WYVSEQHEEEKLFKSIIDKL
1jgc_A_114_144	117	141	KNIFE-SLITDEEGHVDFLETQISLY
1krq_A_114_144	117	141	FNFLQ-WYVSEQHEEEALFRGIVDKI
1lko_A_115_143	115	139	EEIAR-VFASIAVAEEFHEKRFLDFA
1nfv_A_119_148	122	146	ARLFE-RIIEEEQAHLTYYENIGSHI
1r03_A_127_158	130	155	CDFLETYYLNEQVKSIKELGDHVHNL
1rcd_A_123_155	126	151	TDFLESPYLSESVETIKKLGDHITSL
1s3q_A_116_146	119	143	YNFLQ-WYVAEQVEEEASALDIVEKL
1vlg_A_116_146	119	143	VSFLK-WFVDEQVEEEDQVREILDLL
1z6o_A_158_190	160	185	AQYLEEEFIEDHAEKIRTLAGHTSDL
1z6o_M_139_167	142	167	VDYLTGDFLEEQYKGQRDLAGKASTL
2cih_A_127_158	130	155	CDFIETHYLNEQVKAIKELGDHVTNL
2fkz_A_114_144	117	141	RELLE-DILESEEDHIDWLETQLDLI
2fzf_A_134_162	137	161	KRLMR-YLADMERGHYYTLRAEYELL
2jd6_0_114_143	117	141	RAFLE-WFINEQVEEEASVKKILDKL
2v2p_A_123_155	126	151	CDFLESHFLDEEVKLIKKMGDHLTNI
3a68_A_160_191	163	188	ADFVETEYLGEQVEAIKRISEYVAQL
3gvy_A_115_143	117	141	KMLFE-ELIADEEGHIDYLETQIDLM
3qhb_A_149_177	152	176	ATAFE-AIVKSETKHANWVKRALENL
3qz3_A_121_150	123	147	FNFLQ-WYVAEQHEEEKLFKGILDKL
3uno_A_119_149	122	146	EQFMQ-WFLQEQIEEVALMATLVRVA
3uoi_A_114_143	117	141	AVLLE-KIVADEEEHIDYLETQLELM
3vnx_A_155_186	158	183	CDFVEGGLLSEQVDAVKEHAVYVSQL
4am5_A_114_143	117	141	KNLFE-ELMGDEEHHIDFLETQLDLV
4cmy_A_114_145	117	141	FQFLQ-WYVAEQHEEEYLFSSMLHKA
4cvr_A_114_143	117	141	RDMMI-EILRDEEGHIDWLETELDLI
4e6k_A_114_143	117	141	RDLLK-DILESEEEHIDYLETQLGLI
4iwk_A_114_144	117	141	MAFLN-PFHLQQVNEEDKIGSILAKV
4mn9_A_123_153	126	151	CDFLESEYLEEQVKDIKRIGDFITNL
4toa_A_114_143	117	141	RDLLK-DILESEEEHIDYLETQLGLI
4tob_A_114_143	117	141	RDLLK-DILESEEEHIDYLETQLGLI
4tod_A_114_143	117	141	RDLLK-DILESEEEHIDYLETQLGLI
4tof_A_114_143	117	141	RDLLK-DILESEEEHIDYLETQLGLI
4u3g_A_114_143	117	141	RDMMI-EILRDEEGHIFWLETELDLI
position	6	7	8	9	10	11	12	13	14	15	16	17	18	19	20
1eum_A_114_143	25.714	25.714	16.602	15.266	15.266	15.266	15.255	15.255	12.553	9.672	5.909	6.636	6.636	7.333	7.966
1jgc_A_114_144	3.21	4.399	6.965	6.965	7.265	7.265	7.265	7.564	7.564	7.564	6.207	6.207	5.7	5.449	4.345
1krq_A_114_144	25.445	25.445	9.091	14.972	14.972	14.972	14.214	13.139	8.807	7.871	6.511	4.307	4.258	4.61	4.614
1lko_A_115_143	6.179	6.179	6.179	6.677	9.709	13.108	13.108	13.108	11.203	9.216	6.674	6.234	6.234	6.698	6.698
1nfv_A_119_148	13.222	14.02	14.02	14.315	14.315	14.315	10.267	10.201	7.98	7.98	6.903	4.332	2.082	2.952	2.952
1r03_A_127_158	40.054	40.054	32.034	19.621	14.99	16.645	16.645	16.645	6.188	2.481	2.699	2.92	4.164	5.592	5.592
1rcd_A_123_155	37.486	37.486	29.034	15.755	9.865	10.477	10.477	10.477	8.956	8.956	7.7	5.159	4.002	4.002	4.002
1s3q_A_116_146	21.638	21.638	17.137	21.534	21.534	21.534	17.526	12.267	7.884	9.702	10.428	10.428	10.428	8.87	7.3
1vlg_A_116_146	22.339	22.339	9.22	16.412	16.412	16.412	16.087	13.214	5.142	9.658	10.885	11.321	11.321	11.321	10.061
1z6o_A_158_190	40.192	40.192	31.522	27.278	21.034	24.417	24.417	24.417	15.505	10.209	7.684	4.526	4.353	4.143	3.438
1z6o_M_139_167	27.355	27.355	27.355	21.921	18.096	16.027	9.242	8.995	8.995	8.995	8.191	6.514	5.031	3.489	3.489
2cih_A_127_158	34.832	34.832	34.832	22.02	14.132	16.71	16.71	16.71	5.794	3.483	3.12	2.651	2.769	3.736	3.736
2fkz_A_114_144	14.573	14.573	12.903	12.903	10.324	10.324	8.437	4.992	6.751	6.751	7.988	7.988	7.988	5.163	10.269
2fzf_A_134_162	4.925	4.925	4.228	4.228	3.741	3.1	3.367	3.367	5.045	7.059	7.059	8.238	8.238	8.238	6.14
2jd6_0_114_143	22.411	22.411	14.495	18.044	18.044	18.044	14.848	14.813	7.713	6.325	8.577	9.943	14.454	14.454	14.454
2v2p_A_123_155	39.282	39.282	31.027	20.562	14.819	17.253	17.253	17.253	6.99	4.458	4.222	3.853	3.859	5.236	5.236
3a68_A_160_191	39.884	39.884	39.884	21.936	13.825	13.448	13.448	13.448	4.845	4.845	5.011	6.191	6.191	6.191	5.033
3gvy_A_115_143	4.354	4.354	4.869	4.869	4.869	3.99	5.67	6.444	6.444	6.444	7.837	9.782	9.782	9.782	7.206
3qhb_A_149_177	8.528	8.528	8.528	7.997	7.997	7.335	7.335	3.51	2.694	3.815	4.498	5.234	5.234	5.541	6.762
3qz3_A_121_150	25.303	25.303	16.882	13.231	13.231	13.454	13.879	13.879	13.879	12.045	10.806	6.715	10.967	10.967	12.623
3uno_A_119_149	22.328	22.328	19.896	18.026	18.026	18.026	16.276	16.276	14.347	10.809	7.517	4.15	5.127	5.127	5.127
3uoi_A_114_143	7.924	7.924	7.449	9.68	9.68	9.68	8.594	8.953	8.953	8.953	6.308	6.308	7.574	9.165	10.126
3vnx_A_155_186	27.261	27.261	25.637	17.298	5.57	17.376	17.376	17.376	15.344	11.386	6.874	4.581	3.214	2.654	2.654
4am5_A_114_143	5.664	6.369	9.666	9.666	10.42	10.42	10.42	8.198	9.073	9.262	9.262	9.262	8.698	7.204	7.204
4cmy_A_114_145	27.723	27.723	12.311	16.203	16.453	16.453	16.453	15.441	13.564	13.564	7.306	7.306	7.204	10.069	10.069
4cvr_A_114_143	16.813	16.813	16.813	15.633	15.633	13.597	10.712	8.464	5.622	5.097	5.402	5.851	5.851	5.851	5.039
4e6k_A_114_143	11.293	11.293	11.293	10.093	10.093	10.093	6.642	4.185	6.07	6.07	6.07	5.706	4.971	8.684	9.738
4iwk_A_114_144	29.27	29.27	16.791	15.939	15.939	15.939	13.98	13.98	9.733	8.301	5.4	1.807	2.382	3.417	3.478
4mn9_A_123_153	39.556	39.556	32.061	24.327	12.912	17.623	17.623	17.623	7.695	5.556	5.173	5.173	5.173	4.625	4.297
4toa_A_114_143	12.689	12.689	12.689	11.982	10.855	10.855	8.195	5.321	5.359	5.6	5.6	5.6	5.051	5.274	6.7
4tob_A_114_143	11.182	11.182	11.182	11.102	10.726	10.726	8.003	8.003	6.819	6.819	6.819	3.649	3.649	4.397	6.566
4tod_A_114_143	10.586	10.586	10.586	10.345	9.62	8.929	7.028	6.759	6.44	6.44	6.44	2.751	2.751	6.685	9.235
4tof_A_114_143	11.809	11.809	11.809	11.021	9.121	8.888	5.798	5.875	5.875	7.018	7.018	7.018	5.551	8.313	8.313
4u3g_A_114_143	11.744	11.744	10.804	10.754	10.754	10.64	10.64	7.949	6.197	7.531	7.531	7.531	5.146	3.634	4.876
1eum_A_114_143	6.14946365139	6.14946365139	7.73229714321	5.20255374064	5.20255374064	5.20255374064	5.35607762839	5.35607762839	5.42075390925	5.2247143216	5.69364550077	5.69364550077	5.69364550077	5.50597666533	5.52710480463
1jgc_A_114_144	5.52710480463	5.61092120342	5.4847779812	5.4847779812	5.37770967658	5.37770967658	5.37770967658	5.39926827114	5.39926827114	5.39926827114	5.35607762839	5.35607762839	5.35607762839	5.33437162434	5.71415925044
1krq_A_114_144	6.53886742721	6.53886742721	7.87961233677	5.39926827114	5.39926827114	5.39926827114	5.442167083	5.35607762839	5.29073571375	5.31259115701	5.87592596301	5.56915131592	5.18031553927	5.06794092426	5.50597666533
1lko_A_115_143	5.77530579048	5.77530579048	5.77530579048	5.63170354604	5.69364550077	5.61092120342	5.61092120342	5.61092120342	5.97497633388	5.65241808317	5.99460231551	5.67306525584	5.67306525584	5.26880477657	5.26880477657
1nfv_A_119_148	5.442167083	5.75498897314	5.75498897314	5.99460231551	5.99460231551	5.99460231551	5.15799917183	5.4847779812	5.35607762839	5.35607762839	5.46350827957	5.33437162434	5.2247143216	4.9304120812	4.9304120812
1r03_A_127_158	7.8941575894	7.8941575894	6.31928358202	7.45819702403	8.16436858135	7.64223889564	7.64223889564	7.64223889564	5.31259115701	5.15799917183	5.02242818456	4.88389905266	4.86051412751	4.9304120812	4.9304120812
1rcd_A_123_155	7.07329130012	7.07329130012	6.73369163937	8.84998844442	5.06794092426	5.65241808317	5.65241808317	5.65241808317	4.86051412751	4.86051412751	5.06794092426	4.99954888053	4.99954888053	4.99954888053	4.99954888053
1s3q_A_116_146	6.22550048835	6.22550048835	7.8210957935	5.2247143216	5.2247143216	5.2247143216	5.9552894964	5.85592909609	6.05311885877	5.65241808317	5.73460693317	5.73460693317	5.73460693317	5.4847779812	5.24679782213
1vlg_A_116_146	6.07250513337	6.07250513337	8.24736322722	5.06794092426	5.06794092426	5.06794092426	5.61092120342	5.50597666533	5.26880477657	5.39926827114	5.50597666533	5.29073571375	5.29073571375	5.29073571375	5.20255374064
1z6o_A_158_190	7.87961233677	7.87961233677	7.8210957935	7.17172738044	8.1084298935	7.93759447491	7.93759447491	7.93759447491	6.41170151658	5.56915131592	6.31928358202	5.31259115701	5.15799917183	5.29073571375	5.18031553927
1z6o_M_139_167	5.56915131592	5.56915131592	5.56915131592	7.23651365687	7.67240047256	7.2526074551	7.44261664812	5.13560408688	5.13560408688	5.13560408688	5.46350827957	5.31259115701	4.99954888053	4.95354143283	4.95354143283
2cih_A_127_158	6.3564123428	6.3564123428	6.3564123428	7.37990996554	8.32928694452	7.68742769851	7.68742769851	7.68742769851	5.06794092426	4.95354143283	5.09057552934	4.83704275142	4.81348428283	4.88389905266	4.88389905266
2fkz_A_114_144	6.01416781635	6.01416781635	6.30063745995	6.30063745995	6.37489561641	6.37489561641	6.33787510335	6.64587557825	6.59259694392	6.59259694392	6.52085606761	6.52085606761	6.52085606761	5.69364550077	5.61092120342
2fzf_A_134_162	5.91573173604	5.91573173604	5.50597666533	5.50597666533	5.4847779812	5.46350827957	5.52710480463	5.52710480463	5.65241808317	5.63170354604	5.63170354604	5.75498897314	5.75498897314	5.75498897314	5.87592596301
2jd6_0_114_143	6.46651336781	6.46651336781	8.05199396635	5.13560408688	5.13560408688	5.13560408688	5.83586904781	5.89586004532	5.85592909609	5.97497633388	6.05311885877	5.71415925044	5.67306525584	5.67306525584	5.67306525584
2v2p_A_123_155	8.12246083843	8.12246083843	6.87171881452	7.68742769851	8.60797117942	7.7916340237	7.7916340237	7.7916340237	5.2247143216	4.99954888053	5.02242818456	4.95354143283	4.83704275142	5.09057552934	5.09057552934
3a68_A_160_191	7.7916340237	7.7916340237	7.7916340237	7.61193334884	7.92314850736	7.93759447491	7.93759447491	7.93759447491	5.37770967658	5.37770967658	5.33437162434	5.13560408688	5.13560408688	5.13560408688	5.2247143216
3gvy_A_115_143	7.07329130012	7.07329130012	6.26318012416	6.26318012416	6.26318012416	4.7422797982	4.69436258962	4.83704275142	4.83704275142	4.83704275142	5.26880477657	5.09057552934	5.09057552934	5.09057552934	6.6281656644
3qhb_A_149_177	4.97658683018	4.97658683018	4.97658683018	4.95354143283	4.95354143283	4.95354143283	4.95354143283	5.35607762839	4.99954888053	4.9304120812	4.90719816137	4.95354143283	4.95354143283	5.31259115701	5.11312972713
3qz3_A_121_150	6.05311885877	6.05311885877	7.86503368512	5.24679782213	5.24679782213	5.77530579048	5.79555780127	5.79555780127	5.79555780127	5.42075390925	5.75498897314	6.07250513337	5.46350827957	5.46350827957	5.39926827114
3uno_A_119_149	5.89586004532	5.89586004532	7.28467317983	4.90719816137	4.90719816137	4.90719816137	4.95354143283	4.95354143283	4.86051412751	4.64608098812	5.71415925044	4.7422797982	4.81348428283	4.81348428283	4.81348428283
3uoi_A_114_143	5.39926827114	5.39926827114	4.99954888053	5.13560408688	5.13560408688	5.13560408688	5.20255374064	5.18031553927	5.18031553927	5.18031553927	5.35607762839	5.35607762839	5.11312972713	5.13560408688	5.4847779812
3vnx_A_155_186	6.14946365139	6.14946365139	7.15542698638	8.86247419082	8.08027463671	5.15799917183	5.15799917183	5.15799917183	6.14946365139	5.31259115701	5.79555780127	4.99954888053	4.76610346593	4.90719816137	4.90719816137
4am5_A_114_143	5.11312972713	5.06794092426	5.2247143216	5.2247143216	5.13560408688	5.13560408688	5.13560408688	5.29073571375	5.18031553927	5.52710480463	5.52710480463	5.52710480463	5.18031553927	5.26880477657	5.26880477657
4cmy_A_114_145	6.24436825855	6.24436825855	8.82494304705	4.97658683018	5.65241808317	5.65241808317	5.65241808317	5.39926827114	5.59007060997	5.59007060997	5.4847779812	5.4847779812	5.24679782213	5.59007060997	5.59007060997
4cvr_A_114_143	5.31259115701	5.31259115701	5.31259115701	5.15799917183	5.15799917183	5.06794092426	4.9304120812	5.39926827114	5.02242818456	5.06794092426	5.11312972713	5.15799917183	5.15799917183	5.15799917183	5.11312972713
4e6k_A_114_143	5.46350827957	5.46350827957	5.46350827957	5.54816286706	5.54816286706	5.54816286706	5.35607762839	5.18031553927	5.20255374064	5.20255374064	5.20255374064	5.31259115701	5.15799917183	5.4847779812	5.50597666533
4iwk_A_114_144	6.37489561641	6.37489561641	8.34283871061	5.59007060997	5.59007060997	5.59007060997	5.52710480463	5.52710480463	5.69364550077	5.46350827957	5.83586904781	5.33437162434	5.39926827114	5.35607762839	5.31259115701
4mn9_A_123_153	8.45022393439	8.45022393439	7.34832283571	8.06615004802	8.52958746778	7.77685171202	7.77685171202	7.77685171202	5.2247143216	5.13560408688	5.04522533653	5.04522533653	5.04522533653	4.97658683018	4.86051412751
4toa_A_114_143	5.13560408688	5.13560408688	5.13560408688	5.06794092426	5.33437162434	5.33437162434	5.24679782213	5.15799917183	4.99954888053	5.04522533653	5.04522533653	5.04522533653	4.99954888053	5.33437162434	4.97658683018
4tob_A_114_143	5.20255374064	5.20255374064	5.20255374064	5.04522533653	5.79555780127	5.79555780127	5.442167083	5.442167083	4.99954888053	4.99954888053	4.99954888053	5.31259115701	5.31259115701	5.71415925044	4.95354143283
4tod_A_114_143	5.09057552934	5.09057552934	5.09057552934	4.9304120812	5.18031553927	5.37770967658	5.13560408688	5.29073571375	5.31259115701	5.31259115701	5.31259115701	5.18031553927	5.18031553927	5.24679782213	5.52710480463
4tof_A_114_143	5.35607762839	5.35607762839	5.35607762839	5.02242818456	5.18031553927	5.29073571375	5.09057552934	5.06794092426	5.06794092426	5.20255374064	5.20255374064	5.20255374064	4.99954888053	5.39926827114	5.39926827114
4u3g_A_114_143	5.54816286706	5.54816286706	5.442167083	5.4847779812	5.4847779812	5.33437162434	5.33437162434	5.37770967658	5.26880477657	5.442167083	5.442167083	5.442167083	5.39926827114	5.26880477657	5.35607762839
