# Supplementary material for: Examining the Conservation of Kinks in Alpha Helices
Source: PLoS One. 2016 Jun 17;11(6):e0157553. doi: 10.1371/journal.pone.0157553 (PMC4912094; doi:10.1371/journal.pone.0157553)
Supplement: S1 Data — (GZ) [file pone.0157553.s002.tar.gz › kink_conservation_data/SolFams/4061.csv]

helix_ID	start	end	sequence
1tkj_A_6_21	6	18	LANVKAHLTQLST
1ysj_A_4_19	7	19	HTRLINMRRDLHE
2q43_A_25_39	27	39	FDWMVKIRRKIHE
3ram_A_15_27	15	27	KYSYIEISHRIHE
3tc8_A_44_56	44	56	ADSAYAYVANQVA
4pxd_A_2_18	6	18	RQAIEETLPWLSS
position	6	7
1tkj_A_6_21	8.017	8.017
1ysj_A_4_19	9.361	9.361
2q43_A_25_39	7.029	7.029
3ram_A_15_27	6.95	6.95
3tc8_A_44_56	11.417	11.417
4pxd_A_2_18	27.98	27.312
1tkj_A_6_21	5.50597666533	5.50597666533
1ysj_A_4_19	5.9552894964	5.9552894964
2q43_A_25_39	5.4847779812	5.4847779812
3ram_A_15_27	6.18759589815	6.18759589815
3tc8_A_44_56	5.93554142449	5.93554142449
4pxd_A_2_18	7.08980366314	5.87592596301
