# Supplementary material for: Examining the Conservation of Kinks in Alpha Helices
Source: PLoS One. 2016 Jun 17;11(6):e0157553. doi: 10.1371/journal.pone.0157553 (PMC4912094; doi:10.1371/journal.pone.0157553)
Supplement: S1 Data — (GZ) [file pone.0157553.s002.tar.gz › kink_conservation_data/SolFams/1571.csv]

helix_ID	start	end	sequence
1d0c_A_422_438	422	437	HHAATVSFMKHLDNEQ
1mjt_A_289_304	289	304	HLTAAKQFELFERNEA
2flq_A_307_324	307	322	HHTAARQFQLFEQQEK
4d3t_A_302_319	302	317	HHTAASQFKRFEEQAE
4d3u_A_302_318	302	317	HHTAASQFKRFEEQAE
4d3v_A_302_318	302	317	HHTAASQFKRFEEQAE
4fvy_A_651_668	651	666	HHSATESFIKHMENEY
4uch_A_656_673	656	671	HHSATESFIKHMENEY
position	6	7	8	9	10
1d0c_A_422_438	8.431	8.511	10.258	10.258	10.258
1mjt_A_289_304	9.406	9.406	9.406	7.537	7.537
2flq_A_307_324	6.789	6.789	6.789	8.613	8.613
4d3t_A_302_319	9.183	9.183	5.709	5.166	7.865
4d3u_A_302_318	6.991	6.991	5.493	5.506	8.56
4d3v_A_302_318	9.609	9.609	5.608	5.19	8.958
4fvy_A_651_668	7.574	8.635	10.11	10.11	10.11
4uch_A_656_673	6.113	9.94	9.94	9.94	9.522
1d0c_A_422_438	5.33437162434	5.31259115701	5.59007060997	5.59007060997	5.59007060997
1mjt_A_289_304	5.91573173604	5.91573173604	5.91573173604	6.3564123428	6.3564123428
2flq_A_307_324	6.01416781635	6.01416781635	6.01416781635	6.01416781635	6.01416781635
4d3t_A_302_319	5.33437162434	5.33437162434	5.06794092426	5.35607762839	5.4847779812
4d3u_A_302_318	5.31259115701	5.31259115701	5.20255374064	5.2247143216	5.71415925044
4d3v_A_302_318	5.39926827114	5.39926827114	5.15799917183	5.29073571375	5.73460693317
4fvy_A_651_668	4.78983807301	4.86051412751	5.18031553927	5.18031553927	5.18031553927
4uch_A_656_673	5.04522533653	4.9304120812	4.9304120812	4.9304120812	5.18031553927
