# Supplementary material for: Examining the Conservation of Kinks in Alpha Helices
Source: PLoS One. 2016 Jun 17;11(6):e0157553. doi: 10.1371/journal.pone.0157553 (PMC4912094; doi:10.1371/journal.pone.0157553)
Supplement: S1 Data — (GZ) [file pone.0157553.s002.tar.gz › kink_conservation_data/SolFams/4442.csv]

helix_ID	start	end	sequence
1dkq_A_240_256	240	255	SHQWNTLLSLHNAQFY
1nd6_A_197_214	199	212	T--MTKLRELSELSLL
1qfx_A_262_278	262	277	QDEWVSFGYVEDLNYY
1qwo_A_264_279	264	279	HNEWKKYNYLQSLGKY
2gfi_A_280_297	280	295	NEEFIQYSYSVDLDDY
2wnh_A_235_250	235	250	ASQITALLPLLTENYD
3k4q_A_264_279	264	279	HDEWINYDYLQSLKKY
3ntl_A_232_249	232	247	DQQWRVLSKLKNGYQD
3zhc_A_239_256	239	254	EKEWRDLLSLHNAQFD
4aru_A_243_260	243	258	EQQWNSLLKLHNAQFD
4arv_A_242_259	242	257	EENWISLLSLHNAQFD
4fdt_A_262_279	262	277	LDEWHRYWQTQNLRQY
position	6	7	8	9	10
1dkq_A_240_256	27.218	27.218	28.77	28.77	28.77
1nd6_A_197_214	2.815	2.815	3.775	3.775	4.021
1qfx_A_262_278	5.108	5.256	5.261	11.601	11.999
1qwo_A_264_279	2.894	4.531	5.022	7.218	7.218
2gfi_A_280_297	4.474	4.721	4.721	6.118	6.118
2wnh_A_235_250	36.385	36.385	32.178	28.23	28.23
3k4q_A_264_279	3.619	4.891	5.469	8.547	8.547
3ntl_A_232_249	30.041	30.041	28.336	28.336	28.336
3zhc_A_239_256	29.839	29.839	29.839	27.768	27.768
4aru_A_243_260	26.221	26.221	26.221	22.704	20.024
4arv_A_242_259	29.778	29.778	29.778	27.151	27.151
4fdt_A_262_279	10.711	10.711	10.43	10.43	10.43
1dkq_A_240_256	6.01416781635	6.01416781635	6.31928358202	6.31928358202	6.31928358202
1nd6_A_197_214	5.65241808317	5.65241808317	5.87592596301	5.87592596301	6.2819364155
1qfx_A_262_278	6.03367320804	5.65241808317	5.97497633388	6.14946365139	5.75498897314
1qwo_A_264_279	5.2247143216	4.97658683018	4.9304120812	5.67306525584	5.67306525584
2gfi_A_280_297	5.46350827957	5.4847779812	5.4847779812	5.56915131592	5.56915131592
2wnh_A_235_250	6.66353622942	6.66353622942	6.43002476163	7.98073620376	7.98073620376
3k4q_A_264_279	5.2247143216	5.04522533653	4.71836639893	5.89586004532	5.89586004532
3ntl_A_232_249	7.4113407228	7.4113407228	6.53886742721	6.53886742721	6.53886742721
3zhc_A_239_256	5.31259115701	5.31259115701	5.31259115701	5.83586904781	5.83586904781
4aru_A_243_260	5.15799917183	5.15799917183	5.15799917183	5.4847779812	5.79555780127
4arv_A_242_259	5.09057552934	5.09057552934	5.09057552934	5.59007060997	5.59007060997
4fdt_A_262_279	5.29073571375	5.29073571375	5.06794092426	5.06794092426	5.06794092426
