# Supplementary material for: Examining the Conservation of Kinks in Alpha Helices
Source: PLoS One. 2016 Jun 17;11(6):e0157553. doi: 10.1371/journal.pone.0157553 (PMC4912094; doi:10.1371/journal.pone.0157553)
Supplement: S1 Data — (GZ) [file pone.0157553.s002.tar.gz › kink_conservation_data/SolFams/98.csv]

helix_ID	start	end	sequence
1bgp_A_270_284	272	284	DFFEQFGVSIGKM
1fhf_A_268_282	270	282	TFFSNFRVSMIKM
1iyn_A_244_260	246	258	AFFKDYAEAHAKL
1llp_A_258_273	260	272	KLVDDFQFIFLAL
1qgj_A_266_280	268	280	LFFRDFTCAMIRM
1sch_A_259_273	261	273	TFNTDFGNAMIKM
1u2k_A_703_718	705	717	KFVKDFVAAWVKV
2e3b_A_266_280	268	280	VMGQRYRAAMAKM
3e2o_A_255_271	257	269	KFFKDFSKAFEKL
3fmu_A_251_266	253	265	KIQNRFAATMSKM
3hdl_A_268_282	270	282	AWASKFAQAMVKM
3m5q_A_262_276	264	276	FMAASFRAAMSKL
3riv_A_273_287	275	287	RFNKDFANAFKKL
4bm1_A_260_272	260	272	SMVPKFERAMAKM
4cuo_A_268_283	270	282	AFFNSFVASMIKM
position	6	7
1bgp_A_270_284	27.653	26.025
1fhf_A_268_282	16.871	16.871
1iyn_A_244_260	16.172	14.288
1llp_A_258_273	17.827	17.827
1qgj_A_266_280	10.733	10.733
1sch_A_259_273	10.387	10.387
1u2k_A_703_718	6.163	5.753
2e3b_A_266_280	10.651	10.651
3e2o_A_255_271	17.133	17.133
3fmu_A_251_266	12.583	12.583
3hdl_A_268_282	11.251	11.251
3m5q_A_262_276	13.169	13.169
3riv_A_273_287	11.906	11.582
4bm1_A_260_272	14.295	14.295
4cuo_A_268_283	11.636	11.636
1bgp_A_270_284	6.24436825855	6.82030962676
1fhf_A_268_282	5.39926827114	5.39926827114
1iyn_A_244_260	5.35607762839	5.35607762839
1llp_A_258_273	5.4847779812	5.4847779812
1qgj_A_266_280	5.59007060997	5.59007060997
1sch_A_259_273	5.59007060997	5.59007060997
1u2k_A_703_718	4.97658683018	5.13560408688
2e3b_A_266_280	5.29073571375	5.29073571375
3e2o_A_255_271	5.65241808317	5.65241808317
3fmu_A_251_266	5.31259115701	5.31259115701
3hdl_A_268_282	5.4847779812	5.4847779812
3m5q_A_262_276	6.61040621226	6.61040621226
3riv_A_273_287	5.52710480463	5.02242818456
4bm1_A_260_272	5.56915131592	5.56915131592
4cuo_A_268_283	5.56915131592	5.56915131592
