# Supplementary material for: Examining the Conservation of Kinks in Alpha Helices
Source: PLoS One. 2016 Jun 17;11(6):e0157553. doi: 10.1371/journal.pone.0157553 (PMC4912094; doi:10.1371/journal.pone.0157553)
Supplement: S1 Data — (GZ) [file pone.0157553.s002.tar.gz › kink_conservation_data/SolFams/810.csv]

helix_ID	start	end	sequence
1bue_A_72_85	73	84	KGFLAAAVLKGS
1ci9_A_77_90	78	89	KPIVALAVLRLV
1dy6_A_72_85	73	84	KGFLAAAVLERV
1e25_A_72_85	73	84	KLHLAMLVLHQV
1g6a_A_72_85	73	84	KTIACAKLLYDA
1hzo_A_73_85	73	84	KVMAVAAVLKAS
1m40_A_72_85	73	84	KVLLCGAVLSRV
1n9b_A_72_85	73	84	KVVLCGAVLARV
1o7e_A_72_84	73	84	KSMLAATVLSQA
1rgy_A_66_79	67	78	KTFNGVLGGDAI
1rgz_A_66_79	67	78	KTFTGVLGGDAI
1tvf_A_78_90	78	89	KLMTMYLTLEAV
1yqs_A_64_77	65	76	KSFSAVVLLQLV
2cc1_A_72_85	73	84	KGYVAARVLQMA
2drw_A_62_75	63	74	KSFIATGLHLLV
2ffy_A_66_79	67	78	KTFTGVLGGDAI
2p74_A_72_84	73	84	KVMAAAAVLKQS
2qz6_A_66_79	67	78	KTFTATLAGYAL
2wuq_A_50_62	50	61	KLPLALATLERI
3a3j_A_68_80	68	79	KMMTSYVVGVAL
3byd_A_75_88	76	87	KVMAAAAVLKQS
3c5a_A_72_85	73	84	KGFLAAAVLARS
3cjm_A_111_123	111	122	KVPLTMLVADTV
3i7j_A_42_56	43	54	KPLVARAAQVAV
3p09_A_63_77	64	75	KFLLVGAILDYD
3rju_A_61_74	62	73	KLMTSEIMVKLA
3tg9_A_56_69	56	67	KLFTAIAICQLV
3w4p_A_72_85	73	84	KMMLCAAVLARS
3w4q_A_72_85	73	84	KAMLGAAVLAQS
3w8k_A_67_80	68	79	KTLTATLGAYAV
4c6y_A_72_85	73	84	KALLAAAVLAQV
4c75_A_72_85	73	84	KALAAAAVLAQV
4euz_A_72_85	73	84	KGFLAAAVLSKS
4ewf_A_52_64	52	63	KIPLMIAVYRAV
4gnu_A_66_79	67	78	KFPLAALVFERI
4mxg_A_65_77	65	76	KLPLAALVLSRI
4net_A_68_81	69	80	KLFTATAGGYAK
4ooy_A_92_105	93	104	KTFTATLAGYAL
position	6
1bue_A_72_85	5.363
1ci9_A_77_90	12.415
1dy6_A_72_85	4.679
1e25_A_72_85	7.815
1g6a_A_72_85	9.151
1hzo_A_73_85	8.356
1m40_A_72_85	6.125
1n9b_A_72_85	8.391
1o7e_A_72_84	7.818
1rgy_A_66_79	2.643
1rgz_A_66_79	3.163
1tvf_A_78_90	5.023
1yqs_A_64_77	10.444
2cc1_A_72_85	6.13
2drw_A_62_75	7.176
2ffy_A_66_79	3.226
2p74_A_72_84	8.486
2qz6_A_66_79	6.909
2wuq_A_50_62	5.497
3a3j_A_68_80	9.858
3byd_A_75_88	6.437
3c5a_A_72_85	5.874
3cjm_A_111_123	4.652
3i7j_A_42_56	6.959
3p09_A_63_77	2.777
3rju_A_61_74	4.947
3tg9_A_56_69	6.294
3w4p_A_72_85	5.585
3w4q_A_72_85	2.82
3w8k_A_67_80	8.156
4c6y_A_72_85	7.321
4c75_A_72_85	10.175
4euz_A_72_85	4.986
4ewf_A_52_64	6.304
4gnu_A_66_79	9.105
4mxg_A_65_77	7.3
4net_A_68_81	4.068
4ooy_A_92_105	8.903
1bue_A_72_85	6.24436825855
1ci9_A_77_90	5.4847779812
1dy6_A_72_85	6.90576179153
1e25_A_72_85	5.63170354604
1g6a_A_72_85	5.85592909609
1hzo_A_73_85	5.85592909609
1m40_A_72_85	5.06794092426
1n9b_A_72_85	5.24679782213
1o7e_A_72_84	5.89586004532
1rgy_A_66_79	6.26318012416
1rgz_A_66_79	5.67306525584
1tvf_A_78_90	5.56915131592
1yqs_A_64_77	5.2247143216
2cc1_A_72_85	4.9304120812
2drw_A_62_75	5.79555780127
2ffy_A_66_79	5.35607762839
2p74_A_72_84	5.93554142449
2qz6_A_66_79	6.18759589815
2wuq_A_50_62	5.39926827114
3a3j_A_68_80	4.81348428283
3byd_A_75_88	5.65241808317
3c5a_A_72_85	6.14946365139
3cjm_A_111_123	5.4847779812
3i7j_A_42_56	5.9552894964
3p09_A_63_77	5.65241808317
3rju_A_61_74	5.20255374064
3tg9_A_56_69	5.42075390925
3w4p_A_72_85	5.56915131592
3w4q_A_72_85	5.29073571375
3w8k_A_67_80	5.61092120342
4c6y_A_72_85	5.81574541765
4c75_A_72_85	6.2065764803
4euz_A_72_85	5.13560408688
4ewf_A_52_64	5.09057552934
4gnu_A_66_79	5.26880477657
4mxg_A_65_77	5.61092120342
4net_A_68_81	5.65241808317
4ooy_A_92_105	5.59007060997
