# Supplementary material for: Examining the Conservation of Kinks in Alpha Helices
Source: PLoS One. 2016 Jun 17;11(6):e0157553. doi: 10.1371/journal.pone.0157553 (PMC4912094; doi:10.1371/journal.pone.0157553)
Supplement: S1 Data — (GZ) [file pone.0157553.s002.tar.gz › kink_conservation_data/SolFams/1041.csv]

helix_ID	start	end	sequence
1a05_A_13_30	16	28	IVAAARQVLDAVD
1cnz_A_16_33	19	31	VMAQALKVMDAVR
1hqs_A_31_50	34	46	IWNAASKVLEAAV
1pb1_A_41_56	41	53	VTPAMLKVVDAAV
1tyo_A_48_65	50	62	VVESALKVVDAAV
1v53_A_15_29	17	29	VMDAAIRVLKTVL
1vlc_A_11_30	15	27	VVREALKVLEVVE
1wpw_A_16_30	16	28	IVSKSKRILAKIN
2d4v_A_41_56	41	53	VTPAMRSVVDAAV
2e0c_A_38_55	39	51	ITNAAIKVINKAV
2iv0_A_42_57	42	54	VVPAAIRVLDAAA
3dms_A_43_59	43	55	ITPVMIKVVDAAV
3flk_A_20_35	20	32	VLPEGIRVLEAAA
3r8w_A_16_33	19	31	VVSIAKNVLQQAG
3udu_A_15_33	18	30	VMKEALKILTFIA
3vmk_A_14_31	17	29	VMAEARKVLAAVE
position	6	7
1a05_A_13_30	21.456	17.938
1cnz_A_16_33	10.562	9.206
1hqs_A_31_50	8.061	6.196
1pb1_A_41_56	6.638	6.638
1tyo_A_48_65	7.085	5.993
1v53_A_15_29	10.127	10.127
1vlc_A_11_30	13.571	13.571
1wpw_A_16_30	28.14	28.14
2d4v_A_41_56	6.105	6.105
2e0c_A_38_55	8.565	8.565
2iv0_A_42_57	12.634	13.248
3dms_A_43_59	5.294	5.294
3flk_A_20_35	7.013	8.702
3r8w_A_16_33	8.608	8.065
3udu_A_15_33	9.851	9.412
3vmk_A_14_31	11.47	13.309
1a05_A_13_30	5.85592909609	6.24436825855
1cnz_A_16_33	6.03367320804	5.97497633388
1hqs_A_31_50	6.97330498173	5.91573173604
1pb1_A_41_56	5.2247143216	5.2247143216
1tyo_A_48_65	5.11312972713	5.04522533653
1v53_A_15_29	5.61092120342	5.61092120342
1vlc_A_11_30	5.89586004532	5.89586004532
1wpw_A_16_30	8.41016701918	8.41016701918
2d4v_A_41_56	5.26880477657	5.26880477657
2e0c_A_38_55	5.56915131592	5.56915131592
2iv0_A_42_57	5.15799917183	5.11312972713
3dms_A_43_59	5.06794092426	5.06794092426
3flk_A_20_35	5.54816286706	5.46350827957
3r8w_A_16_33	5.20255374064	5.24679782213
3udu_A_15_33	5.69364550077	5.59007060997
3vmk_A_14_31	5.54816286706	5.37770967658
