# Supplementary material for: Examining the Conservation of Kinks in Alpha Helices
Source: PLoS One. 2016 Jun 17;11(6):e0157553. doi: 10.1371/journal.pone.0157553 (PMC4912094; doi:10.1371/journal.pone.0157553)
Supplement: S1 Data — (GZ) [file pone.0157553.s002.tar.gz › kink_conservation_data/SolFams/4011.csv]

helix_ID	start	end	sequence
1ddg_A_578_590	578	590	TEAADEFLSELRV
1f20_A_1374_1386	1374	1386	EEDAGVFISRLRD
2qtz_A_676_688	676	688	KLEAMKTLATLKE
3qft_A_658_670	658	670	HAQAVDYIKKLMT
4dql_A_1026_1038	1026	1038	EADARLWLQQLEE
position	6	7
1ddg_A_578_590	5.995	5.995
1f20_A_1374_1386	4.175	4.175
2qtz_A_676_688	7.99	7.99
3qft_A_658_670	3.586	3.586
4dql_A_1026_1038	2.024	2.024
1ddg_A_578_590	5.35607762839	5.35607762839
1f20_A_1374_1386	5.42075390925	5.42075390925
2qtz_A_676_688	5.13560408688	5.13560408688
3qft_A_658_670	5.79555780127	5.79555780127
4dql_A_1026_1038	5.2247143216	5.2247143216
