# Supplementary material for: Examining the Conservation of Kinks in Alpha Helices
Source: PLoS One. 2016 Jun 17;11(6):e0157553. doi: 10.1371/journal.pone.0157553 (PMC4912094; doi:10.1371/journal.pone.0157553)
Supplement: S1 Data — (GZ) [file pone.0157553.s002.tar.gz › kink_conservation_data/SolFams/96.csv]

helix_ID	start	end	sequence
1dgj_A_801_820	802	818	LVVDGQIYGGLAQGVGL
1ffv_B_686_704	687	703	MIIEGQIHGGLTEGYAV
1n62_B_692_710	693	709	MIIEGQVHGGLTEAFAV
1rm6_A_656_675	657	673	LAVEGQTQGGVWMGMGQ
1t3q_B_672_690	673	689	MIVEGQIRGGIAQAIGQ
2w3s_B_657_674	658	674	ALDIGQIEGAYVQGAGW
3nvw_C_1189_1206	1189	1205	AIDIGQVEGAFVQGLGL
4usa_A_802_820	802	818	LATDGQIYGGLAQGIGL
position	6	7	8	9	10	11
1dgj_A_801_820	5.964	5.964	6.248	6.248	7.035	7.035
1ffv_B_686_704	8.15	8.15	6.747	6.738	4.161	2.489
1n62_B_692_710	7.944	8.631	9.018	9.018	9.018	7.224
1rm6_A_656_675	5.818	5.818	7.058	7.058	7.564	11.531
1t3q_B_672_690	3.57	2.863	4.82	7.927	7.927	9.091
2w3s_B_657_674	5.724	6.528	10.037	10.037	10.037	7.132
3nvw_C_1189_1206	7.3	7.3	3.861	5.353	7.602	10.505
4usa_A_802_820	4.109	4.109	3.93	5.145	7.569	7.873
1dgj_A_801_820	5.71415925044	5.71415925044	5.99460231551	5.99460231551	6.2819364155	6.2819364155
1ffv_B_686_704	5.79555780127	5.79555780127	5.73460693317	5.69364550077	5.59007060997	5.99460231551
1n62_B_692_710	5.56915131592	5.15799917183	5.18031553927	5.18031553927	5.18031553927	5.46350827957
1rm6_A_656_675	5.59007060997	5.59007060997	5.15799917183	5.15799917183	5.24679782213	6.14946365139
1t3q_B_672_690	5.4847779812	5.50597666533	5.59007060997	5.65241808317	5.65241808317	6.09183239335
2w3s_B_657_674	5.29073571375	5.4847779812	5.24679782213	5.24679782213	5.24679782213	5.67306525584
3nvw_C_1189_1206	5.29073571375	5.29073571375	5.24679782213	5.15799917183	5.06794092426	6.03367320804
4usa_A_802_820	5.18031553927	5.18031553927	5.04522533653	5.02242818456	5.26880477657	5.02242818456
