# Supplementary material for: Examining the Conservation of Kinks in Alpha Helices
Source: PLoS One. 2016 Jun 17;11(6):e0157553. doi: 10.1371/journal.pone.0157553 (PMC4912094; doi:10.1371/journal.pone.0157553)
Supplement: S1 Data — (GZ) [file pone.0157553.s002.tar.gz › kink_conservation_data/SolFams/1827.csv]

helix_ID	start	end	sequence
2o14_A_345_361	345	360	RAGADALARLAVQELK
2w9x_A_339_354	339	354	ANDDQLLANLLITHLQ
2waa_A_319_337	319	334	KDQHAAMARELTPQLR
2wao_A_313_330	313	328	IATHQLMAERLTAEIK
3skv_A_341_357	341	356	AVGHEIFAESSRREMA
4lhs_A_340_357	340	355	DLGFDRMLKKYKPAIS
4xvh_A_332_350	332	347	AATHAAEGEVLAKAIA
position	6	7	8	9	10
2o14_A_345_361	2.089	2.727	2.739	2.739	4.142
2w9x_A_339_354	7.3	7.323	8.355	10.227	10.227
2waa_A_319_337	11.03	16.78	22.824	27.84	27.84
2wao_A_313_330	13.552	13.552	12.876	12.876	12.222
3skv_A_341_357	6.89	6.89	6.219	5.561	5.561
4lhs_A_340_357	25.381	25.381	26.761	27.191	27.191
4xvh_A_332_350	13.212	14.715	14.715	14.715	10.164
2o14_A_345_361	5.2247143216	5.52710480463	5.56915131592	5.56915131592	5.83586904781
2w9x_A_339_354	4.99954888053	5.04522533653	5.33437162434	5.71415925044	5.71415925044
2waa_A_319_337	7.28467317983	6.76848076751	6.99007909981	5.9552894964	5.9552894964
2wao_A_313_330	5.18031553927	5.18031553927	5.11312972713	5.11312972713	5.11312972713
3skv_A_341_357	5.52710480463	5.52710480463	5.35607762839	5.31259115701	5.31259115701
4lhs_A_340_357	6.57473757912	6.57473757912	6.16855840263	5.56915131592	5.56915131592
4xvh_A_332_350	5.26880477657	5.65241808317	5.65241808317	5.65241808317	5.9552894964
