# Supplementary material for: Examining the Conservation of Kinks in Alpha Helices
Source: PLoS One. 2016 Jun 17;11(6):e0157553. doi: 10.1371/journal.pone.0157553 (PMC4912094; doi:10.1371/journal.pone.0157553)
Supplement: S1 Data — (GZ) [file pone.0157553.s002.tar.gz › kink_conservation_data/SolFams/5048.csv]

helix_ID	start	end	sequence
1blx_A_119_138	123	136	KDMMFQLLRGLDFL
1byg_A_288_307	292	305	LKFSLDVCEAMEYL
1cm8_A_127_146	131	144	QFLVYQMLKGLRYI
1csn_A_105_123	109	122	AMAAKQMLARVQSI
1fot_A_186_202	188	201	KFYAAEVCLALEYL
1fvr_A_938_957	942	955	LHFAADVARGMDYL
1j1b_A_155_172	159	172	KLYMYQLFRSLAYI
1kob_A_148_167	152	165	INYMRQACEGLKHM
1luf_A_698_717	702	715	LCIARQVAAGMAYL
1ob3_A_99_118	103	116	KSFLLQLLNGIAYC
1phk_A_123_142	127	140	RKIMRALLEVICAL
1q8y_A_269_285	271	284	KQISKQLLLGLDYM
1qpc_A_338_357	342	355	LDMAAQIAEGMAFI
1t46_A_766_785	770	783	LSFSYQVAKGMAFL
1tki_A_118_137	122	135	VSYVHQVCEALQFL
1u59_A_435_454	439	452	AELLHQVSMGMKYL
1ua2_A_113_130	115	128	KAYMLMTLQGLEYL
1vzo_A_151_170	155	168	QIYVGEIVLALEHL
1wak_A_186_204	190	203	KKIIQQVLQGLDYL
1x8b_A_400_419	404	417	KDLLLQVGRGLRYI
1xjd_A_478_497	482	495	TFYAAEIILGLQFL
1z57_A_262_281	266	279	RKMAYQICKSVNFL
1zy4_A_809_828	813	826	WRLFRQILEALSYI
2a19_B_388_407	392	405	LELFEQITKGVDYI
2a2a_A_113_132	117	130	TSFIKQILDGVNYL
2ac3_A_179_198	183	196	SVVVQDVASALDFL
2b9h_A_111_130	115	128	QYFIYQTLRAVKVL
2buj_A_122_141	126	139	LWLLLGICRGLEAI
2dyl_A_232_251	236	249	GKMTVAIVKALYYL
2eu9_A_257_275	261	274	RHMAYQLCHALRFL
2eva_A_127_145	131	144	MSWCLQCSQGVAYL
2fst_X_124_143	128	141	QFLIYQILRGLKYI
2gcd_A_125_144	129	142	AAVTHGALQGLAYL
2h34_A_113_132	117	130	VAIVRQIGSALDAA
2h6d_A_113_133	117	130	RRLFQQILSAVDYC
2hk5_A_338_357	342	355	IDFSAQIAEGMAFI
2hw6_A_144_163	148	161	SRVVRDVAAALDFL
2i0e_A_440_459	444	457	VFYAAEIAIGLFFL
2i1m_A_753_771	756	769	LHFSSQVAQGMAFL
2i6l_A_126_145	130	143	RLFMYQLLRGLKYI
2izr_A_136_155	140	153	LMIAIQLISRMEYV
2j0i_A_415_433	418	431	AAVCLAVLQALSVL
2j7t_A_131_150	135	148	QVVCRQMLEALNFL
2oib_A_285_304	289	302	CKIAQGAANGINFL
2pml_X_145_162	149	162	KCIIKSVLNSFSYI
2qkw_B_138_157	142	155	LEICIGAARGLHYL
2qr7_A_513_532	517	530	SAVLFTITKTVEYL
2r5t_A_197_215	200	213	RFYAAEIASALGYL
2rku_A_150_169	154	167	RYYLRQIVLGCQYL
2vwi_A_120_139	124	137	ATILREVLEGLEYL
2w96_B_114_133	118	131	KDLMRQFLRGLDFL
2wqm_A_135_154	139	152	WKYFVQLCSALEHM
2wtk_C_150_169	154	167	HGYFCQLIDGLEYL
2xrw_A_126_144	129	142	SYLLYQMLCGIKHL
2y4i_B_762_779	764	777	RQIAQEIVKGMGYL
2y7j_A_128_146	131	144	RSIMRSLLEAVSFL
2ycf_A_321_340	325	338	KLYFYQMLLAVQYL
2yex_A_104_123	108	121	QRFFHQLMAGVVYL
2zv2_A_287_306	291	304	RFYFQDLIKGIEYL
3a7i_A_118_137	122	135	ATILREILKGLDYL
3a8x_A_343_362	347	360	RFYSAEISLALNYL
3a99_A_141_160	145	158	RSFFWQVLEAVRHC
3aln_A_202_221	206	219	GKITLATVKALNHL
3bhh_A_110_129	114	127	SHCIQQILEAVLHC
3cbl_A_657_676	661	674	LQMVGDAAAGMEYL
3com_A_123_142	127	140	ATILQSTLKGLEYL
3dj6_A_243_262	247	260	ATYITELANALSYC
3dls_A_1103_1121	1106	1119	SYIFRQLVSAVGYL
3dtc_A_239_257	243	256	VNWAVQIARGMNYL
3dxn_A_120_138	124	137	AVIMKQVLSGTTYL
3e3p_A_123_140	127	140	KVFLFQLIRSIGCL
3eb0_A_141_158	144	157	SIYIYQLFRAVGFI
3eqc_A_163_182	167	180	GKVSIAVIKGLTYL
3f3z_A_122_141	126	139	ARIMKDVLSAVAYC
3fe3_A_152_171	156	169	RSKFRQIVSAVQYC
3fhr_A_140_159	144	157	AEIMRDIGTAIQFL
3fme_A_152_171	156	169	GKIAVSIVKALEHL
3fpq_A_133_151	137	150	RSWCRQILKGLQFL
3fxz_A_363_382	367	380	AAVCRECLQALEFL
3gni_B_169_188	173	186	AYILQGVLKALDYI
3gp0_A_124_143	128	141	QFLVYQLLRGLKYI
3h4j_A_131_149	134	147	RRFFQQIICAIEYC
3kfa_A_337_357	341	354	LYMATQISSAMEYL
3kk8_A_109_128	113	126	SHCIQQILESIAYC
3kn6_A_518_537	522	535	SYIMRKLVSAVSHM
3lxp_A_997_1016	1001	1014	LLFAQQICEGMAYL
3m2w_A_160_179	164	177	SEIMKSIGEAIQYL
3mi9_A_123_142	127	140	KRVMQMLLNGLYYI
3mtl_A_260_279	264	277	KLFLFQLLRGLAYC
3nr9_A_264_283	268	281	RHMAFQLCQAVKFL
3omv_A_446_461	446	459	IDIARQTAQGMDYL
3op5_A_151_170	155	168	LQLSLRILDILEYI
3oz6_A_108_127	112	125	QYVVYQLIKVIKYL
3pg1_A_132_151	136	149	QYFMYHILLGLHVL
3qup_A_619_638	623	636	VRFMVDIACGMEYL
3rp9_A_155_174	159	172	KTLLYNLLVGVKYV
3sv0_A_102_121	106	119	LMLADQMINRVEFV
3sxs_A_510_529	514	527	LEMCYDVCEGMAFL
3txo_A_453_472	457	470	RFYAAEIISALMFL
3u4w_A_360_379	364	377	VDMAAQIASGMAYV
3ubd_A_167_186	171	184	KFYLAELALALDHL
3uc3_A_115_134	119	132	RFFFQQLLSGVSYC
3uc4_A_114_134	118	131	RFFFQQLISGVSYC
3ugc_A_950_969	954	967	LQYTSQICKGMEYL
3uim_A_387_406	391	404	QRIALGSARGLAYL
3war_A_130_149	134	147	RFYMYEILKALDYC
3wf7_A_192_212	196	209	CFYLAEISMALGHL
3zdu_A_99_118	103	116	RKYLFQILRAIDYL
4af3_A_174_193	178	191	ATIMEELADALMYC
4agu_A_100_119	104	117	KSITWQTLQAVNFC
4asz_A_666_685	670	683	LHIAQQIAAGMVYL
4b6l_A_159_178	163	176	RYYLRQILSGLKYL
4bf2_A_777_795	781	794	GFYTKQILEGLKYL
4bgq_A_109_128	113	126	KSYIYQLIKAIHWC
4bkj_A_740_759	744	757	LHVAAQIASGMRYL
4bky_A_106_125	110	123	RVVFRQIVSAVAYV
4c0t_A_338_357	342	355	RHFGAQILDAIKYM
4c2v_A_190_208	194	207	ATFMEELADALHYC
4c8b_A_118_136	122	135	FRILHEIALGVNYL
4ckj_A_848_867	852	865	ISFAWQISQGMQYL
4clj_A_1223_1242	1227	1240	LHVARDIACGCQYL
4cqe_A_550_569	554	567	IDIARQTARGMDYL
4crs_A_757_774	760	773	VFYAACVVLGLQYL
4ct2_A_179_198	183	196	RFYTAEIVSALEYL
4czu_A_128_147	132	145	RKYFQQLINAVDYC
4e5w_A_977_996	981	994	LKYAVQICKGMDYL
4e7w_A_136_155	140	153	KLYMYQLLRSLAYI
4eqm_A_107_126	111	124	INFTNQILDGIKHA
4exu_A_124_143	128	141	QYLVYQMLKGLKYI
4f0f_A_1126_1144	1130	1143	LRLMLDIALGIEYM
4f9c_A_151_170	155	168	REYMLNLFKALKRI
4fg8_A_115_134	119	132	SRLIFQVLDAVKYL
4fkl_A_101_120	105	118	KSYLFQLLQGLAFC
4fr4_A_120_139	124	137	KLFICELVMALDYL
4fvq_A_647_666	651	664	LEVAKQLAAAMHFL
4fyo_A_468_487	472	485	IELVHQVSMGMKYL
4g31_A_910_929	914	927	LHIFLQIAEAVEFL
4g3f_A_491_509	495	508	LYYLGQALEGLEYL
4gv1_A_247_265	251	264	RFYGAEIVSALDYL
4hcu_A_456_475	460	473	LGMCLDVCEGMAYL
4hzr_A_226_245	230	243	SRYAVQVAEGMGYL
4i4e_A_520_539	524	537	ILYAYQLSTALAYL
4i5p_A_179_198	183	196	RYYLRQIVSGLKYL
4i93_A_154_173	158	171	LRVALHIAQALEYC
4ic7_A_156_175	160	173	RYFLYQLLRGLKYM
4iir_A_789_808	793	806	RSYSQQLFLALKLL
4itj_A_112_131	116	129	GRIILEIIEGMAYL
4ix3_A_291_311	296	309	KKAMRELLGSLARL
4j7b_A_136_155	140	153	RYFMRQTIQGVQYL
4jr7_A_169_188	173	186	RFYMFELLKALDYC
4js8_A_621_640	625	638	KSYWKNMLEAVHTI
4krd_A_107_126	111	124	KYFQWQLLQGLAFC
4ks7_A_500_519	504	517	ATVCEAVLQALAYL
4l00_A_688_707	692	705	FKVAKQLASALSYL
4l68_A_400_418	404	417	FRIGLGAARGLAWL
4lqs_A_450_468	453	466	RFYMAECILAIETI
4lv5_A_361_382	367	380	HILTAQLIRLAANL
4m3a_A_146_164	149	162	SYLLYQMLCGIKHL
4m66_A_115_133	119	132	CRLLQEVVLGMCYL
4m68_A_292_310	296	309	SLLVLRAARGLYRL
4mq1_A_259_276	263	276	RKFAQQMCTALLFL
4mwi_A_303_321	307	320	MVLVLGAARGLYRL
4nfn_A_129_147	132	145	LRLGKQILESIEAI
4nif_A_509_528	513	526	SFVLHTIGKTVEYL
4nst_A_833_852	837	850	KSFMKQLMEGLEYC
4nt4_A_142_161	146	159	LMIAKQLLHRIEYV
4o2z_A_149_168	153	166	QYFVYQILRGLKYL
4obo_A_127_146	131	144	AYISREILRGLAHL
4oth_A_720_739	724	737	IFYSACVVLGLQFL
4ow8_A_115_133	119	132	LDMLEQTGRALQIA
4p2k_A_713_732	717	730	VGMLRGIAAGMKYL
4pdp_A_293_312	297	310	REISRQILTAIKYI
4pmp_A_624_643	628	641	LAVASQVAAGMVYL
4qny_A_123_142	127	140	QFFIYQALRALHII
4qpm_A_892_910	895	908	ISFAMRMLYMIEQV
4qps_A_923_942	927	940	LLYSSQICKGMEYL
4qtb_A_140_159	144	157	CYFLYQILRGLKYI
4qtc_A_623_642	626	639	KSILHQLTASLAVA
4rfz_A_495_514	499	512	LEMCKDVCEAMEYL
4rlk_A_130_149	134	147	RYYIYELLKALDYC
4rlo_A_193_211	196	209	CFYLAEISMALGHL
4rpv_A_141_160	145	158	RSFFWQVLEAVRHC
4tpt_A_425_444	429	442	VRFAKGIASGMAYL
4twc_A_102_121	106	119	LLLADQMISRIEYI
4w9w_A_152_170	156	169	LQIFCDTCEAVARL
4wb5_A_141_159	144	157	RFYAAQIVLTFEYL
4wb6_A_141_159	144	157	RFYAAQIVLTFEYL
4wb8_A_141_159	144	157	RFYAAQIVLTFEYL
4wno_A_112_132	116	129	RLFLQQIAGAMRLL
4wrs_A_141_160	145	158	RSFFWQVLEAVRHC
4wsq_A_148_166	152	165	LQIFCDTCEAVARL
4wun_A_597_616	601	614	VSCAYQVARGMEYL
4x3f_A_115_134	119	132	LDMLEQTGRALQIA
4x3j_A_938_957	942	955	LHFAADVARGMDYL
4x7k_A_911_930	915	928	LHIFLQIAEAVEFL
4xhk_B_141_160	145	158	RSFFWQVLEAVRHC
position	6	7	8
1blx_A_119_138	5.433	7.628	11.401
1byg_A_288_307	14.732	14.732	14.732
1cm8_A_127_146	7.415	7.75	9.174
1csn_A_105_123	17.01	12.19	7.554
1fot_A_186_202	12.331	16.228	16.228
1fvr_A_938_957	7.545	6.487	11.872
1j1b_A_155_172	5.218	5.74	5.74
1kob_A_148_167	9.194	13.584	18.187
1luf_A_698_717	8.473	9.756	12.59
1ob3_A_99_118	6.911	7.558	10.977
1phk_A_123_142	11.37	11.071	8.581
1q8y_A_269_285	7.336	10.201	10.201
1qpc_A_338_357	7.528	8.262	11.13
1t46_A_766_785	6.721	8.751	9.31
1tki_A_118_137	9.417	9.417	10.427
1u59_A_435_454	7.959	7.959	6.436
1ua2_A_113_130	6.449	8.403	8.861
1vzo_A_151_170	8.367	7.12	7.464
1wak_A_186_204	7.644	8.894	11.488
1x8b_A_400_419	11.665	12.451	13.569
1xjd_A_478_497	11.123	9.835	9.835
1z57_A_262_281	5.436	7.693	11.862
1zy4_A_809_828	7.947	7.947	7.947
2a19_B_388_407	8.202	8.202	8.225
2a2a_A_113_132	13.573	13.439	12.843
2ac3_A_179_198	10.801	10.801	10.858
2b9h_A_111_130	10.095	9.235	11.75
2buj_A_122_141	8.542	8.401	9.882
2dyl_A_232_251	9.154	4.746	6.609
2eu9_A_257_275	7.503	9.109	10.473
2eva_A_127_145	6.542	9.878	12.809
2fst_X_124_143	9.731	10.449	13.974
2gcd_A_125_144	11.573	14.77	14.77
2h34_A_113_132	13.237	12.06	12.06
2h6d_A_113_133	11.474	6.315	5.49
2hk5_A_338_357	10.936	10.936	10.042
2hw6_A_144_163	11.897	11.897	12.083
2i0e_A_440_459	14.832	14.832	14.832
2i1m_A_753_771	9.739	9.739	9.739
2i6l_A_126_145	8.359	8.359	9.313
2izr_A_136_155	15.852	13.959	9.953
2j0i_A_415_433	17.04	17.04	17.04
2j7t_A_131_150	9.934	12.849	12.849
2oib_A_285_304	1.564	5.569	7.963
2pml_X_145_162	3.222	7.456	7.456
2qkw_B_138_157	6.896	10.889	12.791
2qr7_A_513_532	16.357	15.357	15.281
2r5t_A_197_215	12.84	14.288	14.288
2rku_A_150_169	13.701	11.115	12.34
2vwi_A_120_139	14.221	9.438	9.405
2w96_B_114_133	6.205	7.34	7.34
2wqm_A_135_154	13.168	10.587	10.671
2wtk_C_150_169	8.113	8.113	7.881
2xrw_A_126_144	5.943	6.009	7.728
2y4i_B_762_779	10.052	9.189	8.513
2y7j_A_128_146	9.964	6.054	5.24
2ycf_A_321_340	8.959	6.925	7.27
2yex_A_104_123	8.209	8.984	10.183
2zv2_A_287_306	12.005	9.177	8.791
3a7i_A_118_137	11.419	11.156	11.599
3a8x_A_343_362	10.083	11.506	11.506
3a99_A_141_160	4.501	4.247	5.755
3aln_A_202_221	1.569	1.991	1.991
3bhh_A_110_129	11.325	10.835	10.835
3cbl_A_657_676	10.006	9.728	6.961
3com_A_123_142	16.505	11.978	10.982
3dj6_A_243_262	5.922	6.176	6.176
3dls_A_1103_1121	12.241	10.488	8.412
3dtc_A_239_257	8.526	9.377	9.377
3dxn_A_120_138	10.761	8.429	7.573
3e3p_A_123_140	7.837	7.837	7.837
3eb0_A_141_158	5.292	6.051	10.518
3eqc_A_163_182	2.986	3.615	3.615
3f3z_A_122_141	11.376	9.814	8.83
3fe3_A_152_171	9.834	6.399	5.827
3fhr_A_140_159	14.229	14.229	13.55
3fme_A_152_171	2.206	2.685	4.844
3fpq_A_133_151	4.979	5.034	7.919
3fxz_A_363_382	13.923	13.923	14.189
3gni_B_169_188	11.544	11.544	13.459
3gp0_A_124_143	8.432	8.432	9.843
3h4j_A_131_149	7.114	6.036	5.265
3kfa_A_337_357	10.382	11.013	11.402
3kk8_A_109_128	10.967	11.247	11.247
3kn6_A_518_537	10.361	7.462	5.901
3lxp_A_997_1016	7.978	9.549	10.003
3m2w_A_160_179	16.144	16.144	18.803
3mi9_A_123_142	6.302	4.62	3.584
3mtl_A_260_279	7.518	8.255	8.603
3nr9_A_264_283	5.738	9.973	13.472
3omv_A_446_461	8.495	9.898	10.285
3op5_A_151_170	13.65	12.521	10.978
3oz6_A_108_127	4.695	6.419	6.642
3pg1_A_132_151	6.959	6.278	9.132
3qup_A_619_638	8.793	10.265	11.014
3rp9_A_155_174	9.015	10.074	10.074
3sv0_A_102_121	16.868	9.128	4.023
3sxs_A_510_529	10.847	11.631	12.589
3txo_A_453_472	11.357	11.572	11.572
3u4w_A_360_379	16.691	16.691	16.691
3ubd_A_167_186	14.707	12.708	12.394
3uc3_A_115_134	10.365	9.007	8.188
3uc4_A_114_134	9.888	6.607	5.074
3ugc_A_950_969	1.816	3.915	5.073
3uim_A_387_406	8.024	11.421	11.722
3war_A_130_149	13.44	13.44	12.296
3wf7_A_192_212	11.379	11.917	11.917
3zdu_A_99_118	14.165	12.341	13.13
4af3_A_174_193	6.262	6.628	6.628
4agu_A_100_119	9.608	13.285	13.285
4asz_A_666_685	7.718	7.281	9.273
4b6l_A_159_178	12.059	10.07	10.688
4bf2_A_777_795	9.138	8.772	12.346
4bgq_A_109_128	4.006	7.331	7.331
4bkj_A_740_759	5.051	5.051	7.226
4bky_A_106_125	11.676	10.322	8.41
4c0t_A_338_357	7.337	5.722	4.136
4c2v_A_190_208	8.129	8.297	9.068
4c8b_A_118_136	4.244	7.364	11.065
4ckj_A_848_867	9.055	9.542	11.816
4clj_A_1223_1242	9.975	9.975	12.091
4cqe_A_550_569	8.697	9.346	9.346
4crs_A_757_774	10.398	10.398	10.604
4ct2_A_179_198	8.284	5.799	9.347
4czu_A_128_147	7.563	7.563	5.681
4e5w_A_977_996	5.558	11.016	11.016
4e7w_A_136_155	6.629	6.629	7.24
4eqm_A_107_126	7.32	8.558	13.49
4exu_A_124_143	8.44	7.852	8.745
4f0f_A_1126_1144	7.137	10.278	13.3
4f9c_A_151_170	6.657	7.765	10.805
4fg8_A_115_134	8.853	8.399	8.112
4fkl_A_101_120	6.203	7.594	10.602
4fr4_A_120_139	17.865	17.865	15.455
4fvq_A_647_666	8.989	9.398	10.49
4fyo_A_468_487	6.966	10.471	11.289
4g31_A_910_929	12.722	11.18	9.106
4g3f_A_491_509	11.661	11.428	16.978
4gv1_A_247_265	11.083	11.801	11.801
4hcu_A_456_475	12.413	13.14	13.14
4hzr_A_226_245	6.502	8.3	11.615
4i4e_A_520_539	11.212	12.19	12.19
4i5p_A_179_198	11.597	11.293	14.464
4i93_A_154_173	3.479	1.642	1.101
4ic7_A_156_175	11.826	12.246	13.907
4iir_A_789_808	5.53	2.718	4.653
4itj_A_112_131	3.014	5.295	5.916
4ix3_A_291_311	9.698	5.839	4.741
4j7b_A_136_155	13.121	12.642	11.542
4jr7_A_169_188	7.869	7.869	7.784
4js8_A_621_640	4.246	6.071	8.671
4krd_A_107_126	7.63	10.387	13.009
4ks7_A_500_519	16.432	16.432	16.432
4l00_A_688_707	10.47	12.183	13.956
4l68_A_400_418	5.056	6.622	8.282
4lqs_A_450_468	11.323	11.323	11.323
4lv5_A_361_382	5.986	5.986	8.217
4m3a_A_146_164	3.415	4.282	5.832
4m66_A_115_133	5.027	7.332	10.399
4m68_A_292_310	5.162	10.042	18.212
4mq1_A_259_276	7.024	7.106	7.106
4mwi_A_303_321	6.512	10.418	19.761
4nfn_A_129_147	12.058	11.791	7.371
4nif_A_509_528	14.818	14.818	14.818
4nst_A_833_852	9.092	8.927	8.927
4nt4_A_142_161	17.23	13.673	11.37
4o2z_A_149_168	5.889	7.415	17.095
4obo_A_127_146	9.253	9.253	14.55
4oth_A_720_739	10.956	9.343	10.616
4ow8_A_115_133	6.768	9.366	15.397
4p2k_A_713_732	9.698	9.875	9.875
4pdp_A_293_312	13.986	13.986	13.986
4pmp_A_624_643	10.21	10.21	11.509
4qny_A_123_142	5.45	4.916	7.61
4qpm_A_892_910	7.228	7.228	6.54
4qps_A_923_942	5.761	6.284	6.702
4qtb_A_140_159	7.561	7.561	14.056
4qtc_A_623_642	3.139	2.612	4.572
4rfz_A_495_514	13.254	13.254	13.254
4rlk_A_130_149	13.935	13.935	12.213
4rlo_A_193_211	10.649	11.399	11.399
4rpv_A_141_160	6.693	6.736	6.736
4tpt_A_425_444	7.152	7.46	7.46
4twc_A_102_121	16.716	10.172	4.071
4w9w_A_152_170	8.535	8.535	13.683
4wb5_A_141_159	8.328	7.756	10.873
4wb6_A_141_159	7.776	7.776	10.171
4wb8_A_141_159	8.9	7.661	10.653
4wno_A_112_132	14.47	14.729	15.773
4wrs_A_141_160	6.534	6.467	6.467
4wsq_A_148_166	8.081	9.964	17.665
4wun_A_597_616	8.613	9.062	10.265
4x3f_A_115_134	7.604	11.649	19.546
4x3j_A_938_957	9.054	5.694	9.003
4x7k_A_911_930	12.855	12.014	12.014
4xhk_B_141_160	3.655	3.718	3.978
1blx_A_119_138	5.2247143216	4.97658683018	5.42075390925
1byg_A_288_307	4.76610346593	4.76610346593	4.76610346593
1cm8_A_127_146	5.442167083	5.75498897314	5.77530579048
1csn_A_105_123	5.65241808317	5.50597666533	6.30063745995
1fot_A_186_202	6.07250513337	5.97497633388	5.97497633388
1fvr_A_938_957	6.05311885877	5.69364550077	5.91573173604
1j1b_A_155_172	5.42075390925	5.2247143216	5.2247143216
1kob_A_148_167	6.18759589815	6.07250513337	6.48467933156
1luf_A_698_717	5.39926827114	5.31259115701	5.61092120342
1ob3_A_99_118	5.04522533653	4.81348428283	5.39926827114
1phk_A_123_142	5.56915131592	5.75498897314	5.83586904781
1q8y_A_269_285	5.20255374064	5.33437162434	5.33437162434
1qpc_A_338_357	5.81574541765	5.67306525584	5.79555780127
1t46_A_766_785	5.4847779812	5.13560408688	5.39926827114
1tki_A_118_137	5.89586004532	5.89586004532	5.67306525584
1u59_A_435_454	5.91573173604	5.91573173604	5.59007060997
1ua2_A_113_130	5.81574541765	5.67306525584	5.71415925044
1vzo_A_151_170	5.52710480463	5.46350827957	5.37770967658
1wak_A_186_204	5.26880477657	5.31259115701	5.50597666533
1x8b_A_400_419	5.11312972713	5.02242818456	5.442167083
1xjd_A_478_497	5.50597666533	5.37770967658	5.37770967658
1z57_A_262_281	5.20255374064	5.46350827957	5.35607762839
1zy4_A_809_828	5.29073571375	5.29073571375	5.29073571375
2a19_B_388_407	5.11312972713	5.11312972713	5.33437162434
2a2a_A_113_132	5.59007060997	5.442167083	5.9552894964
2ac3_A_179_198	5.09057552934	5.09057552934	5.69364550077
2b9h_A_111_130	5.46350827957	5.31259115701	5.81574541765
2buj_A_122_141	4.99954888053	4.99954888053	5.75498897314
2dyl_A_232_251	5.24679782213	5.02242818456	4.99954888053
2eu9_A_257_275	5.52710480463	5.04522533653	5.52710480463
2eva_A_127_145	5.97497633388	5.77530579048	6.26318012416
2fst_X_124_143	5.46350827957	5.50597666533	5.39926827114
2gcd_A_125_144	5.65241808317	5.37770967658	5.37770967658
2h34_A_113_132	5.37770967658	4.88389905266	4.88389905266
2h6d_A_113_133	5.35607762839	5.42075390925	5.35607762839
2hk5_A_338_357	5.77530579048	5.77530579048	5.46350827957
2hw6_A_144_163	5.71415925044	5.71415925044	5.89586004532
2i0e_A_440_459	5.13560408688	5.13560408688	5.13560408688
2i1m_A_753_771	5.50597666533	5.50597666533	5.50597666533
2i6l_A_126_145	4.88389905266	4.88389905266	4.99954888053
2izr_A_136_155	5.31259115701	5.11312972713	6.2065764803
2j0i_A_415_433	5.59007060997	5.59007060997	5.59007060997
2j7t_A_131_150	5.2247143216	5.13560408688	5.13560408688
2oib_A_285_304	4.81348428283	4.69436258962	4.95354143283
2pml_X_145_162	5.2247143216	5.9552894964	5.9552894964
2qkw_B_138_157	5.52710480463	5.24679782213	5.54816286706
2qr7_A_513_532	5.42075390925	5.46350827957	5.18031553927
2r5t_A_197_215	5.4847779812	5.54816286706	5.54816286706
2rku_A_150_169	5.37770967658	5.24679782213	5.33437162434
2vwi_A_120_139	5.91573173604	6.30063745995	5.89586004532
2w96_B_114_133	5.81574541765	5.50597666533	5.50597666533
2wqm_A_135_154	6.64587557825	7.02349496642	5.37770967658
2wtk_C_150_169	5.42075390925	5.42075390925	5.54816286706
2xrw_A_126_144	4.88389905266	4.76610346593	4.90719816137
2y4i_B_762_779	6.22550048835	6.16855840263	5.83586904781
2y7j_A_128_146	5.442167083	5.37770967658	5.33437162434
2ycf_A_321_340	5.50597666533	5.18031553927	4.99954888053
2yex_A_104_123	5.35607762839	4.99954888053	5.06794092426
2zv2_A_287_306	5.65241808317	5.69364550077	5.24679782213
3a7i_A_118_137	5.39926827114	5.2247143216	5.29073571375
3a8x_A_343_362	5.442167083	5.06794092426	5.06794092426
3a99_A_141_160	5.35607762839	5.26880477657	5.20255374064
3aln_A_202_221	5.54816286706	5.50597666533	5.50597666533
3bhh_A_110_129	5.52710480463	5.39926827114	5.39926827114
3cbl_A_657_676	5.29073571375	5.2247143216	4.78983807301
3com_A_123_142	5.63170354604	5.63170354604	5.54816286706
3dj6_A_243_262	4.86051412751	4.86051412751	4.86051412751
3dls_A_1103_1121	5.91573173604	5.93554142449	5.77530579048
3dtc_A_239_257	5.71415925044	5.56915131592	5.56915131592
3dxn_A_120_138	5.54816286706	5.77530579048	5.61092120342
3e3p_A_123_140	5.63170354604	5.63170354604	5.63170354604
3eb0_A_141_158	5.35607762839	5.26880477657	5.67306525584
3eqc_A_163_182	5.20255374064	5.13560408688	5.13560408688
3f3z_A_122_141	5.15799917183	5.20255374064	5.11312972713
3fe3_A_152_171	5.61092120342	5.89586004532	5.29073571375
3fhr_A_140_159	5.71415925044	5.71415925044	5.77530579048
3fme_A_152_171	5.20255374064	5.11312972713	5.11312972713
3fpq_A_133_151	5.06794092426	5.06794092426	5.71415925044
3fxz_A_363_382	4.9304120812	4.9304120812	5.33437162434
3gni_B_169_188	5.69364550077	5.69364550077	5.52710480463
3gp0_A_124_143	5.89586004532	5.89586004532	5.4847779812
3h4j_A_131_149	6.92271507263	6.53886742721	6.82030962676
3kfa_A_337_357	5.11312972713	5.26880477657	5.39926827114
3kk8_A_109_128	5.81574541765	5.54816286706	5.54816286706
3kn6_A_518_537	5.31259115701	5.46350827957	5.09057552934
3lxp_A_997_1016	5.20255374064	5.02242818456	5.06794092426
3m2w_A_160_179	5.4847779812	5.4847779812	6.41170151658
3mi9_A_123_142	5.52710480463	5.46350827957	5.33437162434
3mtl_A_260_279	6.16855840263	5.81574541765	5.91573173604
3nr9_A_264_283	5.50597666533	5.59007060997	5.61092120342
3omv_A_446_461	6.83749231654	6.64587557825	6.97330498173
3op5_A_151_170	5.81574541765	5.54816286706	5.67306525584
3oz6_A_108_127	5.31259115701	5.20255374064	5.29073571375
3pg1_A_132_151	5.18031553927	5.2247143216	5.69364550077
3qup_A_619_638	5.06794092426	5.02242818456	5.11312972713
3rp9_A_155_174	5.61092120342	5.52710480463	5.52710480463
3sv0_A_102_121	5.93554142449	5.46350827957	6.61040621226
3sxs_A_510_529	5.63170354604	5.59007060997	5.65241808317
3txo_A_453_472	5.09057552934	5.20255374064	5.20255374064
3u4w_A_360_379	5.83586904781	5.83586904781	5.83586904781
3ubd_A_167_186	5.67306525584	5.39926827114	5.15799917183
3uc3_A_115_134	5.61092120342	5.79555780127	4.99954888053
3uc4_A_114_134	5.50597666533	5.52710480463	5.46350827957
3ugc_A_950_969	5.06794092426	5.06794092426	5.33437162434
3uim_A_387_406	5.4847779812	5.42075390925	5.83586904781
3war_A_130_149	5.15799917183	5.15799917183	4.99954888053
3wf7_A_192_212	5.442167083	5.20255374064	5.20255374064
3zdu_A_99_118	5.39926827114	5.02242818456	5.442167083
4af3_A_174_193	6.05311885877	5.65241808317	5.65241808317
4agu_A_100_119	5.54816286706	5.442167083	5.442167083
4asz_A_666_685	5.52710480463	5.42075390925	5.37770967658
4b6l_A_159_178	5.65241808317	5.09057552934	5.29073571375
4bf2_A_777_795	5.71415925044	5.20255374064	5.79555780127
4bgq_A_109_128	5.35607762839	5.24679782213	5.24679782213
4bkj_A_740_759	5.37770967658	5.37770967658	5.33437162434
4bky_A_106_125	5.77530579048	6.13031129901	5.2247143216
4c0t_A_338_357	5.77530579048	5.91573173604	5.20255374064
4c2v_A_190_208	4.90719816137	4.88389905266	5.42075390925
4c8b_A_118_136	5.56915131592	5.75498897314	5.73460693317
4ckj_A_848_867	5.33437162434	5.35607762839	5.50597666533
4clj_A_1223_1242	5.18031553927	5.18031553927	5.52710480463
4cqe_A_550_569	5.09057552934	4.76610346593	4.76610346593
4crs_A_757_774	5.06794092426	5.06794092426	6.2819364155
4ct2_A_179_198	4.88389905266	5.06794092426	5.06794092426
4czu_A_128_147	5.46350827957	5.46350827957	5.37770967658
4e5w_A_977_996	5.69364550077	5.52710480463	5.52710480463
4e7w_A_136_155	5.77530579048	5.77530579048	6.64587557825
4eqm_A_107_126	5.42075390925	5.39926827114	6.43002476163
4exu_A_124_143	5.11312972713	5.4847779812	5.31259115701
4f0f_A_1126_1144	5.4847779812	5.26880477657	5.93554142449
4f9c_A_151_170	4.9304120812	4.95354143283	5.67306525584
4fg8_A_115_134	5.2247143216	5.2247143216	4.95354143283
4fkl_A_101_120	5.09057552934	5.04522533653	5.52710480463
4fr4_A_120_139	5.24679782213	5.24679782213	6.01416781635
4fvq_A_647_666	5.29073571375	4.99954888053	5.20255374064
4fyo_A_468_487	5.46350827957	5.442167083	5.46350827957
4g31_A_910_929	5.67306525584	5.73460693317	5.56915131592
4g3f_A_491_509	5.39926827114	5.33437162434	6.59259694392
4gv1_A_247_265	5.15799917183	4.69436258962	4.69436258962
4hcu_A_456_475	5.71415925044	5.71415925044	5.71415925044
4hzr_A_226_245	5.61092120342	5.15799917183	5.56915131592
4i4e_A_520_539	5.09057552934	5.20255374064	5.20255374064
4i5p_A_179_198	5.67306525584	4.76610346593	5.42075390925
4i93_A_154_173	4.81348428283	5.02242818456	4.83704275142
4ic7_A_156_175	6.2065764803	6.14946365139	5.87592596301
4iir_A_789_808	5.69364550077	5.91573173604	5.93554142449
4itj_A_112_131	5.11312972713	4.99954888053	5.04522533653
4ix3_A_291_311	5.29073571375	5.39926827114	5.42075390925
4j7b_A_136_155	5.2247143216	5.06794092426	4.86051412751
4jr7_A_169_188	5.24679782213	5.24679782213	5.09057552934
4js8_A_621_640	5.69364550077	5.54816286706	5.67306525584
4krd_A_107_126	5.24679782213	4.9304120812	5.29073571375
4ks7_A_500_519	5.54816286706	5.54816286706	5.54816286706
4l00_A_688_707	5.35607762839	5.24679782213	5.59007060997
4l68_A_400_418	5.33437162434	5.06794092426	5.75498897314
4lqs_A_450_468	8.39675835528	8.39675835528	8.39675835528
4lv5_A_361_382	5.2247143216	5.2247143216	5.24679782213
4m3a_A_146_164	5.04522533653	4.64608098812	4.7422797982
4m66_A_115_133	4.95354143283	4.64608098812	5.37770967658
4m68_A_292_310	5.37770967658	5.77530579048	6.93962320512
4mq1_A_259_276	5.4847779812	5.73460693317	5.73460693317
4mwi_A_303_321	5.50597666533	5.71415925044	7.268660561
4nfn_A_129_147	5.71415925044	5.50597666533	5.59007060997
4nif_A_509_528	5.06794092426	5.06794092426	5.06794092426
4nst_A_833_852	5.09057552934	5.18031553927	5.18031553927
4nt4_A_142_161	5.75498897314	5.79555780127	6.44829527783
4o2z_A_149_168	6.46651336781	6.61040621226	7.04013717779
4obo_A_127_146	5.59007060997	5.59007060997	5.93554142449
4oth_A_720_739	5.2247143216	5.18031553927	5.15799917183
4ow8_A_115_133	5.65241808317	5.42075390925	6.2819364155
4p2k_A_713_732	5.442167083	5.24679782213	5.24679782213
4pdp_A_293_312	4.88389905266	4.88389905266	4.88389905266
4pmp_A_624_643	5.63170354604	5.63170354604	5.67306525584
4qny_A_123_142	5.4847779812	5.69364550077	5.91573173604
4qpm_A_892_910	5.56915131592	5.56915131592	5.75498897314
4qps_A_923_942	5.29073571375	5.13560408688	5.24679782213
4qtb_A_140_159	5.37770967658	5.37770967658	5.65241808317
4qtc_A_623_642	4.97658683018	4.9304120812	5.15799917183
4rfz_A_495_514	5.33437162434	5.33437162434	5.33437162434
4rlk_A_130_149	5.29073571375	5.29073571375	4.95354143283
4rlo_A_193_211	5.59007060997	5.85592909609	5.85592909609
4rpv_A_141_160	5.85592909609	5.65241808317	5.65241808317
4tpt_A_425_444	5.18031553927	5.13560408688	5.13560408688
4twc_A_102_121	5.18031553927	4.88389905266	6.01416781635
4w9w_A_152_170	5.39926827114	5.39926827114	7.15542698638
4wb5_A_141_159	5.42075390925	5.442167083	5.37770967658
4wb6_A_141_159	5.54816286706	5.54816286706	5.71415925044
4wb8_A_141_159	5.67306525584	5.56915131592	5.50597666533
4wno_A_112_132	5.9552894964	5.59007060997	5.50597666533
4wrs_A_141_160	5.26880477657	5.09057552934	5.09057552934
4wsq_A_148_166	4.99954888053	4.88389905266	6.61040621226
4wun_A_597_616	5.06794092426	4.97658683018	5.06794092426
4x3f_A_115_134	6.16855840263	5.52710480463	7.13908463501
4x3j_A_938_957	6.31928358202	5.9552894964	5.85592909609
4x7k_A_911_930	5.37770967658	5.26880477657	5.26880477657
4xhk_B_141_160	4.97658683018	5.02242818456	4.90719816137
