# Supplementary material for: Examining the Conservation of Kinks in Alpha Helices
Source: PLoS One. 2016 Jun 17;11(6):e0157553. doi: 10.1371/journal.pone.0157553 (PMC4912094; doi:10.1371/journal.pone.0157553)
Supplement: S1 Data — (GZ) [file pone.0157553.s002.tar.gz › kink_conservation_data/SolFams/4264.csv]

helix_ID	start	end	sequence
1vdy_A_63_75	63	75	PIVKQKALRLIKY
1x5b_A_66_81	66	78	PHVALQALTLLGA
1xgw_A_88_104	88	100	WRRVYKSLLLLAY
3g2s_A_60_76	60	72	EWEAIQALTVLET
3onk_A_84_100	84	96	WRQIYKALQLLDY
3rru_A_66_82	66	78	HKEIQLTLSLIDM
4gzc_A_70_85	70	82	WRHVAKSLTVLDY
position	6	7
1vdy_A_63_75	4.777	4.777
1x5b_A_66_81	5.207	5.207
1xgw_A_88_104	4.787	6.849
3g2s_A_60_76	2.457	2.457
3onk_A_84_100	5.436	7.156
3rru_A_66_82	5.354	8.62
4gzc_A_70_85	9.972	10.711
1vdy_A_63_75	5.65241808317	5.65241808317
1x5b_A_66_81	5.67306525584	5.67306525584
1xgw_A_88_104	5.65241808317	6.24436825855
3g2s_A_60_76	5.15799917183	5.15799917183
3onk_A_84_100	5.29073571375	5.59007060997
3rru_A_66_82	6.18759589815	6.39332523747
4gzc_A_70_85	5.24679782213	5.4847779812
