# Supplementary material for: Examining the Conservation of Kinks in Alpha Helices
Source: PLoS One. 2016 Jun 17;11(6):e0157553. doi: 10.1371/journal.pone.0157553 (PMC4912094; doi:10.1371/journal.pone.0157553)
Supplement: S1 Data — (GZ) [file pone.0157553.s002.tar.gz › kink_conservation_data/SolFams/4868.csv]

helix_ID	start	end	sequence
1lzl_A_26_41	27	39	PNARATYDALIGA
2c7b_A_24_36	24	36	QELRRQVEEQSRL
3ga7_A_37_52	38	50	ETQRQYYLLERRF
3wj2_A_29_42	30	42	AMLRNFLDESSLS
4krx_A_37_52	38	50	AEQRQYYTLERRF
position	6	7
1lzl_A_26_41	11.78	19.493
2c7b_A_24_36	9.958	9.958
3ga7_A_37_52	12.202	21.374
3wj2_A_29_42	5.231	5.231
4krx_A_37_52	14.011	19.566
1lzl_A_26_41	7.98073620376	7.95200764795
2c7b_A_24_36	6.95648642885	6.95648642885
3ga7_A_37_52	8.38332131323	7.2203789595
3wj2_A_29_42	5.15799917183	5.15799917183
4krx_A_37_52	8.23360590873	6.83749231654
