# Supplementary material for: Examining the Conservation of Kinks in Alpha Helices
Source: PLoS One. 2016 Jun 17;11(6):e0157553. doi: 10.1371/journal.pone.0157553 (PMC4912094; doi:10.1371/journal.pone.0157553)
Supplement: S1 Data — (GZ) [file pone.0157553.s002.tar.gz › kink_conservation_data/SolFams/2926.csv]

helix_ID	start	end	sequence
1rkt_A_56_78	56	76	TEEMFRRIIETGLDE-GLRKLD
1ui5_A_53_74	53	73	KEDLAHAILEIQSRT-SRRLAK
1vi0_A_50_72	50	70	KEDILISLFKEKMGQ-FIERME
1zk8_A_52_75	52	72	LQDVRKNLGIYGIKK-LHNRLE
2dg8_A_53_75	53	73	IEQLLREAFGRFTDHIV-AVFD
2eh3_A_46_67	46	66	KEELITEIIERTHKK-IISLFE
2fd5_A_51_71	51	71	KDALMLEAFEQLLGK-RRELLG
2gen_A_49_72	49	69	KERIHGELYLAGIGQ-YAALLE
2gfn_A_53_76	53	73	RHELLLAALRRAGDI-QGDRYR
2hyj_A_56_80	56	76	KETLQISTLDKAFVD-FWHRVV
2ibd_A_58_82	58	78	KESMVDEILRGFLDD-LFGKYR
2np5_A_53_73	53	73	KDEMFAFALRTLVDK-LLARLS
2oer_A_66_90	66	86	KAAILFRLQSDEWRR-TTRLLG
2oi8_A_60_84	60	80	RDELITELIRDAYRS-QADSLR
2pbx_A_61_83	61	81	REDLVDDVLNFVVRQ-YSNFLT
2v57_A_55_77	55	75	RTDLLRALARHVHDL-SNAAIE
2w53_A_55_76	55	75	KSEVLAAIVERVHLP-FMQELE
2yve_A_48_70	48	68	RHALLLGMHELLADD-WDKELR
3bru_A_71_92	71	91	KADFGLALIEAYDTY-FARLLD
3ccy_A_55_78	55	75	KEAVLRDMLTTHVDS-LLERCR
3crj_A_55_75	55	74	KDDLLAAFLDYLLER-FVDS-I
3dcf_A_74_97	74	94	KEDVLFAIVNSIVDE-ALERFH
3dew_A_49_71	49	67	KEGLYAAVLQEQFAC-FGQ--L
3e7q_A_58_82	58	78	KDALVAEAYLAVTGR-VMRLLR
3f0c_A_55_78	55	75	KETLFEAVIKKEQNV-FFDEMD
3f1b_A_56_76	56	76	KDELFAACIQREGLR-FVEALA
3frq_A_51_72	51	71	RDTLLVRMMERGVEQ-VRHYLN
3gzi_A_60_84	60	80	KEKLFSTMIHETAMP-VLAQLH
3him_A_60_81	60	80	KESLLYAISLEGHHS-VLAAIT
3knw_A_55_78	55	75	KEAFGCELLKHYISD-YQIRLN
3kz9_A_60_82	60	80	REDLVDEVLNHVVRQ-FSNFLS
3pas_A_51_75	51	71	KEQLLLATFYYVSDQ-VIDAAL
3ppb_A_52_73	52	72	KEQLLEQLFLGVKQE-FADAIQ
3q0w_A_68_92	68	88	KEAVLLTLLDRVVNQ-ADMALQ
3rd3_A_51_74	51	71	KEQFGQALLEDYFRV-YLADMD
3vpr_A_47_67	47	67	KEEILYEISLLALKG-LVAAGE
3vuq_A_56_80	56	76	KRDLLKALVEERTWA-FYREVE
3vvy_A_51_73	51	71	KDELINTLYLHLKQD-LCQSMI
4aci_A_55_75	55	75	KENLFLALAREDAAR-MAEVVS
4kwa_A_140_163	140	160	KKDILLEALRRNVKL-AFDRQV
4mo7_A_59_83	59	79	KDEILRAVMEETIHY-NTAMMR
4nn1_A_50_74	50	70	KEGLRKACDDFVAEE-IRSSKA
position	6	7	8	9	10	11	12	13	14	15	16
1rkt_A_56_78	9.944	11.726	12.766	12.766	12.766	9.6	9.6	7.239	6.821	7.891	8.663
1ui5_A_53_74	5.113	5.406	5.406	6.883	6.883	6.883	5.879	5.879	5.879	4.292	2.057
1vi0_A_50_72	13.417	13.417	6.684	8.146	9.574	10.99	11.346	11.346	11.346	10.61	7.473
1zk8_A_52_75	6.15	6.15	6.15	5.849	4.37	1.654	3.885	4.015	4.015	6.474	8.444
2dg8_A_53_75	4.069	4.069	10.835	10.835	10.835	10.815	10.815	8.635	8.174	8.174	8.174
2eh3_A_46_67	14.102	14.102	14.102	12.417	12.417	12.21	12.21	12.21	8.615	7.97	8.419
2fd5_A_51_71	2.08	2.432	2.432	2.432	2.325	3.445	3.445	3.445	3.398	6.167	6.167
2gen_A_49_72	8.971	8.971	9.098	12.344	12.847	18.014	18.123	18.123	18.123	17.875	17.875
2gfn_A_53_76	5.112	5.112	5.139	5.139	5.139	4.013	5.733	5.733	5.733	6.96	6.96
2hyj_A_56_80	6.485	6.485	5.73	3.985	3.651	3.504	4.635	13.448	13.448	27.102	27.102
2ibd_A_58_82	13.038	17.932	19.148	20.023	20.023	20.023	19.739	17.017	14.001	11.76	7.203
2np5_A_53_73	4.916	6.814	7.201	7.201	9.104	9.873	9.873	9.92	9.92	11.207	11.207
2oer_A_66_90	2.874	2.874	4.393	6.628	6.628	6.628	8.436	9.317	9.317	9.317	8.861
2oi8_A_60_84	2.859	3.052	3.327	3.327	3.327	3.043	4.727	8.507	8.507	8.507	10.704
2pbx_A_61_83	4.877	4.877	4.688	4.688	4.688	5.112	5.112	5.112	2.962	4.62	4.62
2v57_A_55_77	5.982	5.982	5.982	5.838	5.199	2.088	1.845	1.845	1.775	1.775	2.805
2w53_A_55_76	14.525	24.174	32.886	37.077	37.077	37.077	36.489	33.316	30.025	18.205	15.704
2yve_A_48_70	5.793	5.793	5.584	5.246	5.935	7.506	7.506	7.86	7.86	8.191	8.191
3bru_A_71_92	9.764	9.764	7.617	9.781	10.396	12.285	12.285	12.285	12.177	15.345	15.345
3ccy_A_55_78	7.641	7.641	6.125	5.81	5.719	4.845	4.845	2.744	2.744	4.524	4.524
3crj_A_55_75	8.662	8.662	7.615	5.749	5.605	4.959	6.06	6.06	6.06	6.727	6.727
3dcf_A_74_97	5.368	7.553	9.301	9.301	9.301	4.306	3.978	6.627	6.627	6.749	7.758
3dew_A_49_71	8.249	17.11	17.11	37.101	51.099	51.099	51.099	45.039	28.958	10.059	35.721
3e7q_A_58_82	4.92	4.92	5.8	8.303	8.303	10.229	10.229	10.229	10.196	11.082	11.082
3f0c_A_55_78	6.541	6.541	4.306	5.897	5.897	5.897	8.492	8.492	8.492	7.194	7.194
3f1b_A_56_76	7.118	8.105	9.677	9.677	9.677	8.555	7.561	7.561	7.561	7.253	7.253
3frq_A_51_72	3.022	3.022	6.145	7.573	9.074	10.414	11.178	11.178	11.178	9.381	9.093
3gzi_A_60_84	5.607	5.607	10.557	15.466	29.937	30.063	30.521	30.521	30.521	29.989	17.434
3him_A_60_81	6.794	7.359	7.359	7.359	4.61	2.943	1.595	2.572	2.572	2.841	3.731
3knw_A_55_78	6.885	7.206	7.206	7.206	7.149	6.69	5.292	4.98	4.98	6.412	7.467
3kz9_A_60_82	12.725	12.725	12.465	12.465	10.873	9.62	4.303	2.808	1.66	1.06	3.282
3pas_A_51_75	5.652	5.652	2.098	3.52	9.501	11.86	13.532	13.866	13.866	13.866	12.287
3ppb_A_52_73	2.863	5.56	5.56	5.56	3.758	2.952	5.152	5.152	5.152	5.08	5.08
3q0w_A_68_92	5.52	10.436	10.436	10.436	8.829	8.264	10.459	10.459	10.459	8.778	6.875
3rd3_A_51_74	0.291	5.791	5.791	5.791	3.524	4.246	7.663	7.663	7.663	6.897	7.382
3vpr_A_47_67	6.231	10.897	11.686	13.033	13.229	13.229	13.229	10.856	10.856	5.342	2.647
3vuq_A_56_80	4.753	4.753	3.904	3.904	3.89	3.859	4.557	7.172	7.172	7.172	5.17
3vvy_A_51_73	8.065	8.065	6.816	6.613	6.689	10.001	10.001	10.001	8.754	9.459	9.459
4aci_A_55_75	8.018	8.143	8.143	8.143	5.764	6.77	9.241	11.289	11.289	11.989	11.989
4kwa_A_140_163	6.566	8.041	11.023	11.023	11.023	9.746	9.472	6.524	4.526	1.433	1.961
4mo7_A_59_83	9.788	9.927	11.139	11.139	11.139	9.257	9.257	6.182	6.182	6.182	5.758
4nn1_A_50_74	2.985	2.995	3.877	8.679	8.679	8.679	10.374	10.374	10.374	8.914	14.254
1rkt_A_56_78	5.54816286706	6.2065764803	5.97497633388	5.97497633388	5.97497633388	6.07250513337	6.07250513337	6.13031129901	5.87592596301	6.13031129901	6.03367320804
1ui5_A_53_74	6.18759589815	5.87592596301	5.87592596301	5.83586904781	5.83586904781	5.83586904781	5.46350827957	5.46350827957	5.46350827957	5.52710480463	5.63170354604
1vi0_A_50_72	4.97658683018	4.97658683018	5.42075390925	5.13560408688	5.11312972713	4.9304120812	5.04522533653	5.04522533653	5.04522533653	5.09057552934	5.75498897314
1zk8_A_52_75	4.83704275142	4.83704275142	4.83704275142	4.97658683018	4.88389905266	4.9304120812	4.64608098812	4.83704275142	4.83704275142	5.39926827114	4.95354143283
2dg8_A_53_75	5.61092120342	5.61092120342	5.75498897314	5.75498897314	5.75498897314	5.93554142449	5.93554142449	6.2819364155	6.01416781635	6.01416781635	6.01416781635
2eh3_A_46_67	5.77530579048	5.77530579048	5.77530579048	5.73460693317	5.73460693317	5.69364550077	5.69364550077	5.69364550077	5.89586004532	5.83586904781	6.95648642885
2fd5_A_51_71	4.88389905266	4.88389905266	4.88389905266	4.88389905266	4.97658683018	5.11312972713	5.11312972713	5.11312972713	5.02242818456	5.65241808317	5.65241808317
2gen_A_49_72	5.24679782213	5.24679782213	5.9552894964	6.30063745995	5.67306525584	5.75498897314	5.31259115701	5.31259115701	5.31259115701	5.87592596301	5.87592596301
2gfn_A_53_76	5.35607762839	5.35607762839	5.39926827114	5.39926827114	5.39926827114	5.09057552934	5.02242818456	5.02242818456	5.02242818456	4.90719816137	4.90719816137
2hyj_A_56_80	4.9304120812	4.9304120812	5.06794092426	5.11312972713	5.06794092426	5.13560408688	5.35607762839	7.47373925946	7.47373925946	7.34832283571	7.34832283571
2ibd_A_58_82	6.52085606761	5.54816286706	5.69364550077	5.61092120342	5.61092120342	5.61092120342	5.26880477657	5.29073571375	6.3564123428	5.50597666533	5.67306525584
2np5_A_53_73	5.42075390925	5.04522533653	5.04522533653	5.04522533653	5.31259115701	5.06794092426	5.06794092426	5.2247143216	5.2247143216	5.75498897314	5.75498897314
2oer_A_66_90	5.18031553927	5.18031553927	5.35607762839	5.04522533653	5.04522533653	5.04522533653	4.90719816137	4.81348428283	4.81348428283	4.81348428283	4.9304120812
2oi8_A_60_84	5.13560408688	5.46350827957	5.46350827957	5.46350827957	5.46350827957	5.37770967658	5.442167083	5.61092120342	5.61092120342	5.61092120342	5.56915131592
2pbx_A_61_83	5.97497633388	5.97497633388	5.4847779812	5.4847779812	5.4847779812	5.59007060997	5.59007060997	5.59007060997	5.75498897314	5.97497633388	5.97497633388
2v57_A_55_77	5.11312972713	5.11312972713	5.11312972713	5.18031553927	5.26880477657	5.29073571375	5.20255374064	5.20255374064	5.20255374064	5.20255374064	5.26880477657
2w53_A_55_76	7.99505188062	6.75111003164	7.62710420433	6.80308030818	6.80308030818	6.80308030818	6.53886742721	5.69364550077	7.20420315457	6.75111003164	7.7916340237
2yve_A_48_70	5.20255374064	5.20255374064	5.20255374064	5.33437162434	5.26880477657	5.15799917183	5.15799917183	5.18031553927	5.18031553927	5.26880477657	5.26880477657
3bru_A_71_92	5.29073571375	5.29073571375	5.46350827957	5.63170354604	5.73460693317	6.26318012416	6.26318012416	6.26318012416	5.73460693317	6.05311885877	6.05311885877
3ccy_A_55_78	6.16855840263	6.16855840263	5.31259115701	5.13560408688	5.15799917183	5.15799917183	5.15799917183	5.4847779812	5.4847779812	5.35607762839	5.35607762839
3crj_A_55_75	5.77530579048	5.77530579048	5.35607762839	5.59007060997	5.81574541765	5.26880477657	5.2247143216	5.2247143216	5.2247143216	5.59007060997	5.59007060997
3dcf_A_74_97	5.77530579048	5.67306525584	5.59007060997	5.59007060997	5.59007060997	5.87592596301	5.54816286706	5.91573173604	5.91573173604	5.87592596301	5.69364550077
3dew_A_49_71	6.76848076751	8.1084298935	8.1084298935	9.15499425577	6.85462862924	6.85462862924	6.85462862924	8.71099980943	9.9699427653	11.7332615927	12.3167046283
3e7q_A_58_82	5.442167083	5.442167083	5.71415925044	5.26880477657	5.26880477657	5.06794092426	5.06794092426	5.06794092426	4.88389905266	5.52710480463	5.52710480463
3f0c_A_55_78	5.39926827114	5.39926827114	5.33437162434	5.91573173604	5.91573173604	5.91573173604	5.59007060997	5.59007060997	5.59007060997	5.56915131592	5.56915131592
3f1b_A_56_76	5.06794092426	5.13560408688	5.442167083	5.442167083	5.442167083	5.11312972713	5.29073571375	5.29073571375	5.29073571375	7.31657776958	7.31657776958
3frq_A_51_72	5.31259115701	5.31259115701	5.54816286706	5.09057552934	4.97658683018	5.31259115701	5.39926827114	5.39926827114	5.39926827114	5.2247143216	6.30063745995
3gzi_A_60_84	5.33437162434	5.33437162434	7.87961233677	6.85462862924	6.16855840263	5.56915131592	5.46350827957	5.46350827957	5.46350827957	6.11110099691	8.1084298935
3him_A_60_81	5.37770967658	5.26880477657	5.26880477657	5.26880477657	5.26880477657	5.20255374064	5.24679782213	5.09057552934	5.09057552934	5.33437162434	5.35607762839
3knw_A_55_78	5.31259115701	5.65241808317	5.65241808317	5.65241808317	5.20255374064	5.52710480463	5.67306525584	5.54816286706	5.54816286706	5.35607762839	5.69364550077
3kz9_A_60_82	5.75498897314	5.75498897314	5.39926827114	5.39926827114	5.65241808317	5.24679782213	5.18031553927	5.4847779812	5.50597666533	5.26880477657	5.65241808317
3pas_A_51_75	5.11312972713	5.11312972713	5.31259115701	4.9304120812	5.54816286706	5.04522533653	5.24679782213	5.18031553927	5.18031553927	5.18031553927	5.02242818456
3ppb_A_52_73	5.20255374064	5.13560408688	5.13560408688	5.13560408688	5.42075390925	5.18031553927	5.15799917183	5.15799917183	5.15799917183	5.2247143216	5.2247143216
3q0w_A_68_92	5.69364550077	5.52710480463	5.52710480463	5.52710480463	5.56915131592	5.35607762839	5.37770967658	5.37770967658	5.37770967658	5.2247143216	5.18031553927
3rd3_A_51_74	5.31259115701	5.2247143216	5.2247143216	5.2247143216	5.15799917183	4.64608098812	4.59742940906	4.59742940906	4.59742940906	5.31259115701	5.29073571375
3vpr_A_47_67	5.59007060997	5.85592909609	5.4847779812	5.35607762839	5.18031553927	5.18031553927	5.18031553927	6.2065764803	6.2065764803	6.03367320804	6.2065764803
3vuq_A_56_80	5.85592909609	5.85592909609	5.71415925044	5.71415925044	5.79555780127	5.73460693317	5.54816286706	5.54816286706	5.54816286706	5.54816286706	5.67306525584
3vvy_A_51_73	5.37770967658	5.37770967658	5.4847779812	5.37770967658	5.35607762839	5.35607762839	5.35607762839	5.35607762839	5.31259115701	5.63170354604	5.63170354604
4aci_A_55_75	5.13560408688	5.18031553927	5.18031553927	5.18031553927	5.11312972713	5.42075390925	5.24679782213	5.42075390925	5.42075390925	5.11312972713	5.11312972713
4kwa_A_140_163	5.83586904781	5.50597666533	5.61092120342	5.61092120342	5.61092120342	5.59007060997	5.442167083	5.65241808317	5.59007060997	5.50597666533	5.46350827957
4mo7_A_59_83	5.37770967658	5.31259115701	5.20255374064	5.20255374064	5.20255374064	5.33437162434	5.33437162434	5.31259115701	5.31259115701	5.31259115701	5.29073571375
4nn1_A_50_74	6.2819364155	6.53886742721	6.87171881452	6.39332523747	6.39332523747	6.39332523747	6.22550048835	6.22550048835	6.22550048835	6.64587557825	6.66353622942
