# Supplementary material for: Examining the Conservation of Kinks in Alpha Helices
Source: PLoS One. 2016 Jun 17;11(6):e0157553. doi: 10.1371/journal.pone.0157553 (PMC4912094; doi:10.1371/journal.pone.0157553)
Supplement: S1 Data — (GZ) [file pone.0157553.s002.tar.gz › kink_conservation_data/SolFams/387.csv]

helix_ID	start	end	sequence
1dnp_A_48_67	50	66	QAELINAQLNGLQIALA
1np7_A_58_76	59	75	RSNFLQQSVQNLAESLQ
1owl_A_49_69	51	67	RVAYLQGCLQELQQRYQ
1u3d_A_57_76	59	75	SRWWLKNSLAQLDSSLR
2e0i_A_48_66	50	66	AVSFMINSLLELDDELR
2j07_A_44_63	46	62	RRAWFLENVRALREAYR
2j4d_A_92_111	94	110	RGGFLMECLVDLRKNLM
2wq7_A_58_76	60	76	RWRFLQQTLEDLDNQLR
2xry_A_68_85	68	84	QYEFMLKGLQELEVSLS
3fy4_A_60_79	62	78	RIRFLLESLKDLDSSLK
3umv_A_88_106	89	105	QLGFLLRGLRRLAADAA
3zxs_A_45_64	47	63	KIALILAAMRKFARRLQ
4ct0_A_49_68	51	67	RWRFLLQCLEDLDANLR
4dja_A_45_64	47	63	KIAFIFSAMRHFAEELR
4gu5_A_54_74	56	72	RMRFLLDSLQDIDDQLQ
4mlp_A_67_86	69	85	RWRFLLQSLEDLDTSLR
position	6	7	8	9	10	11
1dnp_A_48_67	7.104	11.1	13.014	13.194	14.2	14.301
1np7_A_58_76	4.597	2.741	3.522	3.613	3.984	3.984
1owl_A_49_69	10.534	10.915	11.524	13.926	13.989	13.989
1u3d_A_57_76	11.346	11.346	10.754	10.14	5.986	5.986
2e0i_A_48_66	4.784	6.474	8.25	8.54	8.54	8.54
2j07_A_44_63	6.565	3.615	3.615	3.935	3.935	3.935
2j4d_A_92_111	6.445	6.506	8.784	10.16	10.41	10.41
2wq7_A_58_76	6.611	6.611	6.611	5.774	5.774	3.862
2xry_A_68_85	6.359	15.152	19.403	20.783	20.783	20.783
3fy4_A_60_79	2.045	2.045	3.621	3.621	3.621	7.527
3umv_A_88_106	10.791	11.057	11.571	12.659	12.659	12.659
3zxs_A_45_64	3.439	7.511	9.219	12.29	12.29	12.29
4ct0_A_49_68	3.104	3.622	3.622	3.622	1.773	2.991
4dja_A_45_64	4.915	4.558	8.443	9.705	9.705	9.705
4gu5_A_54_74	5.286	5.286	5.564	5.757	5.757	7.562
4mlp_A_67_86	3.415	2.823	2.823	1.906	2.552	2.552
1dnp_A_48_67	5.93554142449	5.91573173604	6.31928358202	6.31928358202	6.14946365139	6.26318012416
1np7_A_58_76	5.75498897314	5.67306525584	5.77530579048	5.56915131592	5.77530579048	5.77530579048
1owl_A_49_69	6.07250513337	5.46350827957	5.71415925044	5.442167083	5.56915131592	5.56915131592
1u3d_A_57_76	5.50597666533	5.50597666533	5.42075390925	5.83586904781	5.61092120342	5.61092120342
2e0i_A_48_66	5.42075390925	5.46350827957	5.42075390925	5.73460693317	5.73460693317	5.73460693317
2j07_A_44_63	5.46350827957	5.2247143216	5.2247143216	5.35607762839	5.35607762839	5.35607762839
2j4d_A_92_111	5.37770967658	5.24679782213	5.4847779812	5.09057552934	5.35607762839	5.35607762839
2wq7_A_58_76	4.81348428283	4.81348428283	4.81348428283	5.02242818456	5.02242818456	5.11312972713
2xry_A_68_85	5.9552894964	6.30063745995	6.16855840263	5.59007060997	5.59007060997	5.59007060997
3fy4_A_60_79	5.2247143216	5.2247143216	5.11312972713	5.11312972713	5.11312972713	6.6811478912
3umv_A_88_106	5.50597666533	5.33437162434	5.4847779812	5.54816286706	5.54816286706	5.54816286706
3zxs_A_45_64	5.20255374064	5.2247143216	5.39926827114	5.39926827114	5.39926827114	5.39926827114
4ct0_A_49_68	5.02242818456	4.90719816137	4.90719816137	4.90719816137	5.02242818456	5.42075390925
4dja_A_45_64	4.90719816137	5.20255374064	5.15799917183	4.9304120812	4.9304120812	4.9304120812
4gu5_A_54_74	5.06794092426	5.06794092426	5.09057552934	5.06794092426	5.06794092426	5.63170354604
4mlp_A_67_86	4.90719816137	4.83704275142	4.83704275142	5.06794092426	5.29073571375	5.29073571375
