# Supplementary material for: Examining the Conservation of Kinks in Alpha Helices
Source: PLoS One. 2016 Jun 17;11(6):e0157553. doi: 10.1371/journal.pone.0157553 (PMC4912094; doi:10.1371/journal.pone.0157553)
Supplement: S1 Data — (GZ) [file pone.0157553.s002.tar.gz › kink_conservation_data/SolFams/4347.csv]

helix_ID	start	end	sequence
1x38_A_339_355	339	352	MSRIDDAVTRILRV
2x41_A_290_303	290	303	EEVLDECVRNILKV
3u48_A_312_328	312	325	QAQIDAACKRILEA
3zyz_A_282_298	282	295	TSRVDDMVTRILAA
4i3g_A_326_342	326	339	EAAVTRSAERIVGQ
4iib_A_327_343	327	340	QWRVDDMAVRIMAA
position	6	7	8
1x38_A_339_355	9.437	10.63	11.489
2x41_A_290_303	14.42	17.314	17.314
3u48_A_312_328	9.707	9.707	9.707
3zyz_A_282_298	8.47	9.387	10.416
4i3g_A_326_342	9.839	12.399	12.98
4iib_A_327_343	11.842	11.842	10.611
1x38_A_339_355	5.33437162434	5.442167083	5.09057552934
2x41_A_290_303	5.54816286706	6.16855840263	6.16855840263
3u48_A_312_328	5.81574541765	5.81574541765	5.81574541765
3zyz_A_282_298	5.442167083	5.4847779812	5.42075390925
4i3g_A_326_342	6.03367320804	5.29073571375	5.24679782213
4iib_A_327_343	5.9552894964	5.9552894964	5.87592596301
