# Supplementary material for: Examining the Conservation of Kinks in Alpha Helices
Source: PLoS One. 2016 Jun 17;11(6):e0157553. doi: 10.1371/journal.pone.0157553 (PMC4912094; doi:10.1371/journal.pone.0157553)
Supplement: S1 Data — (GZ) [file pone.0157553.s002.tar.gz › kink_conservation_data/SolFams/165.csv]

helix_ID	start	end	sequence
1eke_A_153_174	153	174	PVVSAASIIAKAERDEIIDYYK
1io2_A_139_161	139	160	PVVSAASILAKVTRDRAVEKLK
1uax_A_139_163	139	160	EIVSAASIIAKVTRDREIEKLK
2d0b_A_236_260	236	257	VSVAAASIIARYVFLEEMEQLS
2etj_A_128_151	128	149	KLIGAASIVAKVFRDRLMSEFH
3vn5_A_201_225	201	222	LAVAVASIFARYKFLQSLKEVE
position	6	7	8	9	10	11	12	13	14	15	16
1eke_A_153_174	2.003	2.003	1.547	1.936	5.552	10.389	17.364	17.364	21.283	21.283	21.283
1io2_A_139_161	9.311	9.311	7.666	7.666	7.402	7.402	4.664	3.164	3.096	3.868	3.868
1uax_A_139_163	5.317	5.856	5.856	5.856	4.95	3.098	3.039	3.789	4.866	5.956	5.956
2d0b_A_236_260	6.404	6.404	5.334	3.183	3.61	5.123	5.493	5.493	9.114	9.114	10.932
2etj_A_128_151	1.062	2.77	2.987	4.984	6.787	8.256	8.256	8.256	9.084	9.084	9.084
3vn5_A_201_225	6.883	6.883	8.238	8.238	8.238	7.239	5.498	4.824	1.675	3.948	5.855
1eke_A_153_174	5.52710480463	5.52710480463	5.33437162434	5.42075390925	5.20255374064	6.37489561641	5.67306525584	5.67306525584	5.91573173604	5.91573173604	5.91573173604
1io2_A_139_161	5.61092120342	5.61092120342	5.50597666533	5.50597666533	5.35607762839	5.35607762839	5.63170354604	5.31259115701	5.35607762839	5.59007060997	5.59007060997
1uax_A_139_163	5.4847779812	5.26880477657	5.26880477657	5.26880477657	5.11312972713	5.20255374064	5.37770967658	5.26880477657	5.56915131592	5.59007060997	5.59007060997
2d0b_A_236_260	5.18031553927	5.18031553927	5.13560408688	5.06794092426	5.11312972713	5.15799917183	5.09057552934	5.09057552934	5.79555780127	5.79555780127	5.69364550077
2etj_A_128_151	5.18031553927	5.15799917183	5.18031553927	5.39926827114	5.15799917183	5.2247143216	5.2247143216	5.2247143216	5.20255374064	5.20255374064	5.20255374064
3vn5_A_201_225	5.37770967658	5.37770967658	5.18031553927	5.18031553927	5.18031553927	5.15799917183	4.97658683018	4.97658683018	4.99954888053	5.26880477657	5.442167083
