# Supplementary material for: Examining the Conservation of Kinks in Alpha Helices
Source: PLoS One. 2016 Jun 17;11(6):e0157553. doi: 10.1371/journal.pone.0157553 (PMC4912094; doi:10.1371/journal.pone.0157553)
Supplement: S1 Data — (GZ) [file pone.0157553.s002.tar.gz › kink_conservation_data/SolFams/3355.csv]

helix_ID	start	end	sequence
1mla_A_173_185	173	185	KEAVERAGAACKA
2cuy_A_167_179	167	179	RQAVEEAAERLKE
3hjv_A_178_190	178	190	KDAVERAGVLCKE
3im8_A_171_184	171	183	VVAVDRAVELLQE
3k89_A_175_187	175	187	AAAVDRALALLAE
3ptw_A_172_184	172	184	LVALEKAMEFIKE
3qat_A_175_187	175	187	AKAVETAVEVASQ
3sbm_A_163_176	163	175	KDEIARLQVPFEA
4amm_A_726_739	726	738	RPELDRVAEAARH
position	6	7
1mla_A_173_185	8.273	8.273
2cuy_A_167_179	11.486	11.486
3hjv_A_178_190	10.487	10.487
3im8_A_171_184	5.128	6.473
3k89_A_175_187	2.13	2.13
3ptw_A_172_184	10.052	10.052
3qat_A_175_187	9.414	9.414
3sbm_A_163_176	32.223	33.051
4amm_A_726_739	6.422	6.422
1mla_A_173_185	4.83704275142	4.83704275142
2cuy_A_167_179	5.42075390925	5.42075390925
3hjv_A_178_190	5.33437162434	5.33437162434
3im8_A_171_184	5.18031553927	5.46350827957
3k89_A_175_187	5.54816286706	5.54816286706
3ptw_A_172_184	5.73460693317	5.73460693317
3qat_A_175_187	5.02242818456	5.02242818456
3sbm_A_163_176	6.64587557825	7.268660561
4amm_A_726_739	5.18031553927	5.18031553927
