# Supplementary material for: Examining the Conservation of Kinks in Alpha Helices
Source: PLoS One. 2016 Jun 17;11(6):e0157553. doi: 10.1371/journal.pone.0157553 (PMC4912094; doi:10.1371/journal.pone.0157553)
Supplement: S1 Data — (GZ) [file pone.0157553.s002.tar.gz › kink_conservation_data/SolFams/24.csv]

helix_ID	start	end	sequence
1b5e_A_174_197	176	193	FRNDYAWQKYVLDKLVSD
1bkp_A_189_207	189	206	NPFNVFQYNVLQRMIAQV
1f28_A_206_224	207	224	VPFNIASYALLTCMIAHV
1j3k_C_518_535	518	535	VPFNIASYSIFTHMIAQV
1tis_A_184_202	184	201	LPFNIASYATLVHIVAKM
2aaz_A_223_242	224	241	VPFNIASYALLTHMIALI
3ik0_A_225_244	226	243	VPFNIASYALLTHLVAHE
3kgb_A_201_219	202	219	VPFNIASYSLLTILVAHL
3uwl_A_224_242	225	242	VPFNIASYALLTHLIAHE
3v8h_A_222_240	222	239	TPFNLAEGAALLTLVGRL
4dq1_A_228_246	229	246	VPFNIASYALLTHLIAKE
4ez8_A_216_235	217	234	VPFNIASYALLTYMIAHI
4fqs_A_173_192	174	191	VPFNIASYALLTHMMAAQ
4g9u_A_217_234	217	234	VPFNIASYSLLTRMIAHI
4gev_A_174_191	174	191	LPFNIASYALLVHMMAQQ
4h0r_A_177_194	177	194	VPFNIASYALLTHMFAQQ
4iqb_A_224_243	225	242	VPFNLASYGLLTHMIAKV
4o1u_A_222_241	223	240	VPFNIASYALLTYMIAHI
4o1x_A_223_240	223	240	VPFNIASYALLTYMIAHI
4o1x_D_222_240	223	240	VPFNIASYALLTYMIAHI
position	6	7	8	9	10	11	12
1b5e_A_174_197	8.209	7.56	3.346	3.222	1.459	3.794	4.477
1bkp_A_189_207	3.495	3.669	3.669	3.669	2.222	5.714	11.692
1f28_A_206_224	6.956	4.039	3.346	3.346	4.59	4.59	4.59
1j3k_C_518_535	5.882	5.882	2.505	2.745	4.237	4.237	4.237
1tis_A_184_202	3.626	3.626	3.626	3.18	3.18	2.861	5.397
2aaz_A_223_242	7.68	6.774	6.384	4.587	4.176	5.2	11.86
3ik0_A_225_244	8.185	4.207	4.349	5.701	5.877	5.877	5.877
3kgb_A_201_219	6.54	7.21	7.621	7.621	7.621	7.383	4.101
3uwl_A_224_242	4.388	2.317	4.04	4.04	4.04	4.313	4.313
3v8h_A_222_240	2.52	2.52	3.064	3.064	3.792	5.592	9.883
4dq1_A_228_246	6.096	4.502	7.121	7.121	7.121	4.115	4.115
4ez8_A_216_235	6.086	5.576	5.576	5.576	3.988	3.144	9.602
4fqs_A_173_192	8.344	5.848	3.064	4.723	4.723	4.723	8.701
4g9u_A_217_234	5.884	6.063	6.063	6.063	3.775	7.092	7.092
4gev_A_174_191	2.759	2.759	2.48	3.331	5.843	5.843	5.843
4h0r_A_177_194	3.568	3.568	2.347	2.346	2.346	2.194	2.194
4iqb_A_224_243	4.349	2.233	3.804	4.359	5.696	6.73	9.707
4o1u_A_222_241	11.139	3.765	3.765	3.765	3.466	4.167	5.497
4o1x_A_223_240	1.697	6.687	6.687	6.687	4.557	3.482	3.34
4o1x_D_222_240	5.536	3.986	6.372	6.372	6.372	4.345	4.345
1b5e_A_174_197	5.09057552934	5.04522533653	4.97658683018	5.06794092426	4.81348428283	4.95354143283	4.76610346593
1bkp_A_189_207	5.61092120342	5.69364550077	5.69364550077	5.69364550077	5.52710480463	5.87592596301	7.47373925946
1f28_A_206_224	5.4847779812	5.20255374064	4.99954888053	4.99954888053	5.24679782213	5.24679782213	5.24679782213
1j3k_C_518_535	5.97497633388	5.97497633388	5.42075390925	5.29073571375	5.20255374064	5.20255374064	5.20255374064
1tis_A_184_202	5.9552894964	5.9552894964	5.9552894964	6.11110099691	6.11110099691	6.05311885877	6.88876312006
2aaz_A_223_242	5.75498897314	5.37770967658	5.81574541765	5.20255374064	5.11312972713	5.37770967658	7.86503368512
3ik0_A_225_244	5.71415925044	5.13560408688	4.9304120812	4.9304120812	4.99954888053	4.99954888053	4.99954888053
3kgb_A_201_219	5.50597666533	5.18031553927	4.97658683018	4.97658683018	4.97658683018	5.24679782213	5.06794092426
3uwl_A_224_242	5.15799917183	5.09057552934	4.97658683018	4.97658683018	4.97658683018	5.31259115701	5.31259115701
3v8h_A_222_240	5.06794092426	5.06794092426	4.95354143283	4.95354143283	5.06794092426	5.67306525584	7.99505188062
4dq1_A_228_246	5.97497633388	5.46350827957	5.18031553927	5.18031553927	5.18031553927	5.42075390925	5.42075390925
4ez8_A_216_235	5.81574541765	5.06794092426	5.06794092426	5.06794092426	4.97658683018	5.13560408688	6.99007909981
4fqs_A_173_192	5.52710480463	5.15799917183	5.06794092426	4.9304120812	4.9304120812	4.9304120812	6.83749231654
4g9u_A_217_234	5.31259115701	5.18031553927	5.18031553927	5.18031553927	5.42075390925	5.79555780127	5.79555780127
4gev_A_174_191	5.2247143216	5.2247143216	5.29073571375	5.33437162434	5.13560408688	5.13560408688	5.13560408688
4h0r_A_177_194	5.56915131592	5.56915131592	5.73460693317	5.56915131592	5.56915131592	5.75498897314	5.75498897314
4iqb_A_224_243	4.81348428283	4.78983807301	4.81348428283	4.78983807301	4.83704275142	4.86051412751	6.59259694392
4o1u_A_222_241	5.33437162434	5.20255374064	5.20255374064	5.20255374064	4.90719816137	5.13560408688	6.87171881452
4o1x_A_223_240	5.99460231551	5.50597666533	5.50597666533	5.50597666533	5.442167083	5.52710480463	5.89586004532
4o1x_D_222_240	5.99460231551	5.73460693317	5.35607762839	5.35607762839	5.35607762839	5.73460693317	5.73460693317
