# Supplementary material for: Examining the Conservation of Kinks in Alpha Helices
Source: PLoS One. 2016 Jun 17;11(6):e0157553. doi: 10.1371/journal.pone.0157553 (PMC4912094; doi:10.1371/journal.pone.0157553)
Supplement: S1 Data — (GZ) [file pone.0157553.s002.tar.gz › kink_conservation_data/SolFams/381.csv]

helix_ID	start	end	sequence
1c4z_A_586_601	586	601	EGQFTLIGIVLGLAIY
1nd7_A_652_669	654	669	LSYFCFIGRFIAMALF
1zvd_A_479_495	480	495	LSYFHFVGRIMGMAVF
2xbf_A_631_647	632	647	LSYFKFIGRVAGMAVY
3h1d_A_4103_4120	4104	4119	LSYFKFVGRIVAKAVY
3olm_A_541_557	542	557	LNYFKFIGRVVGLGVF
3tug_A_634_650	635	650	LKYFRFIGRFIAMALF
position	6	7	8	9	10
1c4z_A_586_601	6.148	6.877	8.366	11.002	11.002
1nd7_A_652_669	4.076	4.076	3.866	6.414	6.414
1zvd_A_479_495	3.384	3.384	3.384	5.807	5.807
2xbf_A_631_647	3.328	2.748	4	5.727	5.727
3h1d_A_4103_4120	5.844	6.673	7.846	9.537	12.762
3olm_A_541_557	5.159	5.987	9.203	11.987	11.987
3tug_A_634_650	2.058	3.091	6.94	12.012	12.012
1c4z_A_586_601	5.79555780127	5.67306525584	5.97497633388	6.66353622942	6.66353622942
1nd7_A_652_669	5.83586904781	5.83586904781	5.67306525584	6.24436825855	6.24436825855
1zvd_A_479_495	5.06794092426	5.06794092426	5.06794092426	5.20255374064	5.20255374064
2xbf_A_631_647	5.50597666533	5.69364550077	5.67306525584	6.16855840263	6.16855840263
3h1d_A_4103_4120	5.46350827957	5.11312972713	5.02242818456	5.442167083	5.79555780127
3olm_A_541_557	6.09183239335	5.99460231551	5.85592909609	5.91573173604	5.91573173604
3tug_A_634_650	5.31259115701	5.46350827957	5.06794092426	5.65241808317	5.65241808317
