# Supplementary material for: Examining the Conservation of Kinks in Alpha Helices
Source: PLoS One. 2016 Jun 17;11(6):e0157553. doi: 10.1371/journal.pone.0157553 (PMC4912094; doi:10.1371/journal.pone.0157553)
Supplement: S1 Data — (GZ) [file pone.0157553.s002.tar.gz › kink_conservation_data/SolFams/4054.csv]

helix_ID	start	end	sequence
1afw_A_126_140	128	139	GLTAVNDIANKI
1ee0_A_172_185	172	183	GGTVLRLAKDLA
1hnj_A_113_127	115	126	FTYALSVADQYV
1i88_A_167_179	167	178	GGTVLRLAKDLA
1j3n_A_162_176	164	175	GADALGSALRMI
1mzj_A_123_137	124	135	FCHALSIAADAV
1ted_A_177_191	178	189	AMNALGTATNYV
1u0m_A_140_154	141	152	GGAAINRAHDFC
1ub7_A_112_125	113	124	WIYALAQAHALV
1ulq_A_90_104	92	103	GLEAVAQAARAI
1wdk_C_96_110	98	109	SMSALHTAAQAI
1wl4_A_94_106	95	106	GLKAVCLAVQSI
1zow_A_113_127	115	126	FMYSMITAKQYV
2ebd_A_113_126	114	125	FIYALDIADSFI
2gp6_A_171_185	173	184	GAEAIARAWQQI
2ib8_A_127_141	129	140	GMKAIMMASQSL
2ix4_A_210_225	212	223	GAHSIGDATRMI
2vba_A_165_178	166	177	SAHCIGNAVEQI
2vu1_A_91_104	92	103	GLRAVALGMQQI
2wu9_A_139_153	141	152	GLQAVADVAAAI
2x3e_A_112_126	114	125	FVYGLASVGSLI
3a5r_A_160_173	160	171	GGTVLRLAKDIA
3euo_A_155_171	155	166	GLAALRTAANLC
3goa_A_92_106	94	105	SMQALHDAARMI
3gwa_A_124_136	124	135	YVYGLSLAKGLV
3ho9_A_165_179	166	177	GVHNIGHAARII
3il3_A_114_127	115	126	FVYALSVADQFI
3il6_A_119_132	120	131	FVYALSMAEKLV
3kzu_A_171_185	173	184	GTHAIGDAARLI
3mqd_A_163_176	164	175	SNHCIGNAYEMI
3o04_A_165_179	167	178	ATNSIGDAFKVI
3oit_A_175_189	177	188	GCAALRLAKDLA
3ov2_A_166_179	167	178	GAAMLRIAKDLA
3s21_A_145_158	146	157	FINGMDIAARML
3t6s_A_118_131	119	130	GMGAIELAGAYL
3zbg_A_125_138	126	137	GGLAVISAMNAL
4b0n_A_196_210	197	208	AMNGFRNANDYV
4bi9_A_121_136	123	134	GGLAVQSAWEAL
4c72_A_172_186	174	185	GSEAIAHAWRQI
4dd5_A_94_108	96	107	GLRSVSMASQLI
4dfe_A_125_138	126	137	FAYAVATADSFI
4efi_A_133_146	134	145	YPQALWLGMNLI
4ewp_A_124_138	126	137	YCYGVAQADALV
4f32_A_174_187	175	186	SVQAIGDAMRMI
4jaq_A_141_153	141	152	GAAGVARLRDYL
4jga_A_178_192	180	191	GAHAIGDAMRMI
4jpf_A_165_179	167	178	GTHSIGMAARNI
4jrm_A_165_180	167	178	GLHNIGHAARMI
4ls6_A_164_178	166	177	GTNSIGDAFKVI
4n46_A_90_103	91	102	GLRTVSLAAQII
4nzs_A_92_105	93	104	GLQAIVSAAQTI
4o99_A_89_103	91	102	GLKAVMLAANAI
4o9a_A_90_103	91	102	GLKAVMLAANAI
4o9c_A_90_103	91	102	GLKAVMLAANAI
4opf_A_6275_6289	6277	6288	ALVALHHAAQAL
4qav_A_166_181	168	179	GAHAIGNSARLI
4ryb_A_116_129	117	128	FMYALTTANAYI
4ubu_A_95_108	96	107	GQQANHLIAGLI
4ubv_A_94_108	96	107	GQQANHLIAGLI
4ubw_A_94_108	96	107	GQQANHLIAGLI
4x9k_A_114_129	116	127	FLYGLETATRLM
4xox_A_163_176	164	175	SAHCIGNAVELI
position	6
1afw_A_126_140	6.115
1ee0_A_172_185	10.623
1hnj_A_113_127	15.126
1i88_A_167_179	11.434
1j3n_A_162_176	5.739
1mzj_A_123_137	7.226
1ted_A_177_191	12.077
1u0m_A_140_154	5.068
1ub7_A_112_125	8.541
1ulq_A_90_104	9.058
1wdk_C_96_110	5.619
1wl4_A_94_106	7.832
1zow_A_113_127	6.502
2ebd_A_113_126	6.044
2gp6_A_171_185	6.875
2ib8_A_127_141	4.967
2ix4_A_210_225	3.323
2vba_A_165_178	6.109
2vu1_A_91_104	8.965
2wu9_A_139_153	9.617
2x3e_A_112_126	8.84
3a5r_A_160_173	12.464
3euo_A_155_171	7.833
3goa_A_92_106	3.851
3gwa_A_124_136	7.698
3ho9_A_165_179	7.901
3il3_A_114_127	7.231
3il6_A_119_132	7.769
3kzu_A_171_185	6.663
3mqd_A_163_176	3.041
3o04_A_165_179	5.04
3oit_A_175_189	14.345
3ov2_A_166_179	19.552
3s21_A_145_158	14.885
3t6s_A_118_131	19.208
3zbg_A_125_138	8.27
4b0n_A_196_210	13.571
4bi9_A_121_136	6.313
4c72_A_172_186	6.075
4dd5_A_94_108	10.782
4dfe_A_125_138	7.623
4efi_A_133_146	8.084
4ewp_A_124_138	9.2
4f32_A_174_187	9.526
4jaq_A_141_153	4.194
4jga_A_178_192	4.654
4jpf_A_165_179	5.162
4jrm_A_165_180	6.489
4ls6_A_164_178	5.141
4n46_A_90_103	11.743
4nzs_A_92_105	11.445
4o99_A_89_103	7.186
4o9a_A_90_103	5.556
4o9c_A_90_103	7.94
4opf_A_6275_6289	5.437
4qav_A_166_181	6.694
4ryb_A_116_129	6.774
4ubu_A_95_108	8.94
4ubv_A_94_108	8.124
4ubw_A_94_108	8.895
4x9k_A_114_129	5.195
4xox_A_163_176	8.402
1afw_A_126_140	6.26318012416
1ee0_A_172_185	5.52710480463
1hnj_A_113_127	5.79555780127
1i88_A_167_179	5.85592909609
1j3n_A_162_176	5.99460231551
1mzj_A_123_137	5.42075390925
1ted_A_177_191	6.05311885877
1u0m_A_140_154	6.50279346653
1ub7_A_112_125	5.42075390925
1ulq_A_90_104	6.16855840263
1wdk_C_96_110	5.69364550077
1wl4_A_94_106	6.61040621226
1zow_A_113_127	5.67306525584
2ebd_A_113_126	6.39332523747
2gp6_A_171_185	6.09183239335
2ib8_A_127_141	6.2065764803
2ix4_A_210_225	5.59007060997
2vba_A_165_178	5.35607762839
2vu1_A_91_104	6.52085606761
2wu9_A_139_153	5.71415925044
2x3e_A_112_126	5.54816286706
3a5r_A_160_173	5.87592596301
3euo_A_155_171	4.97658683018
3goa_A_92_106	6.14946365139
3gwa_A_124_136	6.41170151658
3ho9_A_165_179	5.29073571375
3il3_A_114_127	6.41170151658
3il6_A_119_132	5.52710480463
3kzu_A_171_185	5.26880477657
3mqd_A_163_176	5.91573173604
3o04_A_165_179	5.93554142449
3oit_A_175_189	5.79555780127
3ov2_A_166_179	6.09183239335
3s21_A_145_158	5.56915131592
3t6s_A_118_131	6.52085606761
3zbg_A_125_138	6.64587557825
4b0n_A_196_210	5.87592596301
4bi9_A_121_136	6.61040621226
4c72_A_172_186	6.43002476163
4dd5_A_94_108	7.15542698638
4dfe_A_125_138	5.81574541765
4efi_A_133_146	5.59007060997
4ewp_A_124_138	5.31259115701
4f32_A_174_187	5.67306525584
4jaq_A_141_153	6.26318012416
4jga_A_178_192	6.05311885877
4jpf_A_165_179	5.29073571375
4jrm_A_165_180	5.39926827114
4ls6_A_164_178	5.97497633388
4n46_A_90_103	6.01416781635
4nzs_A_92_105	6.2819364155
4o99_A_89_103	6.53886742721
4o9a_A_90_103	6.69871083462
4o9c_A_90_103	6.6811478912
4opf_A_6275_6289	4.99954888053
4qav_A_166_181	5.37770967658
4ryb_A_116_129	5.91573173604
4ubu_A_95_108	7.08980366314
4ubv_A_94_108	6.52085606761
4ubw_A_94_108	6.48467933156
4x9k_A_114_129	4.59742940906
4xox_A_163_176	5.35607762839
