# Supplementary material for: Examining the Conservation of Kinks in Alpha Helices
Source: PLoS One. 2016 Jun 17;11(6):e0157553. doi: 10.1371/journal.pone.0157553 (PMC4912094; doi:10.1371/journal.pone.0157553)
Supplement: S1 Data — (GZ) [file pone.0157553.s002.tar.gz › kink_conservation_data/SolFams/986.csv]

helix_ID	start	end	sequence
1cli_A_116_133	116	132	VDTASAVISGIAEGCLQ
2btu_A_113_130	113	129	PSKIENIVKGISEGCRQ
2rb9_A_106_122	106	122	METLKAVVTSMAETART
2v9y_A_545_562	545	561	LSVTEAVVAGIAKACGK
2yxz_A_98_114	98	114	EGFVLELVRGAAEAAKR
2z01_A_113_130	113	129	PEKIAAIVKGVADGCVE
2z1u_A_102_119	102	118	MDILERVVASMGKAARE
2zod_A_107_123	107	123	IEIFREVIRGALDKLRE
3fd5_A_134_154	138	154	DKVMPLIIQGFKDAAEE
3kiz_A_117_136	117	133	GEVLAAIINGTEEVLQM
3mcq_A_93_109	93	109	EDWISKFAAGFFACAAQ
3mdo_A_116_135	116	132	GEVISAIINGTDELLAE
3p4e_A_117_134	117	133	VDTAAEVISGIADGCLQ
3u0o_A_115_131	115	131	PEIAREVTEGGRYACRQ
3vti_C_120_137	120	136	VEDLKKIVKSMAEAAKE
3wjp_A_107_123	107	123	MEVLKRVLKSMDETARE
position	6	7	8	9	10	11
1cli_A_116_133	8.784	8.784	7.234	5.548	3.826	3.74
2btu_A_113_130	10.63	10.93	11.056	11.056	11.056	8.376
2rb9_A_106_122	8.555	8.555	4.746	5.142	5.142	5.142
2v9y_A_545_562	9.205	9.205	8.663	5.965	7.637	9.08
2yxz_A_98_114	9.649	9.649	9.552	9.028	8.487	8.058
2z01_A_113_130	15.114	15.406	16.165	16.165	16.165	9.883
2z1u_A_102_119	3.771	3.771	3.771	3.136	3.825	5.76
2zod_A_107_123	7.61	7.61	7.618	8.049	8.049	8.049
3fd5_A_134_154	7.373	7.373	6.534	6.061	6.055	2.045
3kiz_A_117_136	14.791	14.791	14.791	14.703	14.117	8.309
3mcq_A_93_109	5.213	8.497	8.497	8.52	8.52	8.52
3mdo_A_116_135	8.363	8.839	10.736	10.958	10.958	10.958
3p4e_A_117_134	6.697	6.697	4.96	4.96	4.623	7.904
3u0o_A_115_131	9.739	9.857	9.857	9.857	9.413	4.947
3vti_C_120_137	4.365	6.204	6.204	6.204	5.45	3.745
3wjp_A_107_123	2.796	2.796	2.731	1.989	2.662	2.662
1cli_A_116_133	6.14946365139	6.14946365139	5.75498897314	5.91573173604	6.22550048835	7.37990996554
2btu_A_113_130	6.82030962676	6.71622532849	7.05673588005	7.05673588005	7.05673588005	7.28467317983
2rb9_A_106_122	5.24679782213	5.24679782213	5.20255374064	5.46350827957	5.46350827957	5.46350827957
2v9y_A_545_562	5.56915131592	5.56915131592	5.442167083	4.76610346593	4.90719816137	5.63170354604
2yxz_A_98_114	5.42075390925	5.42075390925	5.39926827114	5.2247143216	5.4847779812	5.42075390925
2z01_A_113_130	5.35607762839	5.37770967658	5.59007060997	5.59007060997	5.59007060997	5.93554142449
2z1u_A_102_119	4.62180179983	4.62180179983	4.62180179983	4.71836639893	4.86051412751	5.54816286706
2zod_A_107_123	5.91573173604	5.91573173604	5.65241808317	5.442167083	5.442167083	5.442167083
3fd5_A_134_154	6.95648642885	6.95648642885	6.18759589815	5.39926827114	5.54816286706	5.73460693317
3kiz_A_117_136	5.77530579048	5.77530579048	5.77530579048	4.99954888053	5.37770967658	5.33437162434
3mcq_A_93_109	4.97658683018	5.04522533653	5.04522533653	4.99954888053	4.99954888053	4.99954888053
3mdo_A_116_135	5.24679782213	5.15799917183	5.39926827114	5.26880477657	5.26880477657	5.26880477657
3p4e_A_117_134	4.97658683018	4.97658683018	4.9304120812	4.9304120812	5.15799917183	6.31928358202
3u0o_A_115_131	5.31259115701	5.24679782213	5.24679782213	5.24679782213	5.442167083	5.52710480463
3vti_C_120_137	5.61092120342	5.52710480463	5.52710480463	5.52710480463	5.50597666533	5.69364550077
3wjp_A_107_123	5.2247143216	5.2247143216	4.97658683018	4.9304120812	5.69364550077	5.69364550077
