# Supplementary material for: Examining the Conservation of Kinks in Alpha Helices
Source: PLoS One. 2016 Jun 17;11(6):e0157553. doi: 10.1371/journal.pone.0157553 (PMC4912094; doi:10.1371/journal.pone.0157553)
Supplement: S1 Data — (GZ) [file pone.0157553.s002.tar.gz › kink_conservation_data/SolFams/1585.csv]

helix_ID	start	end	sequence
1ixl_A_48_63	48	63	GGFTFGLADYAAMLAV
1q4u_A_65_82	65	80	GGAYCALAEMLATEAT
1sc0_A_55_72	55	70	GGVSVALAETIGSLAG
1vpm_A_31_50	31	46	GGKVLAYIDEIAALTA
1wlu_A_40_56	40	55	GGFLYALADSAFALAS
1y7u_A_36_55	36	51	GGKILSEMDMVASISA
1yoc_A_61_79	61	76	AIALCNAAELAAGTMT
1zki_A_49_68	49	64	GGALFSLMDVTMGLAC
2eis_A_23_42	23	38	GGTVLAWMDQAAFVAA
2hbo_A_62_80	62	77	GGMLMSFADMAWGRII
2pim_A_57_74	57	72	GGMLGAMLDDVTAMLV
2prx_A_58_77	58	73	GGLIASLIDCHGTGSA
2q2b_A_205_224	205	220	GGVTMKLMDEVAGIVA
2v1o_A_31_50	31	46	GGTILKMIEEAGAIIS
3bjk_A_36_55	36	51	GGWIMSQMAMGGAILA
3d6l_A_26_42	26	41	GGWILSQIDLAGAIAA
3e1e_A_55_70	55	70	AGIVSTVLDSACGYAA
3e29_A_55_72	55	70	GGILATLVDAAGDYAV
3f5o_A_57_73	57	72	GGLTATLVDNISTMAL
3gek_A_49_68	49	64	GGASLALAEITAGMAS
3nwz_A_83_100	83	98	GGITATLLDTAMGQMV
3s4k_A_52_71	52	67	GGVYCAMIESIASMAA
4i82_A_44_60	44	59	GGYLFTLCDQISGLVV
4ien_A_31_50	31	46	GGELLLLLDQVAYSCA
4k02_A_49_67	49	64	GGVSALIAESLASMGA
4k4c_A_55_71	55	70	GGASAALAETLGSMAG
4m20_A_39_57	39	54	GGASIALGETACSLGS
4ncp_A_35_54	35	50	GGTLMANIDEIAAITA
4ord_A_58_74	58	73	GGMTATLVDMISTMAI
position	6	7	8	9	10
1ixl_A_48_63	8.52	8.52	6.353	4.909	4.909
1q4u_A_65_82	4.974	4.974	4.974	4.1	9.212
1sc0_A_55_72	6.002	6.002	7.186	7.186	7.186
1vpm_A_31_50	3.248	3.248	4.119	6.045	6.045
1wlu_A_40_56	16.47	16.47	14.153	12.097	8.802
1y7u_A_36_55	4.76	4.76	7.413	10.093	13.592
1yoc_A_61_79	5.686	5.686	5.686	5.629	5.629
1zki_A_49_68	4.973	4.973	3.256	3.826	3.826
2eis_A_23_42	4.029	4.748	4.748	5.414	5.432
2hbo_A_62_80	13.703	13.703	10.09	13.047	24.468
2pim_A_57_74	11.097	11.097	11.097	10.744	11.5
2prx_A_58_77	2.246	3.007	3.007	5.046	5.046
2q2b_A_205_224	8.108	8.108	4.552	7.636	7.636
2v1o_A_31_50	6.45	8.183	8.183	9.07	9.596
3bjk_A_36_55	2.094	2.177	4.768	5.914	6.71
3d6l_A_26_42	4.41	4.41	5.162	6.021	10.251
3e1e_A_55_70	10.535	10.535	9.338	6.768	4.45
3e29_A_55_72	6.809	8.048	8.12	8.752	8.752
3f5o_A_57_73	8.111	8.111	8.111	6.358	6.358
3gek_A_49_68	8.683	8.683	8.683	5.884	4.87
3nwz_A_83_100	2.305	3.674	7.003	7.905	8.476
3s4k_A_52_71	2.372	2.372	5.594	6.184	6.888
4i82_A_44_60	12.168	12.168	7.857	6.69	6.69
4ien_A_31_50	2.206	2.322	2.808	3.731	3.731
4k02_A_49_67	2.218	3.277	3.277	3.277	2.126
4k4c_A_55_71	4.226	4.226	4.226	3.032	3.032
4m20_A_39_57	5.8	5.8	5.44	4.766	4.248
4ncp_A_35_54	8.671	11.553	11.553	11.553	11.253
4ord_A_58_74	7.122	7.122	7.122	6.628	7.755
1ixl_A_48_63	5.31259115701	5.31259115701	5.50597666533	5.89586004532	5.89586004532
1q4u_A_65_82	5.15799917183	5.15799917183	5.15799917183	5.97497633388	5.63170354604
1sc0_A_55_72	5.50597666533	5.50597666533	5.35607762839	5.35607762839	5.35607762839
1vpm_A_31_50	5.24679782213	5.24679782213	5.06794092426	5.13560408688	5.13560408688
1wlu_A_40_56	5.71415925044	5.71415925044	5.85592909609	5.20255374064	5.69364550077
1y7u_A_36_55	5.59007060997	5.59007060997	5.4847779812	5.77530579048	5.59007060997
1yoc_A_61_79	5.56915131592	5.56915131592	5.56915131592	5.52710480463	5.52710480463
1zki_A_49_68	4.97658683018	4.97658683018	4.9304120812	4.71836639893	4.71836639893
2eis_A_23_42	5.50597666533	5.35607762839	5.35607762839	5.50597666533	5.442167083
2hbo_A_62_80	5.29073571375	5.29073571375	5.37770967658	6.48467933156	7.31657776958
2pim_A_57_74	5.77530579048	5.77530579048	5.77530579048	5.52710480463	5.37770967658
2prx_A_58_77	5.67306525584	5.56915131592	5.56915131592	5.59007060997	5.59007060997
2q2b_A_205_224	5.46350827957	5.46350827957	5.18031553927	5.29073571375	5.29073571375
2v1o_A_31_50	5.442167083	5.20255374064	5.20255374064	5.33437162434	5.13560408688
3bjk_A_36_55	5.20255374064	5.33437162434	5.24679782213	5.02242818456	5.24679782213
3d6l_A_26_42	5.4847779812	5.4847779812	5.50597666533	6.16855840263	6.11110099691
3e1e_A_55_70	5.75498897314	5.75498897314	5.63170354604	5.65241808317	5.75498897314
3e29_A_55_72	5.42075390925	5.52710480463	5.69364550077	5.52710480463	5.52710480463
3f5o_A_57_73	5.39926827114	5.39926827114	5.39926827114	5.04522533653	5.04522533653
3gek_A_49_68	5.2247143216	5.2247143216	5.2247143216	5.13560408688	4.95354143283
3nwz_A_83_100	5.99460231551	5.91573173604	6.01416781635	5.99460231551	6.14946365139
3s4k_A_52_71	5.20255374064	5.20255374064	4.86051412751	4.9304120812	4.9304120812
4i82_A_44_60	5.75498897314	5.75498897314	5.59007060997	5.99460231551	5.99460231551
4ien_A_31_50	4.81348428283	4.90719816137	5.02242818456	5.04522533653	5.04522533653
4k02_A_49_67	5.09057552934	4.90719816137	4.90719816137	4.90719816137	4.76610346593
4k4c_A_55_71	5.63170354604	5.63170354604	5.63170354604	5.442167083	5.442167083
4m20_A_39_57	5.29073571375	5.29073571375	5.20255374064	5.02242818456	4.83704275142
4ncp_A_35_54	5.56915131592	5.91573173604	5.91573173604	5.91573173604	5.02242818456
4ord_A_58_74	5.2247143216	5.2247143216	5.2247143216	5.35607762839	5.73460693317
