# Supplementary material for: Examining the Conservation of Kinks in Alpha Helices
Source: PLoS One. 2016 Jun 17;11(6):e0157553. doi: 10.1371/journal.pone.0157553 (PMC4912094; doi:10.1371/journal.pone.0157553)
Supplement: S1 Data — (GZ) [file pone.0157553.s002.tar.gz › kink_conservation_data/SolFams/3147.csv]

helix_ID	start	end	sequence
1es9_A_147_164	151	164	KNRRVNELVRAALA
1ivn_A_117_131	117	130	YNEAFSAIYPKLAK
1vjg_A_136_154	139	152	RTIDLSQQLALVCQ
1yzf_A_125_141	127	140	RIKELVKVAQEVGA
2q0s_A_157_175	160	173	KTTELARVYSALAS
3hp4_A_119_136	121	134	YSKMFTSSFTQISE
3mil_A_145_161	147	160	NFAIYSDALAKLAN
4hf7_A_168_185	171	184	KIQSLNARIEAYAK
4iyj_A_160_177	163	176	KIMQLNARIRKYAQ
4jgg_A_118_134	119	132	YIEAFSRVYGAVAA
4ppy_A_166_183	169	182	KIASLNARLKAYAQ
4rsh_A_164_180	166	179	TIKEFREWESSYAK
4s1p_A_120_137	123	136	MSLRMAEAFAQAAA
4tx1_A_153_170	155	168	QSAMLAPLYRDLAD
position	6	7	8
1es9_A_147_164	9.348	10.329	10.329
1ivn_A_117_131	20.226	20.226	17.18
1vjg_A_136_154	7.78	7.354	4.684
1yzf_A_125_141	5.5	3.094	4.682
2q0s_A_157_175	30.258	29.951	17.064
2vpt_A_165_181	NA	19.619	19.619
3hp4_A_119_136	21.59	21.59	21.493
3mil_A_145_161	6.134	6.022	6.022
4hf7_A_168_185	3.879	3.568	3.568
4iyj_A_160_177	6.966	6.567	5.896
4jgg_A_118_134	17.705	18.217	21.333
4ppy_A_166_183	10.426	10.426	6.808
4rsh_A_164_180	3.561	3.952	4.234
4s1p_A_120_137	4.671	4.935	5.126
4tx1_A_153_170	29.607	18.913	18.757
1es9_A_147_164	5.69364550077	6.41170151658	6.41170151658
1ivn_A_117_131	5.26880477657	5.26880477657	5.67306525584
1vjg_A_136_154	5.18031553927	5.29073571375	5.2247143216
1yzf_A_125_141	5.15799917183	4.83704275142	5.18031553927
2q0s_A_157_175	7.48924354067	8.31570619068	8.74920855062
2vpt_A_165_181	NA	6.18759589815	6.18759589815
3hp4_A_119_136	5.39926827114	5.39926827114	5.73460693317
3mil_A_145_161	5.2247143216	5.26880477657	5.26880477657
4hf7_A_168_185	5.11312972713	5.11312972713	5.11312972713
4iyj_A_160_177	4.81348428283	4.90719816137	4.95354143283
4jgg_A_118_134	7.71737586724	7.13908463501	7.13908463501
4ppy_A_166_183	5.31259115701	5.31259115701	5.06794092426
4rsh_A_164_180	6.05311885877	6.01416781635	6.41170151658
4s1p_A_120_137	5.42075390925	5.29073571375	5.59007060997
4tx1_A_153_170	6.75111003164	8.19215418368	7.4113407228
