# Supplementary material for: Examining the Conservation of Kinks in Alpha Helices
Source: PLoS One. 2016 Jun 17;11(6):e0157553. doi: 10.1371/journal.pone.0157553 (PMC4912094; doi:10.1371/journal.pone.0157553)
Supplement: S1 Data — (GZ) [file pone.0157553.s002.tar.gz › kink_conservation_data/SolFams/726.csv]

helix_ID	start	end	sequence
1ulz_A_418_432	419	431	PLLINIMKEKDFK
1w96_A_541_553	541	553	EYLIKLLETEDFE
2dzd_A_430_443	431	443	PFLENVVQHPKFL
3n6r_A_482_496	483	495	PFLSAVMDHPKFI
3u9t_A_467_480	468	480	AFLRRILGHPAFA
position	6	7
1ulz_A_418_432	30.101	59.313
1w96_A_541_553	23.919	23.919
2dzd_A_430_443	46.032	46.032
3n6r_A_482_496	50.257	53.835
3u9t_A_467_480	49.461	49.461
1ulz_A_418_432	10.7849085634	8.91217307473
1w96_A_541_553	10.5118924463	10.5118924463
2dzd_A_430_443	10.7756870658	10.7756870658
3n6r_A_482_496	10.3264357557	8.97375454685
3u9t_A_467_480	10.1760972399	10.1760972399
