# Supplementary material for: Examining the Conservation of Kinks in Alpha Helices
Source: PLoS One. 2016 Jun 17;11(6):e0157553. doi: 10.1371/journal.pone.0157553 (PMC4912094; doi:10.1371/journal.pone.0157553)
Supplement: S1 Data — (GZ) [file pone.0157553.s002.tar.gz › kink_conservation_data/SolFams/2284.csv]

helix_ID	start	end	sequence
1pg4_A_143_155	143	155	PEAAVAMLACARI
3cw9_A_65_77	65	77	ADVVIAILALHRL
3ni2_A_85_97	85	97	PEFVLAFLGASHR
3nyq_A_59_71	59	71	METGVAVVAALLA
3r44_A_65_77	65	77	VEFCCLFYGAAKL
position	6	7
1pg4_A_143_155	6.338	6.338
3cw9_A_65_77	9.625	9.625
3ni2_A_85_97	4.161	4.161
3nyq_A_59_71	9.041	9.041
3r44_A_65_77	7.648	7.648
1pg4_A_143_155	5.93554142449	5.93554142449
3cw9_A_65_77	5.2247143216	5.2247143216
3ni2_A_85_97	5.81574541765	5.81574541765
3nyq_A_59_71	5.63170354604	5.63170354604
3r44_A_65_77	5.35607762839	5.35607762839
