# Supplementary material for: Examining the Conservation of Kinks in Alpha Helices
Source: PLoS One. 2016 Jun 17;11(6):e0157553. doi: 10.1371/journal.pone.0157553 (PMC4912094; doi:10.1371/journal.pone.0157553)
Supplement: S1 Data — (GZ) [file pone.0157553.s002.tar.gz › kink_conservation_data/SolFams/3769.csv]

helix_ID	start	end	sequence
2ct8_A_261_275	261	274	LRFHTVYWPAFLMS
2x1l_A_267_281	267	280	IRFHTVYWPAFLMS
2zue_A_387_400	388	400	KHPQL-AIKYALQL
3h9c_A_297_311	298	311	VYFHSLFWPAMLEG
4lne_B_265_279	266	279	SRFHAVYWPAFLMS
position	6	7	8
2ct8_A_261_275	27.102	27.102	17.252
2x1l_A_267_281	31.604	31.604	18.894
2zue_A_387_400	10.429	10.429	10.429
3h9c_A_297_311	30.102	27.634	13.636
4lne_B_265_279	28.115	27.786	15.068
2ct8_A_261_275	6.97330498173	6.97330498173	8.5949742455
2x1l_A_267_281	7.2203789595	7.2203789595	7.92314850736
2zue_A_387_400	5.26880477657	5.26880477657	5.26880477657
3h9c_A_297_311	5.52710480463	6.64587557825	8.02358676012
4lne_B_265_279	7.33247014333	7.52013897876	8.21981871547
