# Supplementary material for: Examining the Conservation of Kinks in Alpha Helices
Source: PLoS One. 2016 Jun 17;11(6):e0157553. doi: 10.1371/journal.pone.0157553 (PMC4912094; doi:10.1371/journal.pone.0157553)
Supplement: S1 Data — (GZ) [file pone.0157553.s002.tar.gz › kink_conservation_data/SolFams/213.csv]

helix_ID	start	end	sequence
3h5l_A_311_324	311	322	EMGDAFAKAYKE-
3i45_A_265_278	265	276	APHRAFVEAY-RA
3lop_A_293_305	293	305	PVIREFNRARAAV
3n0x_A_278_290	278	289	PINEWLVTEHQK-
3sg0_A_280_295	283	295	KVKARFVDAYKAA
3uk0_A_284_298	285	296	KPGMALVKVYEE-
4evq_A_286_299	286	297	AENQAFVKSFEA-
4eyg_A_285_298	285	296	AMNKEFVAAYKK-
4gnr_A_295_308	295	306	AKAKAFLDAYRA-
4kv7_A_314_326	314	326	PLVREYRDAMRDY
4maa_A_287_299	287	298	PLNRELVKLT-QA
4mpt_A_267_279	267	278	APAADFAKAYK-A
4n03_A_307_319	307	318	PAIKKLAEAYSK-
4q6b_A_262_275	262	273	SRTQDFVEAFRR-
4rv5_A_311_323	311	322	EINKAFRQAYV-D
position	6	7
3h5l_A_311_324	1.971	1.971
3i45_A_265_278	5.9	6.056
3lop_A_293_305	10.43	10.43
3n0x_A_278_290	9.397	9.397
3sg0_A_280_295	12.297	8.537
3uk0_A_284_298	10.615	21.798
4evq_A_286_299	9.07	14.235
4eyg_A_285_298	2.64	10.896
4gnr_A_295_308	7.223	12.683
4kv7_A_314_326	6.271	6.271
4maa_A_287_299	8.371	8.371
4mpt_A_267_279	6.852	6.852
4n03_A_307_319	8.855	8.855
4q6b_A_262_275	5.866	14.618
4rv5_A_311_323	10.585	10.585
3h5l_A_311_324	5.31259115701	5.31259115701
3i45_A_265_278	5.56915131592	7.73229714321
3lop_A_293_305	5.46350827957	5.46350827957
3n0x_A_278_290	5.59007060997	5.59007060997
3sg0_A_280_295	5.54816286706	5.33437162434
3uk0_A_284_298	5.442167083	8.45022393439
4evq_A_286_299	5.77530579048	8.31570619068
4eyg_A_285_298	5.20255374064	7.61193334884
4gnr_A_295_308	5.33437162434	7.42699794405
4kv7_A_314_326	5.56915131592	5.56915131592
4maa_A_287_299	6.64587557825	6.64587557825
4mpt_A_267_279	5.73460693317	5.73460693317
4n03_A_307_319	5.13560408688	5.13560408688
4q6b_A_262_275	5.29073571375	7.76203490249
4rv5_A_311_323	5.442167083	5.442167083
