# Supplementary material for: Examining the Conservation of Kinks in Alpha Helices
Source: PLoS One. 2016 Jun 17;11(6):e0157553. doi: 10.1371/journal.pone.0157553 (PMC4912094; doi:10.1371/journal.pone.0157553)
Supplement: S1 Data — (GZ) [file pone.0157553.s002.tar.gz › kink_conservation_data/SolFams/2117.csv]

helix_ID	start	end	sequence
1nya_A_47_65	49	65	VQTLKNAFGGLFDYLAK
1qv1_A_58_74	58	73	PEQTKRHQVCVEAFFR-
2ccm_A_54_73	55	71	HNEARATLKLIWDGLRK
2hps_A_51_68	51	66	AEKAEETRQEFLRVAD-
2sas_A_48_68	51	67	YKSMQASLEDEWRDLKG
3kpx_A_61_77	61	76	PAQTQRHQEAVEAFFK-
4mn0_A_73_89	73	88	DEQVEKMRDAVRVFFL-
4nqg_A_60_76	60	75	EEQTRRHQKCVEDFFG-
position	6	7	8	9	10	11
1nya_A_47_65	4.407	4.73	4.73	6.446	9.194	9.194
1qv1_A_58_74	8.368	9.13	9.13	9.13	7.898	6.095
2ccm_A_54_73	9.336	9.375	9.375	9.375	9.102	6.817
2hps_A_51_68	7.317	7.317	7.068	7.093	10.287	14.805
2sas_A_48_68	6.6	5.986	4.608	2.928	2.859	2.859
3kpx_A_61_77	6.409	6.409	6.409	5.713	7.818	7.818
4mn0_A_73_89	4.261	4.261	2.963	2.963	3.189	3.189
4nqg_A_60_76	12.057	12.057	9.733	9.733	8.545	4.742
1nya_A_47_65	5.85592909609	5.65241808317	5.65241808317	6.78580410704	5.75498897314	5.75498897314
1qv1_A_58_74	5.06794092426	5.18031553927	5.18031553927	5.18031553927	5.18031553927	4.99954888053
2ccm_A_54_73	5.02242818456	5.26880477657	5.26880477657	5.26880477657	5.26880477657	5.15799917183
2hps_A_51_68	5.13560408688	5.13560408688	5.11312972713	5.61092120342	5.442167083	6.64587557825
2sas_A_48_68	5.81574541765	5.79555780127	5.4847779812	5.77530579048	6.26318012416	6.26318012416
3kpx_A_61_77	5.11312972713	5.11312972713	5.11312972713	5.15799917183	5.56915131592	5.56915131592
4mn0_A_73_89	5.50597666533	5.50597666533	5.56915131592	5.56915131592	5.46350827957	5.46350827957
4nqg_A_60_76	5.26880477657	5.26880477657	5.26880477657	5.26880477657	5.52710480463	5.31259115701
