# Supplementary material for: Examining the Conservation of Kinks in Alpha Helices
Source: PLoS One. 2016 Jun 17;11(6):e0157553. doi: 10.1371/journal.pone.0157553 (PMC4912094; doi:10.1371/journal.pone.0157553)
Supplement: S1 Data — (GZ) [file pone.0157553.s002.tar.gz › kink_conservation_data/SolFams/2454.csv]

helix_ID	start	end	sequence
1tk9_A_3_21	5	21	NLVEKEWQEHQKIVQAS
1x92_A_3_22	5	21	HRIRQLFQASIETKQQA
1x94_A_3_22	4	20	DLIRSELTEAADVLQKF
2i2w_A_3_21	4	20	DLIRNELNEAAETLANF
2xbl_A_4_25	7	23	TYITNSIAEAQRVMAAM
2yva_A_2_20	3	19	ERIKACFTESIQTQIAA
3sho_A_99_118	99	115	QLPVQVFTNDIENLNQT
position	6	7	8	9	10	11
1tk9_A_3_21	4.427	4.427	2.969	4.926	4.926	4.926
1x92_A_3_22	6.542	6.38	6.38	6.38	5.659	3.771
1x94_A_3_22	11.388	8.501	8.501	5.019	2.561	3.745
2i2w_A_3_21	10.866	7.12	7.12	6.64	6.64	3.865
2xbl_A_4_25	8.265	7.878	7.205	7.205	7.205	5.377
2yva_A_2_20	8.636	8.636	7.516	6.267	5.851	5.494
3sho_A_99_118	8.621	8.621	8.045	7.603	7.603	7.034
1tk9_A_3_21	5.442167083	5.442167083	5.39926827114	5.50597666533	5.50597666533	5.50597666533
1x92_A_3_22	5.37770967658	5.42075390925	5.42075390925	5.42075390925	5.37770967658	5.42075390925
1x94_A_3_22	6.46651336781	5.73460693317	5.73460693317	5.89586004532	5.52710480463	5.59007060997
2i2w_A_3_21	5.24679782213	4.9304120812	4.9304120812	5.24679782213	5.24679782213	5.31259115701
2xbl_A_4_25	5.09057552934	5.18031553927	5.31259115701	5.31259115701	5.31259115701	5.59007060997
2yva_A_2_20	5.2247143216	5.2247143216	5.15799917183	5.37770967658	5.29073571375	5.61092120342
3sho_A_99_118	5.20255374064	5.20255374064	5.04522533653	5.37770967658	5.37770967658	5.442167083
