# Supplementary material for: Examining the Conservation of Kinks in Alpha Helices
Source: PLoS One. 2016 Jun 17;11(6):e0157553. doi: 10.1371/journal.pone.0157553 (PMC4912094; doi:10.1371/journal.pone.0157553)
Supplement: S1 Data — (GZ) [file pone.0157553.s002.tar.gz › kink_conservation_data/SolFams/2869.csv]

helix_ID	start	end	sequence
3iq2_A_74_87	74	86	YQDFLWLKGKLEE
3lui_A_37_51	37	49	YSQLLGLHEQLRK
4has_A_206_219	206	218	YREFAILHQNLKR
4oxw_A_42_55	42	54	YSDFYWLHKKLQQ
4p2i_A_588_600	588	600	YREFLNLQTRLEE
position	6	7
3iq2_A_74_87	3.117	3.117
3lui_A_37_51	0.858	3.655
4has_A_206_219	6.469	7.35
4oxw_A_42_55	10.478	15.019
4p2i_A_588_600	10.377	10.377
3iq2_A_74_87	5.24679782213	5.24679782213
3lui_A_37_51	5.46350827957	5.31259115701
4has_A_206_219	5.442167083	5.56915131592
4oxw_A_42_55	5.91573173604	5.71415925044
4p2i_A_588_600	6.46651336781	6.46651336781
