# Supplementary material for: Examining the Conservation of Kinks in Alpha Helices
Source: PLoS One. 2016 Jun 17;11(6):e0157553. doi: 10.1371/journal.pone.0157553 (PMC4912094; doi:10.1371/journal.pone.0157553)
Supplement: S1 Data — (GZ) [file pone.0157553.s002.tar.gz › kink_conservation_data/SolFams/395.csv]

helix_ID	start	end	sequence
1m72_A_249_262	249	261	ILTLLTFVCQKVA
1nw9_B_380_392	380	392	LQSLLLRVANAVS
2fp3_A_406_418	406	418	LEDILKKTSEAVG
3h11_A_439_454	439	451	LLDLHIELNGYMY
3od5_A_245_258	245	257	FTELLTLVNRKVS
3sir_A_211_223	211	223	ILTLLTFVCQRVA
4jr2_A_258_271	258	270	IMQILTRVNDRVA
4m9r_A_454_466	454	466	VVELLTEVNKKVA
4ps0_A_232_245	232	244	FMHILTRVNRKVA
position	6	7
1m72_A_249_262	6.134	6.134
1nw9_B_380_392	5.468	5.468
2fp3_A_406_418	7.132	7.132
3h11_A_439_454	9.538	9.538
3od5_A_245_258	5.791	5.791
3sir_A_211_223	4.207	4.207
4jr2_A_258_271	5.161	5.161
4m9r_A_454_466	7.764	7.764
4ps0_A_232_245	3.041	3.041
1m72_A_249_262	5.85592909609	5.85592909609
1nw9_B_380_392	5.77530579048	5.77530579048
2fp3_A_406_418	5.97497633388	5.97497633388
3h11_A_439_454	5.73460693317	5.73460693317
3od5_A_245_258	5.24679782213	5.24679782213
3sir_A_211_223	7.30064551529	7.30064551529
4jr2_A_258_271	5.24679782213	5.24679782213
4m9r_A_454_466	5.63170354604	5.63170354604
4ps0_A_232_245	5.18031553927	5.18031553927
