# Supplementary material for: Examining the Conservation of Kinks in Alpha Helices
Source: PLoS One. 2016 Jun 17;11(6):e0157553. doi: 10.1371/journal.pone.0157553 (PMC4912094; doi:10.1371/journal.pone.0157553)
Supplement: S1 Data — (GZ) [file pone.0157553.s002.tar.gz › kink_conservation_data/SolFams/520.csv]

helix_ID	start	end	sequence
1nfj_A_39_51	39	51	AISRAVDVAEIVR
1nh9_A_37_49	37	49	AINKAVDVAEMIR
2bky_A_45_58	45	57	AISKAVDTVEIVR
2bky_X_42_57	42	54	EISKAVDVYNSLK
2h9u_A_43_57	43	55	NINRAVDAVEIVR
2q3v_A_57_70	57	69	AIATVVTVTEILK
3iab_B_71_84	71	83	AVEKTLALGCHFQ
3toe_A_40_52	40	52	AISRAVDVAEIVR
position	6	7
1nfj_A_39_51	7.446	7.446
1nh9_A_37_49	5.517	5.517
2bky_A_45_58	11.707	13.342
2bky_X_42_57	7.253	7.253
2h9u_A_43_57	6.383	12.431
2q3v_A_57_70	5.486	5.486
3iab_B_71_84	8.708	8.708
3toe_A_40_52	9.716	9.716
1nfj_A_39_51	5.04522533653	5.04522533653
1nh9_A_37_49	5.61092120342	5.61092120342
2bky_A_45_58	5.2247143216	6.46651336781
2bky_X_42_57	5.33437162434	5.33437162434
2h9u_A_43_57	5.79555780127	5.59007060997
2q3v_A_57_70	5.15799917183	5.15799917183
3iab_B_71_84	6.33787510335	6.33787510335
3toe_A_40_52	5.11312972713	5.11312972713
