# Supplementary material for: Examining the Conservation of Kinks in Alpha Helices
Source: PLoS One. 2016 Jun 17;11(6):e0157553. doi: 10.1371/journal.pone.0157553 (PMC4912094; doi:10.1371/journal.pone.0157553)
Supplement: S1 Data — (GZ) [file pone.0157553.s002.tar.gz › kink_conservation_data/SolFams/2499.csv]

helix_ID	start	end	sequence
1dcs_A_41_56	41	55	DTELKSAKDLVIDFF
2opw_A_26_41	26	40	AEECVAMQQRIGEIV
2rdq_A_39_56	39	53	RDLVKTVAEQMREGL
3gja_A_34_48	34	48	PEEMTRRWNIIRRQL
3on7_A_36_51	36	50	KELVERIYTEWQAFF
4bqy_A_216_231	216	230	KETGQQIGDEVRALH
4lt5_A_118_133	118	132	KELVEEFTEKFESIQ
position	6	7	8	9
1dcs_A_41_56	15.701	15.911	15.911	15.911
2opw_A_26_41	4.632	4.632	6.485	6.485
2rdq_A_39_56	7.858	7.858	6.336	5.938
3gja_A_34_48	19.077	22.036	22.036	22.036
3on7_A_36_51	8.262	9.064	9.409	9.409
4bqy_A_216_231	5.698	5.698	5.484	8.394
4lt5_A_118_133	8.299	8.299	10.988	10.988
1dcs_A_41_56	5.29073571375	5.81574541765	5.81574541765	5.81574541765
2opw_A_26_41	5.77530579048	5.77530579048	5.61092120342	5.61092120342
2rdq_A_39_56	5.35607762839	5.35607762839	5.2247143216	5.31259115701
3gja_A_34_48	6.53886742721	6.97330498173	6.97330498173	6.97330498173
3on7_A_36_51	5.75498897314	5.2247143216	5.46350827957	5.46350827957
4bqy_A_216_231	5.29073571375	5.29073571375	4.81348428283	5.77530579048
4lt5_A_118_133	5.73460693317	5.73460693317	6.14946365139	6.14946365139
