# Supplementary material for: Examining the Conservation of Kinks in Alpha Helices
Source: PLoS One. 2016 Jun 17;11(6):e0157553. doi: 10.1371/journal.pone.0157553 (PMC4912094; doi:10.1371/journal.pone.0157553)
Supplement: S1 Data — (GZ) [file pone.0157553.s002.tar.gz › kink_conservation_data/SolFams/1994.csv]

helix_ID	start	end	sequence
1t5o_A_92_105	93	104	NLFVGIERALNA
1t9k_A_93_106	93	104	NLFWALNRMEKV
2a0u_A_113_127	113	124	NLFNCLRDLKAQ
2yvk_A_98_110	99	110	NLSWALERLSHS
3ecs_A_63_75	64	75	AVSSGGELFLRF
position	6
1t5o_A_92_105	6.148
1t9k_A_93_106	7.371
2a0u_A_113_127	6.191
2yvk_A_98_110	5.782
3ecs_A_63_75	6
1t5o_A_92_105	5.42075390925
1t9k_A_93_106	5.75498897314
2a0u_A_113_127	6.3564123428
2yvk_A_98_110	6.24436825855
3ecs_A_63_75	5.67306525584
