# Supplementary material for: Examining the Conservation of Kinks in Alpha Helices
Source: PLoS One. 2016 Jun 17;11(6):e0157553. doi: 10.1371/journal.pone.0157553 (PMC4912094; doi:10.1371/journal.pone.0157553)
Supplement: S1 Data — (GZ) [file pone.0157553.s002.tar.gz › kink_conservation_data/SolFams/2298.csv]

helix_ID	start	end	sequence
1qez_A_1155_1168	1155	1168	ATEAKNRIQLAIKR
2au7_A_158_174	158	171	AEAAKAEIVASFER
2bqx_A_157_171	157	170	KESAIKVLEKAIKA
2prd_A_158_173	158	171	RKAALEEVRACIAR
3fq3_A_159_173	159	172	EDYARKFIVEAIER
3i4q_A_159_172	159	172	ADAARAAIVKSAAA
3q46_A_156_173	156	169	AEEAKREILRAIEM
3sw5_A_159_173	159	172	KSFAHELIKQAIER
3tr4_A_157_172	157	170	KEAAKKEFEASIVR
4lug_A_188_205	188	201	SESAVEAIQYSMDL
4xel_A_159_174	159	172	ADAARAEITKAVAA
position	6	7	8
1qez_A_1155_1168	3.29	3.29	2.016
2au7_A_158_174	4.017	4.017	3.751
2bqx_A_157_171	4.096	4.096	3.84
2prd_A_158_173	4.966	4.966	2.589
3fq3_A_159_173	5.218	5.218	3.879
3i4q_A_159_172	1.074	3.48	3.48
3q46_A_156_173	6.985	7.81	7.81
3sw5_A_159_173	5.292	5.292	5.292
3tr4_A_157_172	3.254	3.254	2.632
4lug_A_188_205	0.692	2.011	2.116
4xel_A_159_174	2.772	2.772	4.798
1qez_A_1155_1168	5.73460693317	5.73460693317	5.97497633388
2au7_A_158_174	5.09057552934	5.09057552934	5.26880477657
2bqx_A_157_171	5.56915131592	5.56915131592	5.4847779812
2prd_A_158_173	6.11110099691	6.11110099691	6.03367320804
3fq3_A_159_173	5.33437162434	5.33437162434	5.35607762839
3i4q_A_159_172	5.04522533653	5.4847779812	5.4847779812
3q46_A_156_173	5.20255374064	5.46350827957	5.46350827957
3sw5_A_159_173	5.56915131592	5.56915131592	5.56915131592
3tr4_A_157_172	5.13560408688	5.13560408688	5.13560408688
4lug_A_188_205	5.56915131592	5.63170354604	5.39926827114
4xel_A_159_174	5.50597666533	5.50597666533	6.11110099691
