# Supplementary material for: Examining the Conservation of Kinks in Alpha Helices
Source: PLoS One. 2016 Jun 17;11(6):e0157553. doi: 10.1371/journal.pone.0157553 (PMC4912094; doi:10.1371/journal.pone.0157553)
Supplement: S1 Data — (GZ) [file pone.0157553.s002.tar.gz › kink_conservation_data/SolFams/2709.csv]

helix_ID	start	end	sequence
1hp1_A_343_359	344	359	QMISLLSPFQNKGKAQ
3ive_A_310_327	311	326	QTKQVIDGWNKKLDEV
3ztv_A_361_377	362	377	KTDKLIAKYKSEKDRL
4h2g_A_318_335	319	334	SIKADINKWRIKLDDY
4q7f_A_288_301	288	300	EDDQHLRKQL---EDW
position	6	7	8	9
1hp1_A_343_359	37.404	32.044	24.647	18.931
3ive_A_310_327	12.253	20.577	21.008	31.763
3ztv_A_361_377	10.483	10.483	9.71	13.361
4h2g_A_318_335	23.853	27.96	29.155	29.155
4q7f_A_288_301	6.174	6.174	4.804	4.804
1hp1_A_343_359	5.18031553927	6.30063745995	6.61040621226	8.03780625094
3ive_A_310_327	5.54816286706	8.08027463671	8.60797117942	8.35636161242
3ztv_A_361_377	5.11312972713	5.11312972713	5.35607762839	7.12270010979
4h2g_A_318_335	6.55682783523	6.37489561641	5.29073571375	5.29073571375
4q7f_A_288_301	5.31259115701	5.31259115701	5.26880477657	5.26880477657
