# Supplementary material for: Examining the Conservation of Kinks in Alpha Helices
Source: PLoS One. 2016 Jun 17;11(6):e0157553. doi: 10.1371/journal.pone.0157553 (PMC4912094; doi:10.1371/journal.pone.0157553)
Supplement: S1 Data — (GZ) [file pone.0157553.s002.tar.gz › kink_conservation_data/SolFams/1229.csv]

helix_ID	start	end	sequence
1jak_A_479_493	479	492	YKVRLAA-QAPYWEA
1now_A_522_538	525	538	AYDRLT-RHRCRMVE
2gjx_A_493_509	496	509	AYERLS-HFRCELLR
3ozp_A_556_572	559	572	AEYRML-HIRERLVR
3rcn_A_488_505	491	505	FLTRLTGAHLARLEA
3suu_A_476_491	478	491	FKERLIE-HTPRLQN
4pys_A_483_498	485	498	FYGKVLS-KQLWFEQ
position	6	7	8	9
1jak_A_479_493	24.371	24.371	29.008	29.167
1now_A_522_538	14.654	11.706	11.706	7.859
2gjx_A_493_509	10.643	8.612	8.612	8.612
3ozp_A_556_572	11.764	11.747	11.747	9.35
3rcn_A_488_505	43.344	42.607	39.206	37.827
3suu_A_476_491	47.416	47.416	44.458	44.458
4pys_A_483_498	43.374	43.735	43.735	43.735
1jak_A_479_493	7.7916340237	7.7916340237	6.64587557825	7.56620205869
1now_A_522_538	5.85592909609	5.29073571375	5.29073571375	5.4847779812
2gjx_A_493_509	6.93962320512	5.87592596301	5.87592596301	5.87592596301
3ozp_A_556_572	6.92271507263	5.91573173604	5.91573173604	5.50597666533
3rcn_A_488_505	8.63388550111	7.33247014333	6.57473757912	6.6811478912
3suu_A_476_491	6.78580410704	6.78580410704	5.15799917183	5.15799917183
4pys_A_483_498	6.2065764803	5.75498897314	5.75498897314	5.75498897314
