# Supplementary material for: Examining the Conservation of Kinks in Alpha Helices
Source: PLoS One. 2016 Jun 17;11(6):e0157553. doi: 10.1371/journal.pone.0157553 (PMC4912094; doi:10.1371/journal.pone.0157553)
Supplement: S1 Data — (GZ) [file pone.0157553.s002.tar.gz › kink_conservation_data/SolFams/1344.csv]

helix_ID	start	end	sequence
2gqp_A_99_120	100	118	FLRELISNASDALDKIRLI
2iwx_A_29_48	30	48	FLRELISNASDALDKIRYK
3k60_A_29_50	30	48	FLRELISNASDALDKIRYE
3peh_A_98_118	99	117	FLRELISNAADALEKIRFL
3t0h_A_43_64	44	62	FLRELISNSSDALDKIRYE
4gqt_A_31_51	32	50	YLRELISNASDALDKIRYQ
4xkk_A_33_52	33	51	FLRELISNASDALDKIRYQ
position	6	7	8	9	10	11	12	13
2gqp_A_99_120	4.17	4.821	4.821	4.821	4.637	4.829	4.829	4.829
2iwx_A_29_48	3.959	3.959	3.726	5.72	5.72	5.72	6.437	6.437
3k60_A_29_50	3.612	4.338	4.338	4.338	4.157	5.445	5.571	7.122
3peh_A_98_118	6	6.472	6.472	6.472	8.185	9.753	10.78	12.715
3t0h_A_43_64	3.922	3.007	3.007	3.134	4.85	5.381	6.437	8.378
4gqt_A_31_51	7.842	7.842	7.842	5.67	4.827	6.99	6.99	8.055
4xkk_A_33_52	5.151	5.151	4.381	3.283	8.974	11.054	11.054	12.714
2gqp_A_99_120	5.85592909609	5.75498897314	5.75498897314	5.75498897314	5.69364550077	5.52710480463	5.52710480463	5.52710480463
2iwx_A_29_48	5.37770967658	5.37770967658	5.35607762839	5.4847779812	5.4847779812	5.4847779812	5.24679782213	5.24679782213
3k60_A_29_50	5.37770967658	5.442167083	5.442167083	5.442167083	5.71415925044	5.50597666533	5.39926827114	6.39332523747
3peh_A_98_118	5.54816286706	5.81574541765	5.81574541765	5.81574541765	5.85592909609	5.52710480463	5.59007060997	6.22550048835
3t0h_A_43_64	5.04522533653	5.13560408688	5.13560408688	5.02242818456	5.15799917183	5.11312972713	5.09057552934	5.59007060997
4gqt_A_31_51	5.29073571375	5.29073571375	5.29073571375	5.20255374064	5.52710480463	5.29073571375	5.29073571375	5.61092120342
4xkk_A_33_52	5.79555780127	5.79555780127	5.9552894964	5.93554142449	7.13908463501	6.43002476163	6.43002476163	6.93962320512
