# Supplementary material for: Examining the Conservation of Kinks in Alpha Helices
Source: PLoS One. 2016 Jun 17;11(6):e0157553. doi: 10.1371/journal.pone.0157553 (PMC4912094; doi:10.1371/journal.pone.0157553)
Supplement: S1 Data — (GZ) [file pone.0157553.s002.tar.gz › kink_conservation_data/SolFams/86.csv]

helix_ID	start	end	sequence
1bi9_A_199_211	199	210	LSALYMGALIKE
1euh_A_183_196	184	195	ISGLLLAEAFAE
1o04_A_199_211	199	210	LTALYVANLIKE
1o20_A_150_165	151	162	LNSNKAIVSAIR
1uxt_A_198_210	198	209	LPAAMAVKALLD
2bjk_A_213_226	214	225	VVGAKVFEIFHE
2imp_A_183_195	183	194	NNAIAFAKIVDE
2j6l_A_196_213	198	209	LISVAVTKIIAK
2w8n_A_235_247	235	246	FSALALAELASQ
3etf_A_166_178	167	178	GCAQMIARILAE
3iwj_A_192_204	192	203	LTCLELGEICKE
3ju8_A_176_188	177	188	KVAELTLKAWIQ
3jz4_A_186_198	186	197	FSALALAELAIR
3k9d_A_147_164	149	160	KAILETVRIISE
3lv1_A_149_162	150	161	ETSAVIEKIIAE
3my7_A_143_159	144	155	NSTNDAAKLVLD
3pqa_A_171_186	171	182	LVCIELAKIIEN
3prl_A_192_204	193	204	LSGIKMVEALAD
3ros_A_161_174	162	173	GSAALTAKIIKR
3vz0_A_162_175	163	174	QCALAFEKLFHD
4a0m_A_189_201	189	200	VTCLEFGEVCNE
4c3s_A_165_182	167	178	KTSNFAVQLINE
4e3x_A_239_251	240	251	LASYAVYRILRE
4i9b_A_192_204	192	203	ITCLELGEICRE
4itb_A_160_173	161	172	QCALAVEAILEA
4kna_A_175_187	176	187	GVARATVEIWRD
4lih_A_198_210	198	209	LTAIRVAQLAFE
4nmk_A_184_196	185	196	VTGWLIAQMVAK
4oe2_A_199_211	199	210	SSATLLAEVMHD
4ogd_A_161_173	162	173	RSAQSFEELVLE
4wj9_A_200_212	200	211	LTALHVASLIKE
position	6
1bi9_A_199_211	12.021
1euh_A_183_196	11.428
1o04_A_199_211	15.204
1o20_A_150_165	11.349
1uxt_A_198_210	2.725
2bjk_A_213_226	9.613
2imp_A_183_195	6.459
2j6l_A_196_213	14.96
2w8n_A_235_247	8.933
3etf_A_166_178	5.358
3iwj_A_192_204	14.925
3ju8_A_176_188	7.019
3jz4_A_186_198	8.291
3k9d_A_147_164	7.387
3lv1_A_149_162	3.745
3my7_A_143_159	7.931
3pqa_A_171_186	6.25
3prl_A_192_204	11.068
3ros_A_161_174	4.696
3vz0_A_162_175	14.703
4a0m_A_189_201	19.299
4c3s_A_165_182	5.365
4e3x_A_239_251	5.265
4i9b_A_192_204	11.017
4itb_A_160_173	10.965
4kna_A_175_187	7.512
4lih_A_198_210	12.637
4nmk_A_184_196	2.146
4oe2_A_199_211	9.183
4ogd_A_161_173	14.755
4wj9_A_200_212	11.062
1bi9_A_199_211	6.31928358202
1euh_A_183_196	6.07250513337
1o04_A_199_211	6.11110099691
1o20_A_150_165	5.87592596301
1uxt_A_198_210	5.46350827957
2bjk_A_213_226	5.59007060997
2imp_A_183_195	5.79555780127
2j6l_A_196_213	5.50597666533
2w8n_A_235_247	6.69871083462
3etf_A_166_178	4.97658683018
3iwj_A_192_204	6.88876312006
3ju8_A_176_188	5.59007060997
3jz4_A_186_198	6.48467933156
3k9d_A_147_164	5.50597666533
3lv1_A_149_162	5.59007060997
3my7_A_143_159	5.54816286706
3pqa_A_171_186	5.33437162434
3prl_A_192_204	5.442167083
3ros_A_161_174	5.31259115701
3vz0_A_162_175	5.91573173604
4a0m_A_189_201	7.87961233677
4c3s_A_165_182	5.33437162434
4e3x_A_239_251	5.15799917183
4i9b_A_192_204	6.87171881452
4itb_A_160_173	5.46350827957
4kna_A_175_187	5.20255374064
4lih_A_198_210	6.43002476163
4nmk_A_184_196	5.24679782213
4oe2_A_199_211	6.37489561641
4ogd_A_161_173	5.85592909609
4wj9_A_200_212	5.99460231551
