# Supplementary material for: Examining the Conservation of Kinks in Alpha Helices
Source: PLoS One. 2016 Jun 17;11(6):e0157553. doi: 10.1371/journal.pone.0157553 (PMC4912094; doi:10.1371/journal.pone.0157553)
Supplement: S1 Data — (GZ) [file pone.0157553.s002.tar.gz › kink_conservation_data/SolFams/1918.csv]

helix_ID	start	end	sequence
2i7v_A_421_435	421	433	QNEMARLKAALIR
2xr1_A_607_619	607	619	EKACVDLASSVYK
2ycb_A_606_619	606	618	NYKTLDLASSIYR
3af5_A_621_634	621	633	PQKCLDLATSIHR
3iek_A_403_415	403	415	EEKLLALGKLLAL
3zq4_A_393_405	393	405	YRMQKMHVKLATD
position	6	7
2i7v_A_421_435	2.437	2.437
2xr1_A_607_619	5.237	5.237
2ycb_A_606_619	7.966	11.103
3af5_A_621_634	6.93	7.582
3iek_A_403_415	17.482	17.482
3zq4_A_393_405	6.009	6.009
2i7v_A_421_435	5.2247143216	5.2247143216
2xr1_A_607_619	5.52710480463	5.52710480463
2ycb_A_606_619	5.46350827957	6.22550048835
3af5_A_621_634	5.29073571375	5.59007060997
3iek_A_403_415	5.50597666533	5.50597666533
3zq4_A_393_405	5.81574541765	5.81574541765
