# Supplementary material for: Examining the Conservation of Kinks in Alpha Helices
Source: PLoS One. 2016 Jun 17;11(6):e0157553. doi: 10.1371/journal.pone.0157553 (PMC4912094; doi:10.1371/journal.pone.0157553)
Supplement: S1 Data — (GZ) [file pone.0157553.s002.tar.gz › kink_conservation_data/SolFams/1894.csv]

helix_ID	start	end	sequence
1peq_A_347_360	347	360	ARDFFQTLAEIQFE
2wgh_A_386_400	386	399	AQQLWYAIIESQTE
2xap_A_395_408	395	408	AVELFSLMMQERAS
3k8t_A_385_398	385	398	AQKLWYSILEAQTE
3o0q_A_279_292	279	292	IRELFRKIATNAWK
position	6	7	8
1peq_A_347_360	4.389	4.922	4.922
2wgh_A_386_400	5.892	5.892	11.745
2xap_A_395_408	10.154	10.154	9.865
3k8t_A_385_398	4.863	4.863	2.272
3o0q_A_279_292	8.36	8.36	7.197
1peq_A_347_360	6.18759589815	6.50279346653	6.50279346653
2wgh_A_386_400	5.77530579048	5.77530579048	8.68539896829
2xap_A_395_408	5.35607762839	5.35607762839	5.42075390925
3k8t_A_385_398	6.24436825855	6.24436825855	6.09183239335
3o0q_A_279_292	5.35607762839	5.35607762839	5.46350827957
