# Supplementary material for: Examining the Conservation of Kinks in Alpha Helices
Source: PLoS One. 2016 Jun 17;11(6):e0157553. doi: 10.1371/journal.pone.0157553 (PMC4912094; doi:10.1371/journal.pone.0157553)
Supplement: S1 Data — (GZ) [file pone.0157553.s002.tar.gz › kink_conservation_data/SolFams/307.csv]

helix_ID	start	end	sequence
1br2_A_97_109	97	109	EASVLHNLRERYF
1lkx_A_21_33	21	33	ENAFIENLTMRHK
1w9i_A_99_111	99	111	EPAVFHNLRVRYN
2ycu_A_73_85	73	85	EASVLHNLRERYY
4byf_A_25_37	25	37	EAAFIENLRRRFR
4db1_A_98_110	98	110	EPAVLYNLKDRYG
4qbd_A_99_111	99	111	TPCVLHNLRQRYY
position	6	7
1br2_A_97_109	7.269	7.269
1lkx_A_21_33	4.023	4.023
1w9i_A_99_111	16.299	16.299
2ycu_A_73_85	6.988	6.988
4byf_A_25_37	9.626	9.626
4db1_A_98_110	9.557	9.557
4qbd_A_99_111	8.661	8.661
1br2_A_97_109	5.65241808317	5.65241808317
1lkx_A_21_33	5.33437162434	5.33437162434
1w9i_A_99_111	5.89586004532	5.89586004532
2ycu_A_73_85	5.31259115701	5.31259115701
4byf_A_25_37	6.09183239335	6.09183239335
4db1_A_98_110	5.69364550077	5.69364550077
4qbd_A_99_111	5.50597666533	5.50597666533
