# Supplementary material for: Examining the Conservation of Kinks in Alpha Helices
Source: PLoS One. 2016 Jun 17;11(6):e0157553. doi: 10.1371/journal.pone.0157553 (PMC4912094; doi:10.1371/journal.pone.0157553)
Supplement: S1 Data — (GZ) [file pone.0157553.s002.tar.gz › kink_conservation_data/SolFams/493.csv]

helix_ID	start	end	sequence
1oys_A_125_146	125	146	TRTASITGAFLAMAIAIGKLIK
1r6l_A_126_147	126	147	TRTASITGATVALIDALAVLKK
1uds_A_125_146	125	146	TATAAITGAFVAVADAIIKLHK
3b4t_A_126_147	126	147	TRTAAITGAYVALADAVTYLSA
3dd6_A_125_146	125	146	TRTASITGAYVAMVLAFEKLLQ
position	6	7	8	9	10	11	12	13	14	15	16
1oys_A_125_146	13.899	13.899	11.96	11.96	7.686	7.488	7.104	9.267	9.267	9.298	9.298
1r6l_A_126_147	21.194	22.003	22.003	22.003	19.58	19.58	12.05	11.697	11.697	11.567	11.567
1uds_A_125_146	17.571	17.571	17.571	15.935	13.982	12.292	7.944	3.299	4.961	5.834	5.834
3b4t_A_126_147	16.768	16.768	16.366	16.194	14.196	14.196	9.065	6.189	6.189	5.272	4.537
3dd6_A_125_146	18.629	18.629	18.51	17.704	12.612	11.504	6.006	7.445	10.4	10.4	10.4
1oys_A_125_146	5.87592596301	5.87592596301	5.46350827957	5.46350827957	5.73460693317	5.56915131592	5.67306525584	5.59007060997	5.59007060997	5.93554142449	5.93554142449
1r6l_A_126_147	6.03367320804	5.65241808317	5.65241808317	5.65241808317	6.48467933156	6.48467933156	6.57473757912	5.99460231551	5.99460231551	5.63170354604	5.63170354604
1uds_A_125_146	6.09183239335	6.09183239335	6.09183239335	5.54816286706	5.93554142449	6.3564123428	6.22550048835	5.93554142449	5.59007060997	5.91573173604	5.91573173604
3b4t_A_126_147	6.03367320804	6.03367320804	5.59007060997	5.42075390925	6.16855840263	6.16855840263	5.87592596301	5.54816286706	5.54816286706	5.24679782213	5.20255374064
3dd6_A_125_146	5.67306525584	5.67306525584	5.26880477657	5.13560408688	5.56915131592	5.39926827114	5.29073571375	4.97658683018	4.99954888053	4.99954888053	4.99954888053
