# Supplementary material for: Examining the Conservation of Kinks in Alpha Helices
Source: PLoS One. 2016 Jun 17;11(6):e0157553. doi: 10.1371/journal.pone.0157553 (PMC4912094; doi:10.1371/journal.pone.0157553)
Supplement: S1 Data — (GZ) [file pone.0157553.s002.tar.gz › kink_conservation_data/SolFams/2799.csv]

helix_ID	start	end	sequence
2inr_A_343_384	343	382	IRQIIDSYLNHQIEVVANRTKFELDNAEKRMHIVEGLIKA
2nov_A_342_382	342	381	IVPILSSYIAHRREVILARSRFDKEKAEKRLHIVEGLIRV
3ilw_A_358_398	358	397	LDQLIRYYVDHQLDVIVRRTTYRLRKANERAHILRGLVKA
3lpx_A_347_386	347	386	IKEMLEAFVLHRREVVTRRTIFELRKARDRAHILEGLSIA
4ckk_A_347_388	347	386	LKDIIAAFVRHRREVVTRRTIFELRKARDRAHILEALAVA
4ddq_A_347_388	347	386	LKQCLEHYLDHQKVVIRRRTAYELRKAEARAHILEGLRVA
position	6	7	8	9	10	11	12	13	14	15	16	17	18	19	20	21	22	23	24	25	26	27	28	29	30	31	32	33	34
2inr_A_343_384	6.104	6.104	6.104	6.273	7.523	7.523	7.523	3.935	2.902	2.902	1.635	2.997	2.997	3.926	4.98	6.914	6.914	6.914	5.408	6.471	7.65	8.487	8.487	10.085	11.032	11.032	11.032	9.082	8.421
2nov_A_342_382	4.146	4.472	7.084	7.577	7.577	7.577	5.314	2.626	3.863	4.254	5.583	5.688	6.3	6.859	7.791	7.791	7.791	7.605	4.159	4.159	15.318	17.111	17.588	21.113	21.113	21.113	19.114	18.565	9.237
3ilw_A_358_398	9.043	9.043	3.379	3.241	2.722	4.063	5.482	5.482	5.482	4.863	4.863	4.863	4.318	3.492	4.21	5.175	6.268	6.68	6.68	7.02	7.02	8.677	8.677	11.463	11.564	12.588	12.588	12.588	13.29
3lpx_A_347_386	10.485	10.485	7.357	7.357	5.754	7.087	7.087	7.087	4.109	4.109	3.203	3.203	5.235	5.899	5.899	6.841	6.841	7.114	7.114	7.114	8.185	8.185	8.185	7.808	10.21	11.81	14.107	14.107	14.107
4ckk_A_347_388	5.433	5.433	5.433	4.37	4.37	6.696	6.696	6.696	6.447	5.126	4.637	5.536	5.847	6.925	6.925	6.925	6.86	4.669	4.017	3.94	6.116	6.249	6.464	9.275	11.385	12.324	12.324	12.324	12.129
4ddq_A_347_388	5.523	6.481	6.481	6.481	4.795	4.166	4.801	4.801	4.801	3.484	3.25	3.25	3.104	3.915	5.366	8.197	9.762	10.096	10.706	10.706	10.706	8.755	8.263	9.904	11.613	11.897	11.897	11.897	10.727
2inr_A_343_384	4.95354143283	4.95354143283	4.95354143283	4.78983807301	4.67026768404	4.67026768404	4.67026768404	4.7422797982	4.88389905266	4.88389905266	4.99954888053	5.442167083	5.442167083	5.54816286706	5.63170354604	5.65241808317	5.65241808317	5.65241808317	5.85592909609	6.41170151658	6.07250513337	6.03367320804	6.03367320804	5.31259115701	5.87592596301	5.87592596301	5.87592596301	6.03367320804	5.87592596301
2nov_A_342_382	7.00680901726	6.85462862924	6.92271507263	6.22550048835	6.22550048835	6.22550048835	6.37489561641	6.57473757912	6.55682783523	6.31928358202	6.22550048835	6.18759589815	6.22550048835	6.30063745995	6.53886742721	6.53886742721	6.53886742721	6.64587557825	7.95200764795	7.95200764795	7.7916340237	7.7916340237	6.95648642885	7.07329130012	7.07329130012	7.07329130012	8.35636161242	8.21981871547	8.52958746778
3ilw_A_358_398	5.9552894964	5.9552894964	5.42075390925	5.06794092426	5.18031553927	5.09057552934	5.11312972713	5.11312972713	5.11312972713	5.15799917183	5.15799917183	5.15799917183	5.18031553927	5.26880477657	5.20255374064	5.09057552934	5.06794092426	5.29073571375	5.29073571375	5.29073571375	5.29073571375	5.50597666533	5.50597666533	5.46350827957	5.56915131592	5.52710480463	5.52710480463	5.52710480463	5.67306525584
3lpx_A_347_386	5.33437162434	5.33437162434	5.24679782213	5.24679782213	5.24679782213	5.31259115701	5.31259115701	5.31259115701	5.37770967658	5.37770967658	5.35607762839	5.35607762839	5.33437162434	5.442167083	5.442167083	5.56915131592	5.56915131592	5.61092120342	5.61092120342	5.61092120342	5.85592909609	5.85592909609	5.85592909609	5.79555780127	6.48467933156	7.20420315457	6.87171881452	6.87171881452	6.87171881452
4ckk_A_347_388	4.76610346593	4.76610346593	4.76610346593	4.83704275142	4.83704275142	4.7422797982	4.7422797982	4.7422797982	4.7422797982	4.7422797982	4.9304120812	4.88389905266	4.88389905266	5.02242818456	5.02242818456	5.02242818456	4.99954888053	4.95354143283	5.09057552934	5.26880477657	5.442167083	5.37770967658	5.2247143216	5.33437162434	5.15799917183	5.2247143216	5.2247143216	5.2247143216	5.11312972713
4ddq_A_347_388	5.09057552934	4.88389905266	4.88389905266	4.88389905266	4.9304120812	5.06794092426	4.86051412751	4.86051412751	4.86051412751	4.86051412751	5.15799917183	5.15799917183	5.42075390925	5.37770967658	5.33437162434	5.2247143216	5.11312972713	5.35607762839	5.54816286706	5.54816286706	5.54816286706	5.81574541765	5.63170354604	5.18031553927	5.20255374064	5.31259115701	5.31259115701	5.31259115701	5.29073571375
