# Supplementary material for: Examining the Conservation of Kinks in Alpha Helices
Source: PLoS One. 2016 Jun 17;11(6):e0157553. doi: 10.1371/journal.pone.0157553 (PMC4912094; doi:10.1371/journal.pone.0157553)
Supplement: S1 Data — (GZ) [file pone.0157553.s002.tar.gz › kink_conservation_data/SolFams/512.csv]

helix_ID	start	end	sequence
1g6s_A_243_255	243	255	ASSASYFLAAAAI
1rf6_A_233_245	233	245	ISSAAFWLVAGLI
2o0b_A_240_253	240	252	LTNAVAFLSAAVV
2pqc_A_245_257	245	257	PSSTAFPLVAALL
3nvs_A_244_256	244	256	ASSASYFLAAAAI
3swg_A_239_251	239	251	RIEAGTFMVGAVL
3vcy_A_233_246	233	245	RIETGTFLVAAAV
3zh4_A_234_247	234	246	RIEAGTYISLAAA
4fqd_A_265_277	265	277	LIEVVTWICAGVL
position	6	7
1g6s_A_243_255	18.592	18.592
1rf6_A_233_245	16.992	16.992
2o0b_A_240_253	28.276	28.276
2pqc_A_245_257	16.841	16.841
3nvs_A_244_256	17.816	17.816
3swg_A_239_251	4.928	4.928
3vcy_A_233_246	10.088	10.088
3zh4_A_234_247	4.17	12.11
4fqd_A_265_277	4.471	4.471
1g6s_A_243_255	8.28845722182	8.28845722182
1rf6_A_233_245	8.56890028689	8.56890028689
2o0b_A_240_253	6.37489561641	6.37489561641
2pqc_A_245_257	8.87493543133	8.87493543133
3nvs_A_244_256	8.05199396635	8.05199396635
3swg_A_239_251	6.03367320804	6.03367320804
3vcy_A_233_246	5.73460693317	5.73460693317
3zh4_A_234_247	5.33437162434	8.32928694452
4fqd_A_265_277	5.65241808317	5.65241808317
