# Supplementary material for: Examining the Conservation of Kinks in Alpha Helices
Source: PLoS One. 2016 Jun 17;11(6):e0157553. doi: 10.1371/journal.pone.0157553 (PMC4912094; doi:10.1371/journal.pone.0157553)
Supplement: S1 Data — (GZ) [file pone.0157553.s002.tar.gz › kink_conservation_data/SolFams/3658.csv]

helix_ID	start	end	sequence
1ofu_A_179_202	183	198	FAKADDVLAGAVRGIS
1rq2_A_176_199	180	195	FRSADEVLLNGVQGIT
2bto_A_226_245	226	241	VDDLNLLITEALAGIT
2r75_1_175_194	179	194	FKEVDSVLSKAVRGIT
3r4v_A_161_178	161	176	YESINDEIAEKIRKVV
3v3t_A_170_186	170	185	ESDINKEFATLFNDFM
3zbq_A_175_192	175	190	QSMVNQNILEVLNALV
4b45_A_175_196	179	194	YDAINEAIARRVGLLL
4b46_A_179_198	183	198	YDEINEEIVNRFGVLF
4ei7_A_204_222	205	220	TSYSNKYIADALHEIN
4i4t_B_224_243	224	239	YGDLNHLVSATMSGVT
4u3j_A_225_244	225	240	FANLNNLIAQVVSSVT
4u3j_B_222_241	222	237	YGDLNNLVSSVMSGVT
position	6	7	8	9	10
1ofu_A_179_202	4.754	7.757	12.966	12.99	15.901
1rq2_A_176_199	9.523	12.497	15.323	19.701	25.425
2bto_A_226_245	12.732	12.732	11.507	11.507	10.627
2r75_1_175_194	7.293	7.595	10.136	14.647	14.647
3r4v_A_161_178	5.337	5.337	5.615	6.503	8.149
3v3t_A_170_186	6.784	6.784	5.321	4.522	7.77
3zbq_A_175_192	8.371	8.371	8.371	6.251	5.495
4b45_A_175_196	11.732	12.778	16.173	16.361	16.361
4b46_A_179_198	10.22	11.807	15.325	18.669	18.669
4ei7_A_204_222	8.212	9.78	11.926	13.216	13.453
4i4t_B_224_243	15.403	15.403	11.385	9.689	9.689
4u3j_A_225_244	16.161	16.161	15.841	13.017	19.655
4u3j_B_222_241	16.605	16.605	9.61	8.638	6.769
1ofu_A_179_202	5.87592596301	5.79555780127	5.65241808317	7.00680901726	6.30063745995
1rq2_A_176_199	6.64587557825	5.73460693317	6.3564123428	7.48924354067	6.43002476163
2bto_A_226_245	5.69364550077	5.69364550077	5.26880477657	5.26880477657	5.71415925044
2r75_1_175_194	5.50597666533	5.61092120342	6.11110099691	6.3564123428	6.3564123428
3r4v_A_161_178	5.42075390925	5.42075390925	5.35607762839	5.42075390925	5.26880477657
3v3t_A_170_186	5.63170354604	5.63170354604	5.35607762839	5.24679782213	6.71622532849
3zbq_A_175_192	5.24679782213	5.24679782213	5.24679782213	5.20255374064	5.09057552934
4b45_A_175_196	5.35607762839	5.31259115701	5.39926827114	5.31259115701	5.31259115701
4b46_A_179_198	6.14946365139	6.24436825855	6.16855840263	6.71622532849	6.71622532849
4ei7_A_204_222	5.81574541765	5.81574541765	5.87592596301	5.71415925044	5.89586004532
4i4t_B_224_243	6.14946365139	6.14946365139	5.56915131592	6.03367320804	6.03367320804
4u3j_A_225_244	6.05311885877	6.05311885877	5.87592596301	6.24436825855	8.06615004802
4u3j_B_222_241	6.18759589815	6.18759589815	5.99460231551	6.09183239335	6.37489561641
