# Supplementary material for: Examining the Conservation of Kinks in Alpha Helices
Source: PLoS One. 2016 Jun 17;11(6):e0157553. doi: 10.1371/journal.pone.0157553 (PMC4912094; doi:10.1371/journal.pone.0157553)
Supplement: S1 Data — (GZ) [file pone.0157553.s002.tar.gz › kink_conservation_data/SolFams/3902.csv]

helix_ID	start	end	sequence
1ds1_A_242_257	242	256	PADKEAVAALSKALD
1oih_A_224_239	225	239	ADSQHLFAVLQGHVT
2og5_A_250_266	250	264	ERAAEALRELQAHFD
2wbq_A_279_295	279	293	EEAAAALGTLRKLID
3pvj_A_213_228	214	228	LESDALLRLLFAHAT
3swt_A_215_230	216	230	QESSALFELLQRRIT
4cvy_A_211_226	212	226	HESRVLFEVLQRRIT
4j5i_A_208_223	209	223	TESAALFRLFQDRIT
4m23_A_266_282	266	280	TDARRAYDALFKVVD
position	6	7	8	9
1ds1_A_242_257	3.953	4.085	4.085	4.085
1oih_A_224_239	18.879	18.879	19.154	19.154
2og5_A_250_266	7.832	7.832	7.207	7.207
2wbq_A_279_295	4.052	5.312	5.312	5.774
3pvj_A_213_228	11.262	11.262	9.959	9.959
3swt_A_215_230	10.009	11.83	13.741	13.741
4cvy_A_211_226	9.138	12.528	18.526	18.526
4j5i_A_208_223	9.802	13.031	16.093	16.093
4m23_A_266_282	8.12	8.12	7.848	6.503
1ds1_A_242_257	5.15799917183	5.09057552934	5.09057552934	5.09057552934
1oih_A_224_239	6.69871083462	6.69871083462	7.53553050145	7.53553050145
2og5_A_250_266	5.35607762839	5.35607762839	5.06794092426	5.06794092426
2wbq_A_279_295	5.15799917183	5.15799917183	5.15799917183	5.39926827114
3pvj_A_213_228	5.81574541765	5.81574541765	5.56915131592	5.56915131592
3swt_A_215_230	5.71415925044	5.87592596301	7.18798603209	7.18798603209
4cvy_A_211_226	4.95354143283	5.04522533653	6.90576179153	6.90576179153
4j5i_A_208_223	5.46350827957	5.29073571375	7.12270010979	7.12270010979
4m23_A_266_282	5.02242818456	5.02242818456	5.18031553927	4.88389905266
