# Supplementary material for: Examining the Conservation of Kinks in Alpha Helices
Source: PLoS One. 2016 Jun 17;11(6):e0157553. doi: 10.1371/journal.pone.0157553 (PMC4912094; doi:10.1371/journal.pone.0157553)
Supplement: S1 Data — (GZ) [file pone.0157553.s002.tar.gz › kink_conservation_data/SolFams/4898.csv]

helix_ID	start	end	sequence
2ayn_A_147_163	151	162	ITAALR-DLFDSM
2gfo_A_825_839	826	837	VAEEFG-IIMKAL
2y6e_A_350_362	351	362	IAEAYA-ELIKQM
3wxf_A_628_645	631	643	TQELLRTEIVNPL
4m5x_A_256_269	256	267	VPLALQ-RVFYEL
position	6	7
2ayn_A_147_163	4.556	1.76
2gfo_A_825_839	9.366	9.891
2y6e_A_350_362	10.031	10.031
3wxf_A_628_645	25.368	27.186
4m5x_A_256_269	4.544	4.544
2ayn_A_147_163	5.61092120342	6.88876312006
2gfo_A_825_839	4.78983807301	6.22550048835
2y6e_A_350_362	6.03367320804	6.03367320804
3wxf_A_628_645	8.52958746778	6.71622532849
4m5x_A_256_269	5.20255374064	5.20255374064
