# Supplementary material for: Examining the Conservation of Kinks in Alpha Helices
Source: PLoS One. 2016 Jun 17;11(6):e0157553. doi: 10.1371/journal.pone.0157553 (PMC4912094; doi:10.1371/journal.pone.0157553)
Supplement: S1 Data — (GZ) [file pone.0157553.s002.tar.gz › kink_conservation_data/SolFams/3436.csv]

helix_ID	start	end	sequence
1iic_A_183_195	183	195	TPVLIKEITRRVN
1iyk_A_189_201	189	201	APVLIKEITRRVN
3iu1_A_259_272	260	272	APVLIREITRRVH
4c68_A_174_187	175	187	APVLIKEITRRIN
4cgo_A_180_193	181	193	APILIKEATRRVN
4uwj_A_226_240	227	239	TPVLIKEITRRCY
position	6	7
1iic_A_183_195	5.097	5.097
1iyk_A_189_201	3.421	3.421
3iu1_A_259_272	2.03	2.03
4c68_A_174_187	3.43	3.43
4cgo_A_180_193	4.374	4.374
4uwj_A_226_240	4.421	5.607
1iic_A_183_195	6.2819364155	6.2819364155
1iyk_A_189_201	6.18759589815	6.18759589815
3iu1_A_259_272	5.46350827957	5.46350827957
4c68_A_174_187	5.29073571375	5.29073571375
4cgo_A_180_193	5.46350827957	5.46350827957
4uwj_A_226_240	5.67306525584	5.65241808317
