# Supplementary material for: Examining the Conservation of Kinks in Alpha Helices
Source: PLoS One. 2016 Jun 17;11(6):e0157553. doi: 10.1371/journal.pone.0157553 (PMC4912094; doi:10.1371/journal.pone.0157553)
Supplement: S1 Data — (GZ) [file pone.0157553.s002.tar.gz › kink_conservation_data/SolFams/1450.csv]

helix_ID	start	end	sequence
2fdv_A_122_137	123	135	R-AKQLRRFSIATL
2ij2_A_94_107	94	107	KNWKKAHNILLPSF
2rfb_A_63_75	63	75	E-HKEFRDISAPYF
3oft_A_92_105	93	105	E-HKAFRTPVMKGL
3s79_A_138_152	140	152	L-WKTTRPFFMKAL
3tbg_A_127_141	127	139	A-WREQRRFSVSTL
3wec_A_107_123	107	119	E-HTRLRGLVSDAF
4l0f_A_101_114	102	114	M-HRGLRNVLLKSF
4r21_A_126_143	127	139	L-WKNHRRLVHSSF
position	6	7	8
2fdv_A_122_137	8.306	8.306	10.802
2ij2_A_94_107	31.81	38.721	38.721
2rfb_A_63_75	39.115	53.187	53.187
3oft_A_92_105	28.192	28.454	28.454
3s79_A_138_152	28.413	28.413	17.99
3tbg_A_127_141	2.612	2.612	5.278
3wec_A_107_123	14.654	17.631	17.631
4l0f_A_101_114	23.936	45.632	45.632
4r21_A_126_143	8.704	8.704	7.957
2fdv_A_122_137	5.20255374064	5.20255374064	5.11312972713
2ij2_A_94_107	7.52013897876	8.42354742456	8.42354742456
2rfb_A_63_75	9.1668949153	7.268660561	7.268660561
3oft_A_92_105	5.46350827957	7.59672615594	7.59672615594
3s79_A_138_152	6.6811478912	6.6811478912	9.71338260639
3tbg_A_127_141	5.87592596301	5.87592596301	5.13560408688
3wec_A_107_123	5.56915131592	6.13031129901	6.13031129901
4l0f_A_101_114	8.06615004802	6.93962320512	6.93962320512
4r21_A_126_143	5.65241808317	5.65241808317	5.69364550077
