# Supplementary material for: Examining the Conservation of Kinks in Alpha Helices
Source: PLoS One. 2016 Jun 17;11(6):e0157553. doi: 10.1371/journal.pone.0157553 (PMC4912094; doi:10.1371/journal.pone.0157553)
Supplement: S1 Data — (GZ) [file pone.0157553.s002.tar.gz › kink_conservation_data/SolFams/4805.csv]

helix_ID	start	end	sequence
1wy0_A_3_25	8	23	FAR--IKEKAKLIDEKIF
3aqb_B_6_25	7	22	KAF--LNPYIIEVEKRLY
3kra_A_4_22	5	20	DGY--MLRKAKSVNKALE
3lom_A_11_32	14	29	KQV--IDKYTQRHELYLE
3lsn_A_3_19	4	19	TAY--QASSQARVDAAMH
3m0g_A_3_23	4	19	SER--LKEVQDAVETAMA
3q2q_A_32_53	33	50	ELTARINDAMVQVEELLH
3qkc_A_5_22	7	22	QTY--RATIESDIESYLK
3ts7_A_7_24	8	23	SDF--MRSSQERVERALD
3wjk_A_4_22	7	22	NEL--TAQDMAGVNAAIL
4jxy_A_3_24	7	22	LSL--AEPDMLAVNQLIQ
4lls_A_2_21	3	18	TQR--LDAAAAAVQAHFD
4nfi_F_9_28	10	25	YAQ--EKQDFVQHFSQIV
position	6	7	8	9	10	11	12
1wy0_A_3_25	14.754	22.855	22.855	24.48	27.426	27.426	27.426
3aqb_B_6_25	44.71	44.71	44.71	35.719	26.07	5.634	5.634
3kra_A_4_22	4.764	6.311	8.436	8.436	10.648	10.67	10.67
3lom_A_11_32	14.221	10.283	10.283	9.377	6.596	3.304	3.278
3lsn_A_3_19	3.6	4.348	4.348	4.644	4.799	6.806	6.806
3m0g_A_3_23	4.874	5.968	8.038	9.012	9.012	10.069	12.229
3nf2_A_40_59	NA	9.937	13.195	18.284	24.47	25.348	25.348
3q2q_A_32_53	11.334	11.334	11.334	8.969	7.608	7.122	6.479
3qkc_A_5_22	5.007	5.007	4.905	4.905	2	3.765	3.765
3ts7_A_7_24	10.616	11.41	11.718	11.718	11.718	11.081	10.668
3wjk_A_4_22	59.99	59.534	47.963	47.963	25.545	6.957	6.957
4jxy_A_3_24	55.266	55.266	53.848	53.848	28.899	6.841	6.841
4lls_A_2_21	8.151	8.151	8.793	8.793	8.793	7.788	4.056
4nfi_F_9_28	33.544	33.544	33.544	29.595	19.283	21.781	21.781
1wy0_A_3_25	7.05673588005	6.76848076751	6.76848076751	5.75498897314	6.53886742721	6.53886742721	6.53886742721
3aqb_B_6_25	8.62094156187	8.62094156187	8.62094156187	9.62550577098	8.64680310475	5.85592909609	5.85592909609
3kra_A_4_22	5.46350827957	5.56915131592	5.46350827957	5.46350827957	5.71415925044	5.4847779812	5.4847779812
3lom_A_11_32	6.6281656644	6.16855840263	6.16855840263	6.2819364155	5.69364550077	5.9552894964	5.71415925044
3lsn_A_3_19	4.99954888053	5.13560408688	5.13560408688	5.24679782213	5.59007060997	6.07250513337	6.07250513337
3m0g_A_3_23	6.46651336781	6.11110099691	6.26318012416	6.71622532849	6.71622532849	6.2819364155	5.85592909609
3nf2_A_40_59	NA	6.80308030818	7.23651365687	6.6811478912	7.12270010979	5.42075390925	5.42075390925
3q2q_A_32_53	5.77530579048	5.77530579048	5.77530579048	5.61092120342	5.26880477657	5.39926827114	5.46350827957
3qkc_A_5_22	4.99954888053	4.99954888053	5.2247143216	5.2247143216	5.29073571375	5.85592909609	5.85592909609
3ts7_A_7_24	4.95354143283	4.95354143283	5.2247143216	5.2247143216	5.2247143216	5.26880477657	5.24679782213
3wjk_A_4_22	7.02349496642	7.73229714321	9.22606589344	9.22606589344	9.31960718032	6.50279346653	6.50279346653
4jxy_A_3_24	5.63170354604	5.63170354604	7.62710420433	7.62710420433	8.51642891385	5.65241808317	5.65241808317
4lls_A_2_21	5.29073571375	5.29073571375	5.39926827114	5.39926827114	5.39926827114	5.39926827114	5.18031553927
4nfi_F_9_28	7.53553050145	7.53553050145	7.53553050145	8.35636161242	7.44261664812	5.06794092426	5.06794092426
