# Supplementary material for: Examining the Conservation of Kinks in Alpha Helices
Source: PLoS One. 2016 Jun 17;11(6):e0157553. doi: 10.1371/journal.pone.0157553 (PMC4912094; doi:10.1371/journal.pone.0157553)
Supplement: S1 Data — (GZ) [file pone.0157553.s002.tar.gz › kink_conservation_data/SolFams/2969.csv]

helix_ID	start	end	sequence
1o6b_A_96_109	96	109	FEYEMQGTSVNRVL
1od6_A_96_109	96	109	YEYELQMAHLNRQL
1qjc_A_96_109	96	109	FEYEMQLAHMNRHL
1vlh_A_94_107	94	107	YEYELQMALANKKL
3l92_A_96_109	96	109	FEYEWQLANMNRHL
3nd5_A_94_110	97	110	YEYEKDIAKMNQHL
4f3r_A_92_108	95	108	FDYEFQLAHMNYQL
4nat_A_94_110	97	110	FEYELRLTSMNKKL
position	6	7	8
1o6b_A_96_109	11.171	11.171	7.746
1od6_A_96_109	3.072	7.752	7.752
1qjc_A_96_109	2.941	4.307	4.307
1vlh_A_94_107	5.088	5.088	5.088
3l92_A_96_109	8.165	12.165	12.165
3nd5_A_94_110	10.759	9.853	9.853
4f3r_A_92_108	8.257	8.257	8.257
4nat_A_94_110	14.458	13.719	11.893
1o6b_A_96_109	6.26318012416	6.26318012416	6.18759589815
1od6_A_96_109	5.87592596301	6.53886742721	6.53886742721
1qjc_A_96_109	5.50597666533	5.63170354604	5.63170354604
1vlh_A_94_107	5.42075390925	5.42075390925	5.42075390925
3l92_A_96_109	5.4847779812	5.91573173604	5.91573173604
3nd5_A_94_110	4.95354143283	5.73460693317	5.73460693317
4f3r_A_92_108	5.59007060997	5.59007060997	5.59007060997
4nat_A_94_110	5.33437162434	5.4847779812	5.18031553927
