# Supplementary material for: Examining the Conservation of Kinks in Alpha Helices
Source: PLoS One. 2016 Jun 17;11(6):e0157553. doi: 10.1371/journal.pone.0157553 (PMC4912094; doi:10.1371/journal.pone.0157553)
Supplement: S1 Data — (GZ) [file pone.0157553.s002.tar.gz › kink_conservation_data/SolFams/1290.csv]

helix_ID	start	end	sequence
1k94_A_175_193	175	193	FDDYVACCVKLRALTDFFR
1y1x_A_148_168	148	165	FDDYVELSIFVCRVRN-VF
2i7a_A_628_648	628	646	FPSLVCFLMRLEAMAKTFR
4okh_A_779_797	779	797	FDSFICCFVRLEGMFRAFH
4phj_A_226_246	226	244	FDNFISCLVRLDAMFRAFK
4upg_A_156_176	156	174	FDDYIACCVKLRALTDSFR
position	6	7	8	9	10	11	12	13
1k94_A_175_193	6.63	6.63	6.63	5.534	5.534	5.467	6.014	6.014
1y1x_A_148_168	10.996	10.996	10.996	7.782	5.511	5.459	8.632	8.632
2i7a_A_628_648	6.671	6.671	9.106	9.106	9.106	8.73	8.73	10.115
4okh_A_779_797	5.248	5.248	4.266	3.766	2.732	2.932	5.061	5.061
4phj_A_226_246	4.769	5.42	5.42	5.42	4.557	4.709	4.709	4.998
4upg_A_156_176	2.135	3.704	6.177	6.177	6.177	6.06	6.06	4.994
1k94_A_175_193	5.50597666533	5.50597666533	5.50597666533	5.4847779812	5.4847779812	5.65241808317	5.87592596301	5.87592596301
1y1x_A_148_168	5.11312972713	5.11312972713	5.11312972713	5.31259115701	5.31259115701	5.69364550077	5.2247143216	5.2247143216
2i7a_A_628_648	5.11312972713	5.11312972713	4.99954888053	4.99954888053	4.99954888053	5.39926827114	5.39926827114	5.65241808317
4okh_A_779_797	4.9304120812	4.9304120812	4.9304120812	4.97658683018	4.97658683018	4.90719816137	5.71415925044	5.71415925044
4phj_A_226_246	5.02242818456	5.29073571375	5.29073571375	5.29073571375	5.06794092426	5.24679782213	5.24679782213	5.61092120342
4upg_A_156_176	5.02242818456	5.02242818456	4.90719816137	4.90719816137	4.90719816137	5.04522533653	5.04522533653	5.18031553927
