# Supplementary material for: Examining the Conservation of Kinks in Alpha Helices
Source: PLoS One. 2016 Jun 17;11(6):e0157553. doi: 10.1371/journal.pone.0157553 (PMC4912094; doi:10.1371/journal.pone.0157553)
Supplement: S1 Data — (GZ) [file pone.0157553.s002.tar.gz › kink_conservation_data/SolFams/676.csv]

helix_ID	start	end	sequence
1twi_A_150_163	150	162	ISELILINETAKE
1vfs_A_107_120	107	119	MWALDEVRAAARA
1xfc_A_111_124	111	123	LRQLDELLHAVRR
2j66_A_116_129	116	128	VEELFYIEELAEK
2o0t_A_139_152	139	151	MTEIERLDAIAGE
2p3e_A_132_145	132	144	RQELDVLNEIAGK
2qgh_A_113_126	113	125	FMELKTIETIAQS
3gwq_A_149_161	149	161	VEGVEQLGEFFKS
3kw3_A_117_130	117	129	WSTIEDWQTLCQK
3llx_A_115_127	115	127	ITQAQAVVDYAAE
3wqc_A_112_125	112	124	VAAAQAIAAFGRE
4beu_A_143_156	143	155	HQQALDLAELAKQ
4bf5_A_143_155	143	155	LVSAQGIADIAQR
4dyj_A_144_156	144	156	AEFARQVDAIAAR
4dza_A_143_156	143	155	LDMAKRLDAIAKQ
4kbx_A_129_141	129	141	LDKAREVSAAAVK
4lus_A_108_121	108	120	LETAQKINEIAKS
position	6	7
1twi_A_150_163	6.992	6.992
1vfs_A_107_120	8.835	11.338
1xfc_A_111_124	5.541	6.682
2j66_A_116_129	5.994	8.752
2o0t_A_139_152	12.502	12.502
2p3e_A_132_145	8.805	8.805
2qgh_A_113_126	8.406	10.265
3gwq_A_149_161	4.532	4.532
3kw3_A_117_130	1.831	2.713
3llx_A_115_127	6.311	6.311
3wqc_A_112_125	4.96	7.935
4beu_A_143_156	5.482	6.245
4bf5_A_143_155	8.761	8.761
4dyj_A_144_156	10.123	10.123
4dza_A_143_156	7.717	7.717
4kbx_A_129_141	6.094	6.094
4lus_A_108_121	8.877	9.459
1twi_A_150_163	5.442167083	5.442167083
1vfs_A_107_120	6.07250513337	6.93962320512
1xfc_A_111_124	5.54816286706	7.39564479392
2j66_A_116_129	5.52710480463	6.64587557825
2o0t_A_139_152	5.02242818456	5.02242818456
2p3e_A_132_145	5.65241808317	5.65241808317
2qgh_A_113_126	5.91573173604	6.41170151658
3gwq_A_149_161	5.54816286706	5.54816286706
3kw3_A_117_130	5.15799917183	6.53886742721
3llx_A_115_127	5.52710480463	5.52710480463
3wqc_A_112_125	5.37770967658	7.02349496642
4beu_A_143_156	5.11312972713	6.6811478912
4bf5_A_143_155	5.67306525584	5.67306525584
4dyj_A_144_156	4.95354143283	4.95354143283
4dza_A_143_156	5.35607762839	5.35607762839
4kbx_A_129_141	5.2247143216	5.2247143216
4lus_A_108_121	4.95354143283	5.15799917183
