# Supplementary material for: Examining the Conservation of Kinks in Alpha Helices
Source: PLoS One. 2016 Jun 17;11(6):e0157553. doi: 10.1371/journal.pone.0157553 (PMC4912094; doi:10.1371/journal.pone.0157553)
Supplement: S1 Data — (GZ) [file pone.0157553.s002.tar.gz › kink_conservation_data/SolFams/313.csv]

helix_ID	start	end	sequence
1hc1_A_112_124	112	124	EGEFVYALYVSVI
1lla_A_86_99	86	98	EGLFAFAAEVAVL
3gwj_A_122_135	122	134	QGQFLYAYYIAII
3hhs_A_127_140	127	139	PQLFNYCYTVAIM
3hhs_B_122_135	122	134	PYMFNYCLSVAIL
3wjm_A_137_150	137	149	QGQFLYAFYIAVI
3wjm_B_134_147	134	146	QGMFLYAYYIAII
3wky_A_109_122	109	121	SAVFLAALYHTYY
position	6	7
1hc1_A_112_124	8.482	8.482
1lla_A_86_99	9.15	9.15
3gwj_A_122_135	9.371	9.371
3hhs_A_127_140	6.266	6.266
3hhs_B_122_135	4.956	5.976
3wjm_A_137_150	9.916	9.916
3wjm_B_134_147	11.392	11.392
3wky_A_109_122	5.785	11.431
1hc1_A_112_124	5.67306525584	5.67306525584
1lla_A_86_99	5.02242818456	5.02242818456
3gwj_A_122_135	5.29073571375	5.29073571375
3hhs_A_127_140	5.33437162434	5.33437162434
3hhs_B_122_135	5.75498897314	6.97330498173
3wjm_A_137_150	5.09057552934	5.09057552934
3wjm_B_134_147	4.95354143283	4.95354143283
3wky_A_109_122	5.59007060997	6.95648642885
