# Supplementary material for: Examining the Conservation of Kinks in Alpha Helices
Source: PLoS One. 2016 Jun 17;11(6):e0157553. doi: 10.1371/journal.pone.0157553 (PMC4912094; doi:10.1371/journal.pone.0157553)
Supplement: S1 Data — (GZ) [file pone.0157553.s002.tar.gz › kink_conservation_data/SolFams/4045.csv]

helix_ID	start	end	sequence
1bd0_A_14_27	15	26	DAIYDNVENLRR
1rcq_A_10_24	11	22	QALRHNYRLARE
1xfc_A_18_32	19	30	GAIEHNVRVLRE
2dy3_A_10_24	11	22	DAIAHNTRVLKQ
2o0t_A_47_61	48	59	DDFRSRCRETAA
2odo_A_10_24	11	22	QALRHNYQLARE
2p3e_A_41_54	42	53	NFIKERFEAYRK
2plj_A_42_55	43	54	DVIRQQYRALKN
2qgh_A_20_32	21	32	DKIKQAFLNYKE
2rjh_A_10_23	11	22	RALRHNLQRLRE
2tod_A_46_58	46	57	GDIVRKHETWKK
2yxx_A_20_33	21	32	ETLRKRSRLVKE
3anu_A_20_36	20	31	TTARRNAERMRE
3btn_A_45_58	46	57	GKIVKKHSQWQT
3co8_A_15_29	16	27	SSLAYNVQYTKQ
3e6e_A_15_28	16	27	QAITENVQKECQ
3gwq_A_52_69	53	64	DRVEHNLKWMQA
3hur_A_15_29	16	27	DAAAHNLQEIRE
3kw3_A_23_37	24	35	RAIVANYRTLAQ
3llx_A_20_36	21	32	AKLKSNINYLKQ
3mt1_A_11_27	12	23	AKLTRNMERIAH
3s46_A_15_27	16	27	GAIRQNIQQMGA
3wqc_A_17_34	18	29	DRMQRNIARMQQ
4a3q_A_15_28	16	27	NAVASNFKVFST
4aib_A_33_46	34	45	EGVEKAVERWKK
4bf5_A_48_62	49	60	GAFEHNIQTLKD
4dyj_A_50_64	51	62	SALQHNIRTLQA
4dza_A_49_63	50	61	SALDFNVKKVQS
4kbx_A_35_51	36	47	DQILENGKRLIE
4lus_A_14_27	15	26	DNLRFNLNNIKN
4tlo_A_10_23	11	22	QALQYNLNRVKQ
position	6
1bd0_A_14_27	9.732
1rcq_A_10_24	9.973
1xfc_A_18_32	4.174
2dy3_A_10_24	5.444
2o0t_A_47_61	8.073
2odo_A_10_24	14.274
2p3e_A_41_54	14.66
2plj_A_42_55	5.127
2qgh_A_20_32	9.605
2rjh_A_10_23	12.482
2tod_A_46_58	8.114
2yxx_A_20_33	6.855
3anu_A_20_36	11.199
3btn_A_45_58	6.929
3co8_A_15_29	6.554
3e6e_A_15_28	11.727
3gwq_A_52_69	6.784
3hur_A_15_29	11.178
3kw3_A_23_37	5.509
3llx_A_20_36	5.445
3mt1_A_11_27	13.941
3s46_A_15_27	3.93
3wqc_A_17_34	7.955
4a3q_A_15_28	10.743
4aib_A_33_46	6.86
4bf5_A_48_62	11.307
4dyj_A_50_64	2.618
4dza_A_49_63	5.539
4kbx_A_35_51	4.333
4lus_A_14_27	6.924
4tlo_A_10_23	8.182
1bd0_A_14_27	5.9552894964
1rcq_A_10_24	5.69364550077
1xfc_A_18_32	5.04522533653
2dy3_A_10_24	5.81574541765
2o0t_A_47_61	5.35607762839
2odo_A_10_24	6.33787510335
2p3e_A_41_54	5.73460693317
2plj_A_42_55	5.56915131592
2qgh_A_20_32	6.92271507263
2rjh_A_10_23	5.89586004532
2tod_A_46_58	6.3564123428
2yxx_A_20_33	5.67306525584
3anu_A_20_36	5.29073571375
3btn_A_45_58	4.9304120812
3co8_A_15_29	5.33437162434
3e6e_A_15_28	6.09183239335
3gwq_A_52_69	5.26880477657
3hur_A_15_29	6.39332523747
3kw3_A_23_37	5.42075390925
3llx_A_20_36	5.26880477657
3mt1_A_11_27	5.35607762839
3s46_A_15_27	5.20255374064
3wqc_A_17_34	5.442167083
4a3q_A_15_28	5.09057552934
4aib_A_33_46	6.88876312006
4bf5_A_48_62	5.442167083
4dyj_A_50_64	5.15799917183
4dza_A_49_63	5.13560408688
4kbx_A_35_51	5.61092120342
4lus_A_14_27	5.4847779812
4tlo_A_10_23	5.71415925044
