# Supplementary material for: Examining the Conservation of Kinks in Alpha Helices
Source: PLoS One. 2016 Jun 17;11(6):e0157553. doi: 10.1371/journal.pone.0157553 (PMC4912094; doi:10.1371/journal.pone.0157553)
Supplement: S1 Data — (GZ) [file pone.0157553.s002.tar.gz › kink_conservation_data/SolFams/1919.csv]

helix_ID	start	end	sequence
2bgh_A_56_70	56	70	PAQTSQHLKQSLSKV
2e1v_A_54_76	58	72	TETVVPNIKHSLSIT
2rkv_A_35_52	35	49	YPTIVSTFEQGLKRF
2xr7_A_50_69	53	67	VQTIIPTLKDSLSLT
2zba_A_43_61	44	58	YPTIVSTLEEGLKRL
position	6	7	8	9
2bgh_A_56_70	8.563	8.563	4.627	4.627
2e1v_A_54_76	15.071	15.071	15.071	8.094
2rkv_A_35_52	2.759	2.759	3.488	4.612
2xr7_A_50_69	13.322	10.133	10.133	10.133
2zba_A_43_61	1.758	2.863	2.965	2.965
2bgh_A_56_70	4.99954888053	4.99954888053	5.83586904781	5.83586904781
2e1v_A_54_76	6.95648642885	6.95648642885	6.95648642885	5.29073571375
2rkv_A_35_52	5.11312972713	5.11312972713	4.9304120812	5.11312972713
2xr7_A_50_69	7.90866959572	6.24436825855	6.24436825855	6.24436825855
2zba_A_43_61	5.87592596301	5.56915131592	5.54816286706	5.54816286706
