# Supplementary material for: Examining the Conservation of Kinks in Alpha Helices
Source: PLoS One. 2016 Jun 17;11(6):e0157553. doi: 10.1371/journal.pone.0157553 (PMC4912094; doi:10.1371/journal.pone.0157553)
Supplement: S1 Data — (GZ) [file pone.0157553.s002.tar.gz › kink_conservation_data/SolFams/694.csv]

helix_ID	start	end	sequence
1pzx_A_143_155	143	155	YNLLCETIESYCR
1vpv_A_142_154	142	154	IEEVLKKLDERMK
2dt8_A_139_151	139	151	LEAVLAELERLRR
3jr7_A_160_173	160	172	FEEVVESVECYIE
3nyi_A_145_158	145	157	FEQAMSKLDALMA
position	6	7
1pzx_A_143_155	3.896	3.896
1vpv_A_142_154	4.685	4.685
2dt8_A_139_151	4.331	4.331
3jr7_A_160_173	6.44	6.44
3nyi_A_145_158	36.886	36.886
1pzx_A_143_155	5.04522533653	5.04522533653
1vpv_A_142_154	4.83704275142	4.83704275142
2dt8_A_139_151	5.442167083	5.442167083
3jr7_A_160_173	5.442167083	5.442167083
3nyi_A_145_158	6.43002476163	6.43002476163
