# Supplementary material for: Examining the Conservation of Kinks in Alpha Helices
Source: PLoS One. 2016 Jun 17;11(6):e0157553. doi: 10.1371/journal.pone.0157553 (PMC4912094; doi:10.1371/journal.pone.0157553)
Supplement: S1 Data — (GZ) [file pone.0157553.s002.tar.gz › kink_conservation_data/SolFams/775.csv]

helix_ID	start	end	sequence
1uwv_A_391_403	391	403	PATLARDSEALLK
1wxx_A_332_345	333	345	PLFYAMVAEAAQD
2as0_A_342_355	343	355	QMFKDMIIAAGAK
3c0k_A_346_360	347	359	DLFQKIIADAAID
4dmg_A_333_347	334	346	EDLLEVARRAAAD
position	6	7
1uwv_A_391_403	18.683	18.683
1wxx_A_332_345	4.281	4.281
2as0_A_342_355	3.984	2.357
3c0k_A_346_360	3.981	4.596
4dmg_A_333_347	6.371	6.371
1uwv_A_391_403	6.16855840263	6.16855840263
1wxx_A_332_345	5.67306525584	5.67306525584
2as0_A_342_355	5.18031553927	5.15799917183
3c0k_A_346_360	5.54816286706	6.14946365139
4dmg_A_333_347	5.35607762839	5.35607762839
