# Supplementary material for: Examining the Conservation of Kinks in Alpha Helices
Source: PLoS One. 2016 Jun 17;11(6):e0157553. doi: 10.1371/journal.pone.0157553 (PMC4912094; doi:10.1371/journal.pone.0157553)
Supplement: S1 Data — (GZ) [file pone.0157553.s002.tar.gz › kink_conservation_data/SolFams/521.csv]

helix_ID	start	end	sequence
1jq5_A_72_84	72	84	RNEVERIANIARK
1rrm_A_74_87	74	86	ITVVKEGLGVFQN
1ujn_A_67_80	67	79	LEVYGKVLSWLAE
2gru_A_77_89	77	89	LSTVTNLQERAIA
3clh_A_68_80	68	80	FHSLERILNNAFE
3jzd_A_74_87	74	86	IESARDATARARE
3ox4_A_74_86	74	86	VTAVLEGLKILKD
3qbe_A_80_93	80	92	LPVVGFIWEVLGR
3w5s_A_71_83	71	83	VEVTKRAVEAYRA
3zdr_A_530_543	530	542	IETVMKGVDMMRS
3zok_A_92_104	92	104	MDTLMKVFDKAIE
4mca_A_70_82	70	82	HKEIDRLGRELKA
4p53_A_106_119	106	118	METVFEVVDAMDA
position	6	7
1jq5_A_72_84	9.377	9.377
1rrm_A_74_87	5.232	6.149
1ujn_A_67_80	5.273	7.511
2gru_A_77_89	2.924	2.924
3clh_A_68_80	12.992	12.992
3jzd_A_74_87	5.678	5.678
3ox4_A_74_86	4.27	4.27
3qbe_A_80_93	4.165	5.503
3w5s_A_71_83	6.141	6.141
3zdr_A_530_543	8.918	11.142
3zok_A_92_104	13.18	13.18
4mca_A_70_82	2.913	2.913
4p53_A_106_119	10.744	10.744
1jq5_A_72_84	4.9304120812	4.9304120812
1rrm_A_74_87	5.29073571375	7.18798603209
1ujn_A_67_80	5.4847779812	5.59007060997
2gru_A_77_89	4.78983807301	4.78983807301
3clh_A_68_80	6.50279346653	6.50279346653
3jzd_A_74_87	5.4847779812	5.4847779812
3ox4_A_74_86	5.69364550077	5.69364550077
3qbe_A_80_93	5.29073571375	5.26880477657
3w5s_A_71_83	6.13031129901	6.13031129901
3zdr_A_530_543	5.79555780127	7.23651365687
3zok_A_92_104	6.78580410704	6.78580410704
4mca_A_70_82	5.15799917183	5.15799917183
4p53_A_106_119	5.73460693317	5.73460693317
