# Supplementary material for: Examining the Conservation of Kinks in Alpha Helices
Source: PLoS One. 2016 Jun 17;11(6):e0157553. doi: 10.1371/journal.pone.0157553 (PMC4912094; doi:10.1371/journal.pone.0157553)
Supplement: S1 Data — (GZ) [file pone.0157553.s002.tar.gz › kink_conservation_data/SolFams/116.csv]

helix_ID	start	end	sequence
1dmr_A_332_344	332	343	QAHWMLVTLASM
1g8k_A_393_406	395	406	VIQSALLDLVIA
1h0h_A_379_392	381	392	QNIRAMSINQLL
1ogy_A_354_368	356	367	WANHMVYNLHLL
1tmo_A_338_350	338	349	QPYWMAAVLATM
2e7z_A_303_316	305	316	SAIRAQCILRAI
2iv2_X_305_318	307	318	ETVRSLTSLAML
2ivf_A_454_467	456	467	LMERSLFLAMAL
2nap_A_316_330	318	329	FANNLIHNLHLI
2nya_A_345_358	346	357	WANNLVYNLHLL
3ml1_A_354_368	356	367	WANNMVYNLHLL
4aay_A_422_434	423	434	RTNGALVNLALA
4v4e_A_363_376	365	376	EWARGMIALATM
position	6
1dmr_A_332_344	6.129
1g8k_A_393_406	14.355
1h0h_A_379_392	7
1ogy_A_354_368	22.046
1tmo_A_338_350	5.709
2e7z_A_303_316	10.923
2iv2_X_305_318	11.908
2ivf_A_454_467	8.772
2nap_A_316_330	18.102
2nya_A_345_358	21.549
3ml1_A_354_368	20.774
4aay_A_422_434	16.279
4v4e_A_363_376	7.206
1dmr_A_332_344	5.77530579048
1g8k_A_393_406	5.65241808317
1h0h_A_379_392	5.50597666533
1ogy_A_354_368	5.71415925044
1tmo_A_338_350	6.50279346653
2e7z_A_303_316	5.65241808317
2iv2_X_305_318	5.85592909609
2ivf_A_454_467	5.67306525584
2nap_A_316_330	6.22550048835
2nya_A_345_358	6.52085606761
3ml1_A_354_368	6.09183239335
4aay_A_422_434	6.03367320804
4v4e_A_363_376	5.91573173604
