# Supplementary material for: Examining the Conservation of Kinks in Alpha Helices
Source: PLoS One. 2016 Jun 17;11(6):e0157553. doi: 10.1371/journal.pone.0157553 (PMC4912094; doi:10.1371/journal.pone.0157553)
Supplement: S1 Data — (GZ) [file pone.0157553.s002.tar.gz › kink_conservation_data/SolFams/1713.csv]

helix_ID	start	end	sequence
1ka2_A_8_36	8	34	ETIKQILAKYRRIWAIG--HAQSVLGWDL
1r42_A_23_52	25	52	AKTFLD-KFNHEAEDLFYQSSLASWNYNT
3ahn_A_33_63	35	61	EQNEAMKEINQLRNDFS--TMAQICYIRH
3hoa_A_3_32	5	31	AAYQNLLEFQRETAYLA--SLGALAAWDQ
3sks_A_33_63	35	61	EQKQVIHSINEIRNDFG--TMGNLCYIRH
4c2o_A_41_70	44	69	ASKFVE-EYDRTSQVVW--NEYAEANWNY
4ca6_A_14_43	17	42	AQLFAQ-SYQSSAEQVL--FQSVAASWAH
position	6	7	8	9	10	11	12	13	14	15	16	17	18	19	20	21	22	23
1ka2_A_8_36	25.483	27.546	29.013	29.013	29.013	27.847	26.168	19.59	16.518	11.573	6.575	5.038	2.814	2.814	5.703	5.703	5.703	5.387
1r42_A_23_52	11.59	13.135	20.5	20.5	20.5	20.229	19.547	19.547	13.791	11.876	11.117	11.117	11.117	8.954	8.625	9.545	9.545	9.545
3ahn_A_33_63	12.542	12.542	13.02	14.017	14.017	14.017	11.64	13.525	13.525	14.168	14.168	14.168	12.874	14.247	14.247	14.247	9.079	4.623
3hoa_A_3_32	7.957	7.957	6.908	6.286	6.286	6.286	6.85	10.686	13.286	16.086	16.086	16.086	13.984	13.984	13.984	10.974	6.61	4.17
3sks_A_33_63	6.454	7.473	10.288	10.747	12.854	12.854	18.049	18.049	18.049	16.263	15.538	14.408	9.291	10.57	10.57	10.57	4.844	4.844
4c2o_A_41_70	6.7	8.363	12.606	17.027	23.41	23.41	23.41	22.6	20.378	19.736	14.418	11.697	8.319	10.191	10.191	10.191	9.479	10.572
4ca6_A_14_43	11.539	11.778	16.844	24.07	27.015	27.015	27.015	26.496	26.254	21.598	15.478	11.011	9.965	9.965	9.965	7.697	6.228	10.006
1ka2_A_8_36	6.24436825855	7.39564479392	5.54816286706	5.54816286706	5.54816286706	6.37489561641	6.16855840263	7.80638199781	5.99460231551	7.07329130012	5.37770967658	5.35607762839	5.24679782213	5.24679782213	5.29073571375	5.29073571375	5.29073571375	5.02242818456
1r42_A_23_52	6.44829527783	5.63170354604	6.03367320804	6.03367320804	6.03367320804	5.75498897314	6.11110099691	6.11110099691	6.44829527783	5.63170354604	5.87592596301	5.87592596301	5.87592596301	5.79555780127	5.85592909609	6.73369163937	6.73369163937	6.73369163937
3ahn_A_33_63	5.85592909609	5.85592909609	5.91573173604	6.09183239335	6.09183239335	6.09183239335	5.93554142449	6.14946365139	6.14946365139	5.50597666533	5.50597666533	5.50597666533	5.71415925044	5.79555780127	5.79555780127	5.79555780127	5.9552894964	5.69364550077
3hoa_A_3_32	5.24679782213	5.24679782213	5.50597666533	5.31259115701	5.31259115701	5.31259115701	6.55682783523	6.13031129901	6.09183239335	5.81574541765	5.81574541765	5.81574541765	6.09183239335	6.09183239335	6.09183239335	6.24436825855	6.6281656644	6.22550048835
3sks_A_33_63	5.33437162434	5.75498897314	5.56915131592	5.46350827957	5.87592596301	5.87592596301	5.54816286706	5.54816286706	5.54816286706	5.75498897314	5.442167083	5.15799917183	5.73460693317	5.65241808317	5.65241808317	5.65241808317	5.37770967658	5.37770967658
4c2o_A_41_70	5.59007060997	5.442167083	5.75498897314	6.05311885877	5.52710480463	5.52710480463	5.52710480463	5.20255374064	5.79555780127	5.35607762839	5.71415925044	5.99460231551	5.42075390925	5.42075390925	5.42075390925	5.42075390925	5.39926827114	6.14946365139
4ca6_A_14_43	6.53886742721	6.57473757912	6.83749231654	6.30063745995	6.09183239335	6.09183239335	6.09183239335	5.2247143216	6.14946365139	6.22550048835	6.6811478912	6.03367320804	5.87592596301	5.87592596301	5.87592596301	5.11312972713	4.9304120812	6.78580410704
