# Supplementary material for: Examining the Conservation of Kinks in Alpha Helices
Source: PLoS One. 2016 Jun 17;11(6):e0157553. doi: 10.1371/journal.pone.0157553 (PMC4912094; doi:10.1371/journal.pone.0157553)
Supplement: S1 Data — (GZ) [file pone.0157553.s002.tar.gz › kink_conservation_data/SolFams/1523.csv]

helix_ID	start	end	sequence
1gu9_A_115_128	115	127	ANFELWSFAVSAI
2gmy_A_83_97	84	96	QERALLGWVDAVT
2oyo_A_125_139	126	138	REQALAAYAEKLT
2prr_A_121_134	122	134	RQRAMLDFALKVC
3c1l_A_117_131	118	130	RQTAMLEFAVKLT
position	6	7
1gu9_A_115_128	9.067	9.067
2gmy_A_83_97	6.403	5.125
2oyo_A_125_139	3.968	3.968
2prr_A_121_134	8.172	8.172
3c1l_A_117_131	7.401	5.029
1gu9_A_115_128	5.99460231551	5.99460231551
2gmy_A_83_97	5.442167083	5.46350827957
2oyo_A_125_139	5.37770967658	5.37770967658
2prr_A_121_134	5.99460231551	5.99460231551
3c1l_A_117_131	5.15799917183	5.4847779812
