# Supplementary material for: Examining the Conservation of Kinks in Alpha Helices
Source: PLoS One. 2016 Jun 17;11(6):e0157553. doi: 10.1371/journal.pone.0157553 (PMC4912094; doi:10.1371/journal.pone.0157553)
Supplement: S1 Data — (GZ) [file pone.0157553.s002.tar.gz › kink_conservation_data/SolFams/4339.csv]

helix_ID	start	end	sequence
1oys_A_212_236	216	236	NGLLGLAEKGIQELIDKQKEV
1r6l_A_212_237	216	236	NAMLELAQQGMQELFELQRAA
2je6_B_211_237	215	235	RQAFDLAVKGINIIYNLEREA
2nn6_D_207_231	207	227	QQCLAAAQAASQHVFRFYRES
2po1_B_244_272	248	268	MYAVETAFKKAEEIRKLILEA
2wnr_A_244_268	248	268	LKAVSIAVEKVPQLIEYLDKS
2wnr_B_209_235	213	233	ERALDLAVEGCLRIHEVQKEA
3b4t_A_213_238	217	237	DKLLDMALGACDTLFAAQRDA
3dd6_A_212_237	216	236	NELLDAAEQGIFQLIDIQKEA
3krn_A_181_207	184	204	EAAWSLAQPSASAIFDFYKTV
4ifd_D_188_216	192	212	FSLLELGEQKCQELVTNIRRI
4ifd_F_223_246	224	244	LECLDRCKEQYNRYRDLMISC
position	6	7	8	9	10	11	12	13	14	15
1oys_A_212_236	11.65	14.225	14.225	14.225	12.37	11.259	7.734	6.699	3.673	2.841
1r6l_A_212_237	13.09	23.155	23.155	23.155	21.559	21.559	21.559	18.501	11.278	4.55
2je6_B_211_237	11.366	16.186	16.791	16.791	16.791	14.258	12.874	11.937	11.714	8.258
2nn6_D_207_231	12.88	12.986	15.901	15.901	15.901	13.771	13.454	8.154	3.179	6.406
2po1_B_244_272	19.034	18.445	18.445	17.914	17.914	19.143	19.143	19.143	17.636	15.765
2wnr_A_244_268	25.489	28.204	32.036	32.036	32.036	29.161	17.721	14.149	10.12	5.619
2wnr_B_209_235	2.899	5.01	7.538	13.223	15.415	16.633	21.789	21.789	21.789	16.818
3b4t_A_213_238	11.396	16.571	16.571	16.571	15.528	14.589	13.638	12.461	10.687	1.915
3dd6_A_212_237	11.362	11.538	11.538	11.538	10.293	10.293	9.955	9.955	8.102	5.872
3krn_A_181_207	13.619	18.436	22.117	22.117	22.117	21.855	21.414	15.992	7.852	9.995
4ifd_D_188_216	17.137	17.137	14.052	14.052	8.871	9.024	9.024	9.024	10.6	10.6
4ifd_F_223_246	13.372	13.372	12.493	12.493	8.104	8.104	7.485	6.833	8.344	8.344
1oys_A_212_236	5.50597666533	5.50597666533	5.50597666533	5.50597666533	5.54816286706	5.24679782213	5.69364550077	5.39926827114	5.61092120342	5.54816286706
1r6l_A_212_237	6.16855840263	6.05311885877	6.05311885877	6.05311885877	6.2065764803	6.2065764803	6.2065764803	6.61040621226	6.18759589815	6.43002476163
2je6_B_211_237	5.06794092426	5.13560408688	5.42075390925	5.42075390925	5.42075390925	5.11312972713	5.50597666533	5.13560408688	4.90719816137	5.35607762839
2nn6_D_207_231	6.13031129901	7.20420315457	6.82030962676	6.82030962676	6.82030962676	6.46651336781	6.97330498173	6.24436825855	6.46651336781	6.30063745995
2po1_B_244_272	5.56915131592	5.89586004532	5.89586004532	6.53886742721	6.53886742721	6.31928358202	6.31928358202	6.31928358202	5.87592596301	5.54816286706
2wnr_A_244_268	7.45819702403	7.268660561	6.18759589815	6.18759589815	6.18759589815	7.00680901726	7.36413604438	8.03780625094	7.59672615594	7.98073620376
2wnr_B_209_235	5.50597666533	5.87592596301	5.97497633388	6.66353622942	6.14946365139	6.26318012416	5.69364550077	5.69364550077	5.69364550077	6.03367320804
3b4t_A_213_238	6.14946365139	6.05311885877	6.05311885877	6.05311885877	5.67306525584	5.31259115701	5.61092120342	5.85592909609	5.9552894964	6.13031129901
3dd6_A_212_237	5.33437162434	5.56915131592	5.56915131592	5.56915131592	5.31259115701	5.31259115701	5.29073571375	5.29073571375	5.20255374064	6.09183239335
3krn_A_181_207	8.62094156187	8.20600151742	8.38332131323	8.38332131323	8.38332131323	7.65733759479	8.17827658253	7.65733759479	7.2526074551	6.53886742721
4ifd_D_188_216	6.01416781635	6.01416781635	6.31928358202	6.31928358202	5.87592596301	5.93554142449	5.93554142449	5.93554142449	5.93554142449	5.93554142449
4ifd_F_223_246	5.81574541765	5.81574541765	5.93554142449	5.93554142449	5.69364550077	5.69364550077	5.93554142449	5.71415925044	5.93554142449	5.93554142449
