# Supplementary material for: Examining the Conservation of Kinks in Alpha Helices
Source: PLoS One. 2016 Jun 17;11(6):e0157553. doi: 10.1371/journal.pone.0157553 (PMC4912094; doi:10.1371/journal.pone.0157553)
Supplement: S1 Data — (GZ) [file pone.0157553.s002.tar.gz › kink_conservation_data/SolFams/488.csv]

helix_ID	start	end	sequence
1a79_A_84_97	86	97	CLKYLVYKDLRT
3ajv_B_93_107	96	107	SMLYNIYRDLRE
3iey_A_55_68	57	68	LIRYKAYKELRD
3iey_B_60_72	61	72	WEIYYTVKDLIL
3p1z_A_83_95	83	94	LDTALVYFDLRR
position	6
1a79_A_84_97	8.89
3ajv_B_93_107	15.029
3iey_A_55_68	15.993
3iey_B_60_72	4.05
3p1z_A_83_95	7.345
1a79_A_84_97	5.18031553927
3ajv_B_93_107	5.442167083
3iey_A_55_68	5.59007060997
3iey_B_60_72	5.46350827957
3p1z_A_83_95	6.07250513337
