# Supplementary material for: Examining the Conservation of Kinks in Alpha Helices
Source: PLoS One. 2016 Jun 17;11(6):e0157553. doi: 10.1371/journal.pone.0157553 (PMC4912094; doi:10.1371/journal.pone.0157553)
Supplement: S1 Data — (GZ) [file pone.0157553.s002.tar.gz › kink_conservation_data/SolFams/1301.csv]

helix_ID	start	end	sequence
2bcq_A_389_404	389	404	REEATEIEQTVQKAAQ
2ihm_A_292_307	292	307	RADAEALQQLIEAAVR
4i2a_A_305_321	305	320	RPEAEAVSMLVKEAVV
4kli_A_152_169	152	167	REEMLQMQDIVLNEVK
4lzg_A_292_309	292	307	RSDVDALQQVVEEAVG
4p4m_A_155_172	155	170	MQESVLHENYLREKCM
position	6	7	8	9	10
2bcq_A_389_404	9.591	10.183	10.183	10.751	10.751
2ihm_A_292_307	10.725	12.389	12.389	12.389	10.227
4i2a_A_305_321	5.688	5.688	6.25	7.995	8.666
4kli_A_152_169	11.439	11.439	9.919	6.339	5.203
4lzg_A_292_309	13.104	13.104	12.229	12.486	13.429
4p4m_A_155_172	3.666	3.666	2.807	2.971	4.282
2bcq_A_389_404	5.67306525584	5.67306525584	5.67306525584	6.30063745995	6.30063745995
2ihm_A_292_307	5.71415925044	5.69364550077	5.69364550077	5.69364550077	5.73460693317
4i2a_A_305_321	5.2247143216	5.2247143216	5.52710480463	5.52710480463	6.11110099691
4kli_A_152_169	5.4847779812	5.4847779812	5.26880477657	5.26880477657	5.24679782213
4lzg_A_292_309	5.2247143216	5.2247143216	5.89586004532	5.63170354604	5.81574541765
4p4m_A_155_172	5.26880477657	5.26880477657	4.88389905266	4.97658683018	4.99954888053
