# Supplementary material for: Examining the Conservation of Kinks in Alpha Helices
Source: PLoS One. 2016 Jun 17;11(6):e0157553. doi: 10.1371/journal.pone.0157553 (PMC4912094; doi:10.1371/journal.pone.0157553)
Supplement: S1 Data — (GZ) [file pone.0157553.s002.tar.gz › kink_conservation_data/SolFams/266.csv]

helix_ID	start	end	sequence
1k6k_A_82_96	82	96	LSFQRVLQRAVFHVQ
1khy_A_85_101	85	99	QDLVRVLNLCDKLAQ
2y1q_A_82_97	82	96	PRAKKVIELSMDEAR
3fes_A_81_96	81	95	PRSKQILELSGMFAN
3wdc_A_82_97	82	96	PRAKKVLELSLREAL
3zri_A_89_103	89	103	PLLVELLQEAWLLSS
4hh5_A_92_107	92	106	QSLNALLKQAWMVAS
4irf_A_91_106	91	105	AEVKETLALAEAAAN
position	6	7	8	9
1k6k_A_82_96	6.159	6.159	9.24	9.24
1khy_A_85_101	4.14	4.952	5.53	9.537
2y1q_A_82_97	14.347	17.399	17.399	17.399
3fes_A_81_96	12.598	12.598	12.598	10.959
3wdc_A_82_97	16.697	21.885	21.885	21.885
3zri_A_89_103	8.213	8.213	9.86	9.86
4hh5_A_92_107	8.022	8.022	5.649	3.736
4irf_A_91_106	4.724	4.724	3.714	3.944
1k6k_A_82_96	5.65241808317	5.65241808317	5.67306525584	5.67306525584
1khy_A_85_101	5.85592909609	5.42075390925	5.46350827957	5.42075390925
2y1q_A_82_97	5.93554142449	5.15799917183	5.15799917183	5.15799917183
3fes_A_81_96	5.20255374064	5.20255374064	5.20255374064	4.7422797982
3wdc_A_82_97	6.24436825855	5.2247143216	5.2247143216	5.2247143216
3zri_A_89_103	5.35607762839	5.35607762839	6.09183239335	6.09183239335
4hh5_A_92_107	5.67306525584	5.67306525584	5.4847779812	5.2247143216
4irf_A_91_106	5.24679782213	5.24679782213	5.18031553927	4.9304120812
