# Supplementary material for: Examining the Conservation of Kinks in Alpha Helices
Source: PLoS One. 2016 Jun 17;11(6):e0157553. doi: 10.1371/journal.pone.0157553 (PMC4912094; doi:10.1371/journal.pone.0157553)
Supplement: S1 Data — (GZ) [file pone.0157553.s002.tar.gz › kink_conservation_data/SolFams/2783.csv]

helix_ID	start	end	sequence
1saz_A_268_291	268	289	EWAKRVYRAMAYQIAKWIGKMA
1sz2_A_228_251	228	249	TDCRRALSLFCVIMGRFGGNLA
2aa4_A_208_231	208	229	EQAQQLIHRSARTLARLIADIK
2e1z_A_291_312	291	312	ERARLAIKTFVHRIARHIAGHA
2gup_A_199_222	199	220	ILCQEAIERMNRNLAQGLLNIQ
2q2r_A_273_296	273	294	ANACKAMKKYHEYLMRVGSEAS
2yhw_A_636_659	636	657	AKAQSILRTAGTALGLGVVNIL
3khy_A_287_308	287	308	SLAKLAIEIFSHRVAKFVASYM
3mcp_A_232_255	233	254	EAAIAAFEELGEMAGDALASAI
3r9p_A_284_308	284	305	GAAQLAYSVFTHRLRKYIGAYL
3vgl_A_227_250	227	248	PVAVDSFRELARWAGAGLADLA
3vov_A_212_236	212	233	PKAERLVLQAARYVGIGLASLV
3vpz_A_240_263	240	261	EVCDATLNQFCDWLGSAAGDLA
4dq8_A_284_308	284	305	PAAELAYDVFIHRLRKYVGAYL
4ijn_A_276_300	276	297	EHAKLAYDVYIHRLRKYIGAYM
position	6	7	8	9	10	11	12	13	14	15	16
1saz_A_268_291	8.746	8.746	9.753	9.753	9.753	8.366	5.36	4.282	2.383	5.631	5.631
1sz2_A_228_251	8.459	10.514	11.032	11.803	11.803	11.803	10.856	10.856	5.591	4.066	2.579
2aa4_A_208_231	11.73	11.73	10.048	6.932	4.186	2.387	2.015	3.26	7.146	7.23	7.23
2e1z_A_291_312	6.377	6.377	6.377	3.548	2.295	2.295	2.539	2.539	4.686	5.008	5.008
2gup_A_199_222	4.423	4.423	4.423	2.896	2.896	9.366	11.247	11.59	13.675	13.675	13.675
2q2r_A_273_296	8.106	8.106	7.806	10.874	10.874	10.874	9.673	9.446	9.446	9.446	9.346
2yhw_A_636_659	5.894	6.154	6.154	6.154	6.213	8.765	8.765	8.765	6.164	6.777	7.244
3khy_A_287_308	6.717	7.304	7.304	7.304	7.101	6.977	6.977	6.977	5.333	3.988	3.988
3mcp_A_232_255	22.661	19.813	15.28	6.376	11.806	13.861	15.477	15.477	15.477	16.378	16.751
3r9p_A_284_308	5.943	6.355	7.265	7.265	7.265	6.407	5.664	4.992	2.721	2.342	4.191
3vgl_A_227_250	5.179	10.297	19.141	19.141	19.592	19.592	19.592	17.932	14.825	11.221	4.308
3vov_A_212_236	6.288	6.288	8.927	8.927	8.927	7.535	4.853	4.853	4.285	3.962	4.399
3vpz_A_240_263	11.97	11.97	11.97	12.166	13.29	17.379	17.379	17.379	15.862	15.862	14.392
4dq8_A_284_308	3.519	5.905	7.723	8.266	8.266	8.266	7.948	7.948	6.058	3.099	3.727
4ijn_A_276_300	5.736	5.736	5.736	6.087	6.087	6.087	5.477	4.906	4.723	1.709	3.55
1saz_A_268_291	5.91573173604	5.91573173604	6.03367320804	6.03367320804	6.03367320804	6.18759589815	5.65241808317	5.89586004532	5.442167083	5.75498897314	5.75498897314
1sz2_A_228_251	5.93554142449	5.42075390925	5.39926827114	5.31259115701	5.31259115701	5.31259115701	5.29073571375	5.29073571375	5.83586904781	5.2247143216	5.13560408688
2aa4_A_208_231	5.15799917183	5.15799917183	5.09057552934	5.69364550077	5.33437162434	5.35607762839	5.37770967658	5.09057552934	5.37770967658	5.06794092426	5.06794092426
2e1z_A_291_312	5.4847779812	5.4847779812	5.4847779812	5.39926827114	5.24679782213	5.24679782213	5.11312972713	5.11312972713	5.50597666533	5.54816286706	5.54816286706
2gup_A_199_222	5.69364550077	5.69364550077	5.69364550077	5.77530579048	5.77530579048	6.33787510335	5.81574541765	5.71415925044	5.69364550077	5.69364550077	5.69364550077
2q2r_A_273_296	5.39926827114	5.39926827114	5.93554142449	5.77530579048	5.77530579048	5.77530579048	6.03367320804	5.89586004532	5.89586004532	5.89586004532	6.93962320512
2yhw_A_636_659	5.13560408688	5.15799917183	5.15799917183	5.15799917183	5.15799917183	5.09057552934	5.09057552934	5.09057552934	4.97658683018	5.18031553927	5.75498897314
3khy_A_287_308	5.39926827114	5.26880477657	5.26880477657	5.26880477657	5.13560408688	5.02242818456	5.02242818456	5.02242818456	5.11312972713	6.13031129901	6.13031129901
3mcp_A_232_255	6.30063745995	5.99460231551	5.75498897314	6.3564123428	5.97497633388	5.56915131592	5.18031553927	5.18031553927	5.18031553927	6.14946365139	6.11110099691
3r9p_A_284_308	4.86051412751	4.99954888053	4.99954888053	4.99954888053	4.99954888053	4.83704275142	4.9304120812	4.83704275142	4.71836639893	4.9304120812	4.99954888053
3vgl_A_227_250	5.33437162434	6.41170151658	5.56915131592	5.56915131592	5.61092120342	5.61092120342	5.61092120342	5.29073571375	5.24679782213	6.03367320804	5.442167083
3vov_A_212_236	5.31259115701	5.31259115701	5.26880477657	5.26880477657	5.26880477657	5.39926827114	5.04522533653	5.04522533653	5.04522533653	5.24679782213	5.67306525584
3vpz_A_240_263	5.81574541765	5.81574541765	5.81574541765	5.81574541765	5.71415925044	5.79555780127	5.79555780127	5.79555780127	5.50597666533	5.50597666533	6.05311885877
4dq8_A_284_308	5.06794092426	4.88389905266	5.09057552934	4.9304120812	4.9304120812	4.9304120812	5.11312972713	5.11312972713	5.13560408688	5.09057552934	5.24679782213
4ijn_A_276_300	5.29073571375	5.29073571375	5.29073571375	5.20255374064	5.20255374064	5.20255374064	5.18031553927	5.24679782213	5.13560408688	5.15799917183	4.99954888053
