# Supplementary material for: Examining the Conservation of Kinks in Alpha Helices
Source: PLoS One. 2016 Jun 17;11(6):e0157553. doi: 10.1371/journal.pone.0157553 (PMC4912094; doi:10.1371/journal.pone.0157553)
Supplement: S1 Data — (GZ) [file pone.0157553.s002.tar.gz › kink_conservation_data/SolFams/3555.csv]

helix_ID	start	end	sequence
1cpt_A_380_394	381	393	HLAKLEMKIFFEE
1gwi_A_358_375	359	371	ALSRMEAGVALPA
1io7_A_320_335	321	333	PLARLEARIAIEE
1jfb_A_355_372	356	368	HLAKAELTTVFST
1lfk_A_350_367	351	363	ALARLELRTVFTE
1n40_A_348_365	349	361	ALGRRHAQIGIEA
1odo_A_357_374	358	370	PLARMEVTLALES
1q5d_A_368_385	369	381	SLARLEAEIAVGT
1s1f_A_356_370	357	369	MLARLESELLVDA
1ued_A_359_376	360	372	ALARSMLRMAYQT
1z8o_A_354_371	355	367	PLAKLEGEVALRA
2cib_A_397_414	398	410	AFAIMQIKAIFSV
2dkk_A_359_375	360	372	VLARMQTELLVDT
2fdv_A_442_459	443	455	GLARMELFLFFTT
2ij2_A_403_420	404	416	QFALHEATLVLGM
2jjn_A_356_373	357	369	PLARLENRVALEE
2nnj_A_438_455	439	451	GLARMELFLFLTT
2rfb_A_307_324	308	320	PLARLEASIALND
2uuq_A_357_373	358	370	AAARMQCRVALTE
2wiy_A_506_523	507	519	IISRAEATTVFAV
2wm5_A_382_399	383	395	NLARREIRVAFDE
2xbk_A_349_366	350	362	PLARLELRTMFTK
2xkr_A_343_359	344	356	QLARLELSLMTER
2y5n_A_349_366	350	362	PLARVELQVALEV
2yjn_B_334_348	336	348	ELVTALATAALRA
2yoo_A_346_362	347	359	QLARLELRLMTER
2z36_A_359_375	360	372	NLARMELQIVFDT
2z3t_A_367_383	368	380	TLARAEAEIGLRA
2zbx_A_358_375	359	371	NLARLELEVILNA
3a4g_A_350_367	351	363	QLARLEGRVAIGR
3aba_A_351_367	352	364	QLARIELQIVFET
3abb_A_356_373	357	369	NLARAELEIALGG
3awm_A_364_379	365	377	WIVLAIMKVAAHL
3b4x_A_320_337	321	333	PLARLEARIALEE
3buj_A_346_361	347	359	YLARTQLRAAVAA
3dbg_A_413_430	414	426	HFSMAQLTLITAA
3ejb_B_347_364	348	360	SLARLEAQIAINT
3ivy_A_380_397	381	393	NLARMTINLIFNA
3mgx_A_348_365	349	361	ALARIELSVVLRV
3oft_A_348_361	349	361	GLARMEVIVFLRE
3oo3_A_335_352	336	348	PLARLQLRVALPA
3r9b_A_369_386	370	382	PLARLEATVALPA
3rwl_A_369_383	370	382	RLAEMQLRILWEE
3s79_A_441_454	441	453	YIAMVMMKAILVT
3tbg_A_446_463	447	459	PLARMELFLFFTS
3tkt_A_382_399	383	395	HLARLEMRVLLDV
3v8d_A_447_463	448	460	LFAIHEIKQFLIL
3wec_A_364_381	365	377	ALANSMLQHFLRE
3wvs_A_356_373	357	369	PLARLELQEALRA
3zpi_A_357_373	358	370	PLARLEARIAVRA
4apy_A_363_380	364	376	NLARMTINLIFNA
4c9l_A_368_385	369	381	HLARLEVTVMLQE
4dxy_A_366_383	367	379	HLARMEVIVTLEE
4e2p_A_349_366	350	362	PLARMEGRVALDH
4ego_A_361_378	362	374	LVARLEGEVMLSA
4fb2_A_350_367	351	363	HLIRVEARVAITE
4fxb_A_364_377	364	376	HLARLELEVALET
4ggv_A_349_366	350	362	PLARLEGRVALNA
4j6c_A_360_377	361	373	ALARLEAAIALPA
4l0f_A_360_376	361	373	YLGRAEVHALLDA
4l4e_A_360_377	361	373	HLARREIIVTLKE
4l54_A_368_384	369	381	WITVIIMEETMKY
4mm0_A_347_364	348	360	ALARVELQVAIGA
4r21_A_443_460	444	456	SLARIELFLFVSR
4rm4_A_352_369	353	365	PLARLEANIALTS
4tpn_A_360_377	361	373	QLISLQLKWFYVA
4tx3_A_350_367	351	363	ALTRLQLRIAYTA
4ubs_A_354_371	355	367	NLARAEMEIALGT
position	6	7
1cpt_A_380_394	2.536	2.617
1gwi_A_358_375	8.942	8.942
1io7_A_320_335	4.504	2.748
1jfb_A_355_372	11.015	10.093
1lfk_A_350_367	1.715	2.981
1n40_A_348_365	4.526	4.526
1odo_A_357_374	3.442	5.248
1q5d_A_368_385	9.578	10.77
1s1f_A_356_370	3.97	5.439
1ued_A_359_376	9.191	6.472
1z8o_A_354_371	2.418	3.498
2cib_A_397_414	7.349	7.23
2dkk_A_359_375	5.691	5.691
2fdv_A_442_459	7.851	7.851
2ij2_A_403_420	4.282	7.334
2jjn_A_356_373	1.799	1.799
2nnj_A_438_455	7.876	7.006
2rfb_A_307_324	7.301	8.031
2uuq_A_357_373	2.841	2.57
2wiy_A_506_523	7.256	10.069
2wm5_A_382_399	5.936	5.936
2xbk_A_349_366	4.147	5.451
2xkr_A_343_359	4.665	5.552
2y5n_A_349_366	8.588	9.979
2yjn_B_334_348	5.334	4.788
2yoo_A_346_362	7.415	7.415
2z36_A_359_375	4.164	4.894
2z3t_A_367_383	9.384	9.384
2zbx_A_358_375	4.151	4.583
3a4g_A_350_367	5.088	5.543
3aba_A_351_367	4.621	5.125
3abb_A_356_373	5.857	5.857
3awm_A_364_379	5.261	6.312
3b4x_A_320_337	3.722	3.722
3buj_A_346_361	9.35	6.655
3dbg_A_413_430	7.072	4.656
3ejb_B_347_364	6.13	6.13
3ivy_A_380_397	2.875	3.84
3mgx_A_348_365	3.094	3.094
3oft_A_348_361	5.978	5.978
3oo3_A_335_352	16.165	16.165
3r9b_A_369_386	14.056	15.367
3rwl_A_369_383	4.482	4.482
3s79_A_441_454	8.24	8.24
3tbg_A_446_463	6.82	4.967
3tkt_A_382_399	5.22	4.335
3v8d_A_447_463	5.038	5.038
3wec_A_364_381	8.928	7.7
3wvs_A_356_373	2.657	3.022
3zpi_A_357_373	6.049	4.333
4apy_A_363_380	2.009	2.397
4c9l_A_368_385	4.454	5.902
4dxy_A_366_383	6.161	7.515
4e2p_A_349_366	4.161	4.161
4ego_A_361_378	8.562	7.873
4fb2_A_350_367	5.42	4.567
4fxb_A_364_377	8.447	8.447
4ggv_A_349_366	8.226	8.226
4j6c_A_360_377	11.837	13.831
4l0f_A_360_376	8.481	7.06
4l4e_A_360_377	5.784	9.209
4l54_A_368_384	7.676	9.292
4mm0_A_347_364	2.653	2.835
4r21_A_443_460	3.967	4.322
4rm4_A_352_369	3.356	3.356
4tpn_A_360_377	2.662	2.231
4tx3_A_350_367	7.56	6.899
4ubs_A_354_371	8.192	4.544
1cpt_A_380_394	5.50597666533	6.05311885877
1gwi_A_358_375	5.91573173604	5.91573173604
1io7_A_320_335	5.37770967658	5.04522533653
1jfb_A_355_372	5.77530579048	6.37489561641
1lfk_A_350_367	4.88389905266	5.15799917183
1n40_A_348_365	4.9304120812	4.9304120812
1odo_A_357_374	4.69436258962	5.11312972713
1q5d_A_368_385	5.06794092426	5.11312972713
1s1f_A_356_370	4.95354143283	5.33437162434
1ued_A_359_376	4.76610346593	5.11312972713
1z8o_A_354_371	4.81348428283	4.83704275142
2cib_A_397_414	5.39926827114	5.67306525584
2dkk_A_359_375	5.65241808317	5.65241808317
2fdv_A_442_459	4.90719816137	4.90719816137
2ij2_A_403_420	5.13560408688	5.13560408688
2jjn_A_356_373	5.09057552934	5.09057552934
2nnj_A_438_455	5.13560408688	5.2247143216
2rfb_A_307_324	5.18031553927	5.06794092426
2uuq_A_357_373	5.06794092426	5.20255374064
2wiy_A_506_523	5.59007060997	5.24679782213
2wm5_A_382_399	5.46350827957	5.46350827957
2xbk_A_349_366	4.59742940906	4.64608098812
2xkr_A_343_359	5.09057552934	5.18031553927
2y5n_A_349_366	5.29073571375	4.97658683018
2yjn_B_334_348	6.22550048835	6.07250513337
2yoo_A_346_362	5.67306525584	5.67306525584
2z36_A_359_375	5.89586004532	4.90719816137
2z3t_A_367_383	5.39926827114	5.39926827114
2zbx_A_358_375	4.97658683018	4.95354143283
3a4g_A_350_367	5.15799917183	5.4847779812
3aba_A_351_367	5.15799917183	5.31259115701
3abb_A_356_373	5.26880477657	5.26880477657
3awm_A_364_379	5.04522533653	5.65241808317
3b4x_A_320_337	4.97658683018	4.97658683018
3buj_A_346_361	5.26880477657	4.83704275142
3dbg_A_413_430	6.03367320804	5.77530579048
3ejb_B_347_364	5.29073571375	5.29073571375
3ivy_A_380_397	5.18031553927	5.18031553927
3mgx_A_348_365	5.69364550077	5.69364550077
3oft_A_348_361	5.04522533653	5.04522533653
3oo3_A_335_352	5.79555780127	5.79555780127
3r9b_A_369_386	5.42075390925	5.81574541765
3rwl_A_369_383	5.04522533653	5.04522533653
3s79_A_441_454	6.26318012416	6.26318012416
3tbg_A_446_463	5.04522533653	5.11312972713
3tkt_A_382_399	5.35607762839	5.29073571375
3v8d_A_447_463	4.62180179983	4.62180179983
3wec_A_364_381	5.61092120342	5.59007060997
3wvs_A_356_373	4.83704275142	5.15799917183
3zpi_A_357_373	5.11312972713	5.06794092426
4apy_A_363_380	5.06794092426	5.02242818456
4c9l_A_368_385	5.09057552934	5.06794092426
4dxy_A_366_383	4.97658683018	5.02242818456
4e2p_A_349_366	5.67306525584	5.67306525584
4ego_A_361_378	5.20255374064	5.13560408688
4fb2_A_350_367	5.24679782213	5.35607762839
4fxb_A_364_377	7.96638817505	7.96638817505
4ggv_A_349_366	5.442167083	5.442167083
4j6c_A_360_377	5.99460231551	6.14946365139
4l0f_A_360_376	5.20255374064	5.20255374064
4l4e_A_360_377	5.31259115701	5.29073571375
4l54_A_368_384	4.99954888053	5.15799917183
4mm0_A_347_364	4.59742940906	4.59742940906
4r21_A_443_460	5.2247143216	5.13560408688
4rm4_A_352_369	4.90719816137	4.90719816137
4tpn_A_360_377	5.2247143216	4.95354143283
4tx3_A_350_367	5.11312972713	5.11312972713
4ubs_A_354_371	5.04522533653	4.97658683018
