# Supplementary material for: Examining the Conservation of Kinks in Alpha Helices
Source: PLoS One. 2016 Jun 17;11(6):e0157553. doi: 10.1371/journal.pone.0157553 (PMC4912094; doi:10.1371/journal.pone.0157553)
Supplement: S1 Data — (GZ) [file pone.0157553.s002.tar.gz › kink_conservation_data/SolFams/3280.csv]

helix_ID	start	end	sequence
1nc5_A_236_251	237	251	HVWKNTLQDMIKSIC
2ahf_A_240_254	240	254	ADLLETAKRMARHFL
2zzr_A_266_281	266	280	YQQIILFKGMTNYFL
3k11_A_309_324	310	324	PKVMDYFRAHVRGVT
3k7x_A_232_248	232	246	AIYLDTANKTAAISL
3pmm_A_253_272	256	270	RYLITVLDAQIAALA
3wiw_A_265_279	265	279	KKFIEHAEHIAAFIM
4boj_A_262_277	262	276	AVYLDDAVKAAKFTK
4ce7_A_242_258	243	257	DFYVNLYKEMASRIL
4q88_A_247_263	248	262	EEYITRFQTMAKSIA
4xuv_A_247_265	251	265	EFLKSTLQAQCEALR
position	6	7	8	9
1nc5_A_236_251	7.806	8.451	9.023	9.023
2ahf_A_240_254	1.663	1.663	3.502	3.502
2zzr_A_266_281	9.677	13.109	13.109	14.133
3k11_A_309_324	4.885	7.017	9.412	9.412
3k7x_A_232_248	7.989	7.989	5.907	5.157
3pmm_A_253_272	10.607	10.607	10.189	6.862
3wiw_A_265_279	7.372	7.372	10.471	10.471
4boj_A_262_277	3.321	4.716	4.995	7.384
4ce7_A_242_258	6.068	7.583	7.751	9.167
4q88_A_247_263	5.299	9.355	10.005	10.005
4xuv_A_247_265	7.005	7.005	8.403	8.403
1nc5_A_236_251	5.18031553927	5.20255374064	5.39926827114	5.39926827114
2ahf_A_240_254	5.54816286706	5.54816286706	5.73460693317	5.73460693317
2zzr_A_266_281	5.54816286706	5.26880477657	5.26880477657	5.67306525584
3k11_A_309_324	4.88389905266	5.18031553927	5.29073571375	5.29073571375
3k7x_A_232_248	5.42075390925	5.42075390925	5.442167083	5.54816286706
3pmm_A_253_272	5.35607762839	5.35607762839	5.2247143216	5.42075390925
3wiw_A_265_279	5.11312972713	5.11312972713	6.30063745995	6.30063745995
4boj_A_262_277	5.11312972713	5.2247143216	5.31259115701	6.22550048835
4ce7_A_242_258	4.88389905266	5.26880477657	4.97658683018	5.39926827114
4q88_A_247_263	5.20255374064	5.442167083	4.99954888053	4.99954888053
4xuv_A_247_265	5.77530579048	5.77530579048	6.48467933156	6.48467933156
