# Supplementary material for: Examining the Conservation of Kinks in Alpha Helices
Source: PLoS One. 2016 Jun 17;11(6):e0157553. doi: 10.1371/journal.pone.0157553 (PMC4912094; doi:10.1371/journal.pone.0157553)
Supplement: S1 Data — (GZ) [file pone.0157553.s002.tar.gz › kink_conservation_data/SolFams/460.csv]

helix_ID	start	end	sequence
1ezr_A_42_55	43	55	EKVTQNARLVADV
1q8f_A_44_56	44	56	DKTLINGLNVCQK
2c40_A_41_54	42	54	EPAMSASRKIIDR
2mas_A_42_55	43	55	AKVTRNAQLVADI
3epw_A_44_60	44	56	ENGFNVTGKIMCL
3fz0_A_43_56	44	56	NQGMENIGKLLDL
3t8i_A_39_52	40	52	NQEVKNALFTLEY
3t8j_A_40_53	41	53	EQEVKNALWALEQ
4kl0_A_151_167	155	167	SQRAQLAKGVFDR
4kpn_A_57_71	58	70	PTATVNALHLLEF
4wr2_A_88_101	89	101	DKTLNNALRILTL
position	6	7
1ezr_A_42_55	2.718	2.718
1q8f_A_44_56	6.976	6.976
2c40_A_41_54	8.814	8.814
2mas_A_42_55	4.649	4.649
3epw_A_44_60	4.415	4.415
3fz0_A_43_56	7.235	7.235
3t8i_A_39_52	7.025	5.758
3t8j_A_40_53	12.061	8.148
4kl0_A_151_167	2.141	2.141
4kpn_A_57_71	8.305	6.742
4wr2_A_88_101	4.535	4.522
1ezr_A_42_55	5.20255374064	5.20255374064
1q8f_A_44_56	5.71415925044	5.71415925044
2c40_A_41_54	5.50597666533	5.50597666533
2mas_A_42_55	5.37770967658	5.37770967658
3epw_A_44_60	5.20255374064	5.20255374064
3fz0_A_43_56	5.37770967658	5.37770967658
3t8i_A_39_52	5.13560408688	5.4847779812
3t8j_A_40_53	5.4847779812	5.61092120342
4kl0_A_151_167	4.86051412751	4.86051412751
4kpn_A_57_71	5.24679782213	5.83586904781
4wr2_A_88_101	5.33437162434	5.42075390925
