# Supplementary material for: Examining the Conservation of Kinks in Alpha Helices
Source: PLoS One. 2016 Jun 17;11(6):e0157553. doi: 10.1371/journal.pone.0157553 (PMC4912094; doi:10.1371/journal.pone.0157553)
Supplement: S1 Data — (GZ) [file pone.0157553.s002.tar.gz › kink_conservation_data/SolFams/389.csv]

helix_ID	start	end	sequence
1bqb_A_64_82	66	82	AGVDANYYAKQTYDYYK
1npc_A_69_88	70	86	AAVDAHYYAGKTYDYYK
2vqx_A_88_106	89	105	AVDEAYDYLGVTYDFFW
3nqx_A_277_295	277	293	PLNDAHFFGNVIFNMYN
4ger_A_61_79	62	78	AGVDAHTYAAKTYDYYK
4k89_A_72_88	72	88	PLNDAHFFGGVVFKLYR
4k90_A_334_355	338	354	SIIQLFYTANIYHDLLY
4n4e_E_67_85	69	85	PAVDAHYYAGVTYDYYK
position	6	7	8	9	10	11
1bqb_A_64_82	7.3	5.601	5.628	6.621	8.524	8.524
1npc_A_69_88	10.614	10.614	8.964	7.179	6.867	12.023
2vqx_A_88_106	9.345	7.643	6.562	4.415	5.254	9.385
3nqx_A_277_295	12.588	12.588	12.588	8.246	6.405	10.376
4ger_A_61_79	9.95	9.95	9.526	8.854	7.7	7.591
4k89_A_72_88	11.99	11.99	11.867	11.867	14.024	14.024
4k90_A_334_355	5.885	5.885	5.885	3.453	2.841	6.893
4n4e_E_67_85	8.905	8.873	7.664	6.666	6.666	4.799
1bqb_A_64_82	5.46350827957	5.39926827114	5.442167083	5.71415925044	5.52710480463	5.52710480463
1npc_A_69_88	5.33437162434	5.33437162434	5.442167083	5.67306525584	5.42075390925	5.63170354604
2vqx_A_88_106	5.18031553927	5.11312972713	4.99954888053	5.13560408688	5.18031553927	5.89586004532
3nqx_A_277_295	4.76610346593	4.76610346593	4.76610346593	5.18031553927	5.02242818456	5.26880477657
4ger_A_61_79	5.13560408688	5.13560408688	5.29073571375	5.42075390925	5.50597666533	5.4847779812
4k89_A_72_88	4.90719816137	4.90719816137	5.09057552934	5.09057552934	5.09057552934	5.09057552934
4k90_A_334_355	5.04522533653	5.04522533653	5.04522533653	5.04522533653	5.11312972713	5.20255374064
4n4e_E_67_85	5.33437162434	5.2247143216	5.26880477657	5.24679782213	5.24679782213	5.59007060997
