# Supplementary material for: Examining the Conservation of Kinks in Alpha Helices
Source: PLoS One. 2016 Jun 17;11(6):e0157553. doi: 10.1371/journal.pone.0157553 (PMC4912094; doi:10.1371/journal.pone.0157553)
Supplement: S1 Data — (GZ) [file pone.0157553.s002.tar.gz › kink_conservation_data/SolFams/4384.csv]

helix_ID	start	end	sequence
1kpg_A_256_274	257	270	EVYERYMKY-LTGCA
1l1e_A_256_274	257	270	TVYDRYMKY-LTGCA
1tpy_A_256_274	257	270	EVYERYMKY-LTGCA
2efj_A_346_363	346	360	LPDLSHRIAKNAAKV
2fk8_A_265_283	266	279	EVYNRYMKY-LRGCE
2o57_A_262_280	263	276	EFQANMKRG-LEHWI
3bus_A_244_258	245	258	EGLDRMIAT-FRGLA
3e7p_A_225_244	229	242	ELITSNHHE-AELYS
3f4k_A_224_242	228	241	DFMKGQQYE-RSLYS
3hem_A_271_285	272	285	ETCDIYMHY-LRGCS
3kkz_A_224_242	228	241	EFSMLQSIE-EELYH
position	6	7	8	9
1kpg_A_256_274	5.934	5.788	5.788	5.788
1l1e_A_256_274	5.98	5.257	5.257	6.973
1tpy_A_256_274	3.928	7.896	7.896	7.896
2efj_A_346_363	7.14	7.502	7.502	7.502
2fk8_A_265_283	6.505	7.417	7.417	8.545
2o57_A_262_280	6.743	6.743	6.743	5.933
3bus_A_244_258	8.341	7.898	7.898	5.739
3e7p_A_225_244	3.127	5.267	5.267	5.267
3f4k_A_224_242	10.956	10.956	10.956	10.844
3hem_A_271_285	5.036	6.923	6.923	6.923
3kkz_A_224_242	7.842	8.335	8.335	8.998
1kpg_A_256_274	5.11312972713	5.15799917183	5.15799917183	5.15799917183
1l1e_A_256_274	5.46350827957	5.99460231551	5.99460231551	5.77530579048
1tpy_A_256_274	5.2247143216	5.52710480463	5.52710480463	5.52710480463
2efj_A_346_363	5.29073571375	5.37770967658	5.37770967658	5.37770967658
2fk8_A_265_283	5.09057552934	5.29073571375	5.29073571375	4.83704275142
2o57_A_262_280	5.20255374064	5.20255374064	5.20255374064	5.33437162434
3bus_A_244_258	5.56915131592	5.69364550077	5.69364550077	5.81574541765
3e7p_A_225_244	5.31259115701	5.59007060997	5.59007060997	5.59007060997
3f4k_A_224_242	6.09183239335	6.09183239335	6.09183239335	6.24436825855
3hem_A_271_285	5.33437162434	5.73460693317	5.73460693317	5.73460693317
3kkz_A_224_242	5.33437162434	5.2247143216	5.2247143216	5.54816286706
