# Supplementary material for: Examining the Conservation of Kinks in Alpha Helices
Source: PLoS One. 2016 Jun 17;11(6):e0157553. doi: 10.1371/journal.pone.0157553 (PMC4912094; doi:10.1371/journal.pone.0157553)
Supplement: S1 Data — (GZ) [file pone.0157553.s002.tar.gz › kink_conservation_data/SolFams/3491.csv]

helix_ID	start	end	sequence
1pea_A_85_97	85	97	SHTRKAVMPVVER
3eaf_A_126_139	126	138	TADTEKLSDQVDT
3i45_A_83_96	83	95	SHVGLAVSDFARQ
3lkb_A_84_97	84	96	TGANLQLKPLIQE
3n0w_A_103_116	103	115	SGTALAINNLVKD
3n0x_A_97_110	97	109	SAAALADLPVAEE
3sg0_A_96_108	96	108	TPVSLPLIDIAAE
3uk0_A_102_115	102	114	TPPSVAISNVANE
4evq_A_109_122	109	121	SGVAMAMVKIARE
4eyg_A_106_119	106	118	TPAALAAAPLATQ
4f06_A_102_115	102	114	TPNAMAVAPLLQE
4gnr_A_118_130	118	130	SGATAAAVANATK
4kv7_A_128_140	128	140	TPTAITAIPIAQQ
4maa_A_106_118	106	118	SSSALAVAKEVGK
4mpt_A_82_95	82	94	SGPMLAVIDMVQA
4n03_A_127_140	127	139	SPMVSAVKQRIES
4ru0_A_111_123	111	123	APAAYALSERAEV
position	6	7
1pea_A_85_97	32.476	32.476
3eaf_A_126_139	43.617	43.617
3i45_A_83_96	7.526	7.526
3lkb_A_84_97	49.08	49.08
3n0w_A_103_116	15.653	15.653
3n0x_A_97_110	29.057	29.057
3sg0_A_96_108	27.096	27.096
3uk0_A_102_115	10.582	10.582
4evq_A_109_122	21.16	21.16
4eyg_A_106_119	33.992	33.992
4f06_A_102_115	29.179	42.45
4gnr_A_118_130	33.827	33.827
4kv7_A_128_140	34.122	34.122
4maa_A_106_118	17.28	17.28
4mpt_A_82_95	43.139	43.139
4n03_A_127_140	53.109	53.109
4ru0_A_111_123	46.273	46.273
1pea_A_85_97	5.52710480463	5.52710480463
3eaf_A_126_139	5.83586904781	5.83586904781
3i45_A_83_96	5.2247143216	5.2247143216
3lkb_A_84_97	6.33787510335	6.33787510335
3n0w_A_103_116	5.39926827114	5.39926827114
3n0x_A_97_110	5.24679782213	5.24679782213
3sg0_A_96_108	7.74718343373	7.74718343373
3uk0_A_102_115	5.85592909609	5.85592909609
4evq_A_109_122	6.37489561641	6.37489561641
4eyg_A_106_119	5.73460693317	5.73460693317
4f06_A_102_115	7.45819702403	8.62094156187
4gnr_A_118_130	5.63170354604	5.63170354604
4kv7_A_128_140	5.2247143216	5.2247143216
4maa_A_106_118	5.61092120342	5.61092120342
4mpt_A_82_95	6.93962320512	6.93962320512
4n03_A_127_140	5.71415925044	5.71415925044
4ru0_A_111_123	6.73369163937	6.73369163937
