# Supplementary material for: Examining the Conservation of Kinks in Alpha Helices
Source: PLoS One. 2016 Jun 17;11(6):e0157553. doi: 10.1371/journal.pone.0157553 (PMC4912094; doi:10.1371/journal.pone.0157553)
Supplement: S1 Data — (GZ) [file pone.0157553.s002.tar.gz › kink_conservation_data/SolFams/746.csv]

helix_ID	start	end	sequence
1wh6_A_67_80	69	80	GREPFIRMQLWL
1wh8_A_77_91	79	90	GREPFVRMQLWL
1x2l_A_67_80	69	80	GKEPFIKMKQFL
2csf_A_69_81	69	80	LWENLCTIRRFL
2o4a_A_420_434	422	433	LLVNLRAMQNFL
position	6
1wh6_A_67_80	13.089
1wh8_A_77_91	8.671
1x2l_A_67_80	7.785
2csf_A_69_81	15.507
2o4a_A_420_434	6.182
1wh6_A_67_80	8.15043004666
1wh8_A_77_91	8.54271880649
1x2l_A_67_80	7.80638199781
2csf_A_69_81	6.50279346653
2o4a_A_420_434	5.85592909609
