# Supplementary material for: Examining the Conservation of Kinks in Alpha Helices
Source: PLoS One. 2016 Jun 17;11(6):e0157553. doi: 10.1371/journal.pone.0157553 (PMC4912094; doi:10.1371/journal.pone.0157553)
Supplement: S1 Data — (GZ) [file pone.0157553.s002.tar.gz › kink_conservation_data/SolFams/5023.csv]

helix_ID	start	end	sequence
1g4w_R_487_499	487	499	RTGTMAAALVLKD
1jln_A_485_502	486	498	RTGCFIATSIGCQ
1l8k_A_222_235	222	234	RSGTFSLVDTCLV
1wch_A_2413_2429	2414	2426	RSGTLICIDVVLG
1zc0_A_275_292	276	288	RTGCFIATRIGCQ
2b49_A_847_863	848	860	RTGVLVTMETAMC
2bv5_A_477_494	478	490	RTGCFIATSICCQ
2gjt_A_1141_1158	1142	1154	RTGTFIALDRLLQ
2hc1_A_1909_1926	1910	1922	RTGTFIALDRILQ
2i1y_A_914_930	915	927	RTGTYILIDMVLN
2i75_A_858_873	858	870	RTGVLITMETAMC
2oc3_A_234_250	235	247	RTGVLCTVDYVRQ
2ooq_A_1111_1128	1112	1124	RTGCFIAIDTMLD
2p6x_A_233_248	233	245	RTGVICAIDYTWM
2pbn_A_1065_1082	1066	1078	RTGTYIVIDSMLQ
2qep_A_950_965	951	963	RSGTYVLIDMVLN
3i36_A_1123_1139	1124	1136	RTGTFIAIDRLIY
3m4u_A_234_250	235	247	RTGTLIGAYAALL
3zm1_A_464_481	465	477	RTGTFIVIDILID
4az1_A_232_247	232	244	RTGTLIGAYAALT
4ge6_A_520_537	521	533	RTGTFCSLDICLA
4grz_A_458_475	459	471	RTGTIIVIDMLME
4ikc_A_2885_2898	2885	2897	RTGVFIALDHLTQ
4qbe_A_221_237	221	233	RSGTFCLADTCLL
position	6	7
1g4w_R_487_499	5.174	5.174
1jln_A_485_502	10.488	11.449
1l8k_A_222_235	7.027	7.027
1wch_A_2413_2429	2.074	2.031
1zc0_A_275_292	10.363	11.164
2b49_A_847_863	5.083	5.083
2bv5_A_477_494	8.703	14.351
2gjt_A_1141_1158	8.368	11.241
2hc1_A_1909_1926	12.132	12.132
2i1y_A_914_930	7.806	7.806
2i75_A_858_873	5.152	5.152
2oc3_A_234_250	5.975	4.405
2ooq_A_1111_1128	9.608	11.96
2p6x_A_233_248	5.104	5.104
2pbn_A_1065_1082	4.877	4.877
2qep_A_950_965	6.527	6.527
3i36_A_1123_1139	10.834	12.646
3m4u_A_234_250	9.198	9.198
3zm1_A_464_481	3.857	2.188
4az1_A_232_247	10.484	10.484
4ge6_A_520_537	7.229	7.229
4grz_A_458_475	3.874	4.91
4ikc_A_2885_2898	13.773	15.614
4qbe_A_221_237	6.317	6.317
1g4w_R_487_499	5.59007060997	5.59007060997
1jln_A_485_502	5.63170354604	5.39926827114
1l8k_A_222_235	7.05673588005	7.05673588005
1wch_A_2413_2429	4.67026768404	4.88389905266
1zc0_A_275_292	4.99954888053	5.18031553927
2b49_A_847_863	4.86051412751	4.86051412751
2bv5_A_477_494	5.52710480463	5.31259115701
2gjt_A_1141_1158	4.86051412751	5.33437162434
2hc1_A_1909_1926	4.9304120812	4.9304120812
2i1y_A_914_930	4.76610346593	4.76610346593
2i75_A_858_873	6.14946365139	6.14946365139
2oc3_A_234_250	4.7422797982	4.99954888053
2ooq_A_1111_1128	5.20255374064	5.11312972713
2p6x_A_233_248	5.18031553927	5.18031553927
2pbn_A_1065_1082	4.95354143283	4.95354143283
2qep_A_950_965	5.97497633388	5.97497633388
3i36_A_1123_1139	4.95354143283	4.95354143283
3m4u_A_234_250	5.09057552934	5.09057552934
3zm1_A_464_481	4.49899332874	5.02242818456
4az1_A_232_247	5.31259115701	5.31259115701
4ge6_A_520_537	4.95354143283	4.95354143283
4grz_A_458_475	4.9304120812	4.90719816137
4ikc_A_2885_2898	5.31259115701	6.03367320804
4qbe_A_221_237	4.9304120812	4.9304120812
