# Supplementary material for: Examining the Conservation of Kinks in Alpha Helices
Source: PLoS One. 2016 Jun 17;11(6):e0157553. doi: 10.1371/journal.pone.0157553 (PMC4912094; doi:10.1371/journal.pone.0157553)
Supplement: S1 Data — (GZ) [file pone.0157553.s002.tar.gz › kink_conservation_data/SolFams/279.csv]

helix_ID	start	end	sequence
1k92_A_101_119	105	119	GRAVTGTMLVAAMKE
1kor_A_91_106	91	105	ARPLIAKHLVRIAEE
1vl2_A_88_107	92	106	ARPLIAKRQVEIAEK
2nz2_A_94_109	94	108	ARPCIARKQVEIAQR
4nzp_A_95_113	98	112	ARPLIAKTQAQIALQ
4xfj_A_94_109	94	108	SRPLIVKHLVKAARE
position	6	7	8	9
1k92_A_101_119	13.747	9.521	7.249	5.249
1kor_A_91_106	2.996	2.996	5.931	7.477
1vl2_A_88_107	3.474	1.69	1.69	3.768
2nz2_A_94_109	5.311	5.311	5.311	4.375
4nzp_A_95_113	5.432	2.81	3.712	5.427
4xfj_A_94_109	4.546	4.546	4.437	16.634
1k92_A_101_119	7.04013717779	6.01416781635	6.09183239335	6.43002476163
1kor_A_91_106	5.85592909609	5.85592909609	5.52710480463	7.12270010979
1vl2_A_88_107	6.92271507263	5.18031553927	5.18031553927	6.37489561641
2nz2_A_94_109	6.05311885877	6.05311885877	6.05311885877	6.13031129901
4nzp_A_95_113	7.04013717779	5.4847779812	5.69364550077	6.33787510335
4xfj_A_94_109	5.20255374064	5.20255374064	5.02242818456	8.41016701918
