# Supplementary material for: Examining the Conservation of Kinks in Alpha Helices
Source: PLoS One. 2016 Jun 17;11(6):e0157553. doi: 10.1371/journal.pone.0157553 (PMC4912094; doi:10.1371/journal.pone.0157553)
Supplement: S1 Data — (GZ) [file pone.0157553.s002.tar.gz › kink_conservation_data/SolFams/1492.csv]

helix_ID	start	end	sequence
2m65_A_181_194	181	194	EHSQALSGRLRAIL
2nyt_A_208_223	210	223	ENFLYYEEKLADIL
3v4k_A_364_379	366	379	EHSQDLSGRLRAIL
3vow_A_174_189	176	189	TNFRLLKRRLRESL
4iou_A_357_372	359	372	YNFLDLDSKLQEIL
position	6	7	8
2m65_A_181_194	7.477	14.097	14.097
2nyt_A_208_223	7.019	10.859	10.859
3v4k_A_364_379	8.688	9.993	9.993
3vow_A_174_189	8.855	10.915	10.915
4iou_A_357_372	11.421	11.421	8.821
2m65_A_181_194	5.4847779812	7.08980366314	7.08980366314
2nyt_A_208_223	5.56915131592	6.95648642885	6.95648642885
3v4k_A_364_379	5.39926827114	6.41170151658	6.41170151658
3vow_A_174_189	5.04522533653	7.28467317983	7.28467317983
4iou_A_357_372	6.24436825855	6.24436825855	6.76848076751
