# Supplementary material for: Examining the Conservation of Kinks in Alpha Helices
Source: PLoS One. 2016 Jun 17;11(6):e0157553. doi: 10.1371/journal.pone.0157553 (PMC4912094; doi:10.1371/journal.pone.0157553)
Supplement: S1 Data — (GZ) [file pone.0157553.s002.tar.gz › kink_conservation_data/SolFams/1658.csv]

helix_ID	start	end	sequence
1bw5_A_44_57	45	56	RVIRVWFQNKRC
1ig7_A_142_158	143	154	TQVKIWFQNRRA
1jgg_A_142_158	143	154	STIKVWFQNRRM
1k61_A_173_188	174	185	IQIKNWVSNRRR
1puf_B_277_293	278	289	SQVSNWFGNKRI
1x2m_A_43_55	43	54	RSIQRWFRQRRN
1x2n_A_51_67	52	63	LQVNNWFINARR
2da1_A_48_63	49	60	KVIKHWFRNTLF
2da2_A_48_62	49	60	RVIVVWFQNARQ
2da3_A_58_73	59	70	RVVQVWFQNTRA
2da4_A_53_69	54	65	EIVRTWIGNRRR
2da5_A_49_64	49	60	REIDSWFSERRK
2da7_A_46_60	47	58	EFVKEWFEQRKV
2dmq_A_48_63	49	60	RVLQVWFQNARA
2dmt_A_59_72	59	70	LQVKTWYQNRRM
2dmu_A_48_62	49	60	EKVEVWFKNRRA
2dn0_A_49_62	50	61	REVRKWFSDRRY
2ecc_A_44_60	45	56	PEIIQWFGDTRY
2h1k_A_42_59	43	54	RHIKIWFQNRRM
2hdd_A_42_57	43	54	AQIKIWFKNKRA
2k40_A_42_57	43	54	DRIQIWFQNRRA
2m0c_A_50_62	51	62	ARVQVWFQNRRA
3k2a_A_320_335	321	332	LQVNNWFINARR
3nar_A_701_715	702	713	TDIVSWFGDTRY
3rkq_A_179_193	180	191	TQVKIWFQNRRY
9ant_A_42_58	43	54	RQIKIWFQNRRM
position	6
1bw5_A_44_57	16.799
1ig7_A_142_158	7.405
1jgg_A_142_158	8.868
1k61_A_173_188	8.04
1puf_B_277_293	6.172
1x2m_A_43_55	4.73
1x2n_A_51_67	15.39
2da1_A_48_63	7.44
2da2_A_48_62	5.329
2da3_A_58_73	14.024
2da4_A_53_69	17.405
2da5_A_49_64	12.016
2da7_A_46_60	8.384
2dmq_A_48_63	9.431
2dmt_A_59_72	17.661
2dmu_A_48_62	4.853
2dn0_A_49_62	14.653
2ecc_A_44_60	16.811
2h1k_A_42_59	9.013
2hdd_A_42_57	5.809
2k40_A_42_57	6.024
2m0c_A_50_62	7.078
3k2a_A_320_335	5.95
3nar_A_701_715	6.656
3rkq_A_179_193	8.103
9ant_A_42_58	8.474
1bw5_A_44_57	6.37489561641
1ig7_A_142_158	4.99954888053
1jgg_A_142_158	5.33437162434
1k61_A_173_188	5.46350827957
1puf_B_277_293	5.26880477657
1x2m_A_43_55	6.31928358202
1x2n_A_51_67	5.9552894964
2da1_A_48_63	6.66353622942
2da2_A_48_62	6.39332523747
2da3_A_58_73	5.99460231551
2da4_A_53_69	6.90576179153
2da5_A_49_64	7.85042148075
2da7_A_46_60	5.442167083
2dmq_A_48_63	7.04013717779
2dmt_A_59_72	6.14946365139
2dmu_A_48_62	5.09057552934
2dn0_A_49_62	5.79555780127
2ecc_A_44_60	6.55682783523
2h1k_A_42_59	5.77530579048
2hdd_A_42_57	5.77530579048
2k40_A_42_57	4.7422797982
2m0c_A_50_62	6.44829527783
3k2a_A_320_335	4.9304120812
3nar_A_701_715	5.69364550077
3rkq_A_179_193	5.63170354604
9ant_A_42_58	5.73460693317
