# Supplementary material for: Examining the Conservation of Kinks in Alpha Helices
Source: PLoS One. 2016 Jun 17;11(6):e0157553. doi: 10.1371/journal.pone.0157553 (PMC4912094; doi:10.1371/journal.pone.0157553)
Supplement: S1 Data — (GZ) [file pone.0157553.s002.tar.gz › kink_conservation_data/SolFams/1118.csv]

helix_ID	start	end	sequence
1f89_A_199_215	200	214	GPLHWHLLARSRAVD
1uf5_A_210_226	211	225	TSFHHLLSMQAGSYQ
2dyu_A_197_211	197	210	ND-QWILTNRSNAWH
2e11_A_179_193	180	193	AY-AWKTLLRARAIE
3p8k_A_176_191	177	190	LQ-HWHSLLKARAIE
3wuy_A_200_217	202	216	FADQMEVTMRHHALE
4lf0_A_197_210	197	210	KE-QQIMMAKAMAWA
position	6	7	8	9
1f89_A_199_215	23.18	19.692	17.139	17.139
1uf5_A_210_226	10.901	12.227	12.227	12.227
2dyu_A_197_211	16.113	16.113	16.846	16.846
2e11_A_179_193	12.931	12.931	12.931	11.286
3p8k_A_176_191	10.526	10.526	11.206	11.206
3wuy_A_200_217	4.545	5.426	9.315	12.278
4lf0_A_197_210	13.91	14.628	14.628	14.628
1f89_A_199_215	7.92314850736	8.71099980943	6.43002476163	6.43002476163
1uf5_A_210_226	5.31259115701	5.39926827114	5.39926827114	5.39926827114
2dyu_A_197_211	5.73460693317	5.73460693317	5.79555780127	5.79555780127
2e11_A_179_193	5.20255374064	5.20255374064	5.20255374064	5.9552894964
3p8k_A_176_191	5.20255374064	5.20255374064	5.77530579048	5.77530579048
3wuy_A_200_217	5.29073571375	4.9304120812	5.67306525584	5.79555780127
4lf0_A_197_210	5.26880477657	5.50597666533	5.50597666533	5.50597666533
