# Supplementary material for: Examining the Conservation of Kinks in Alpha Helices
Source: PLoS One. 2016 Jun 17;11(6):e0157553. doi: 10.1371/journal.pone.0157553 (PMC4912094; doi:10.1371/journal.pone.0157553)
Supplement: S1 Data — (GZ) [file pone.0157553.s002.tar.gz › kink_conservation_data/SolFams/327.csv]

helix_ID	start	end	sequence
1dgf_A_487_500	488	500	DYGSHIQALLDKY
1m85_A_465_478	466	478	EYGAGVEKAIKVL
1qwl_A_473_489	474	486	KYAEGVKKALEKH
2xq1_A_485_499	485	497	IIGDLIRKKVQEL
4b7h_A_501_515	502	514	NLGARVKELYLQK
position	6	7
1dgf_A_487_500	10.221	10.221
1m85_A_465_478	7.933	7.933
1qwl_A_473_489	11.474	11.474
2xq1_A_485_499	2.511	2.564
4b7h_A_501_515	3.968	7.541
1dgf_A_487_500	5.63170354604	5.63170354604
1m85_A_465_478	6.59259694392	6.59259694392
1qwl_A_473_489	5.77530579048	5.77530579048
2xq1_A_485_499	5.85592909609	5.93554142449
4b7h_A_501_515	5.52710480463	6.05311885877
