# Supplementary material for: Examining the Conservation of Kinks in Alpha Helices
Source: PLoS One. 2016 Jun 17;11(6):e0157553. doi: 10.1371/journal.pone.0157553 (PMC4912094; doi:10.1371/journal.pone.0157553)
Supplement: S1 Data — (GZ) [file pone.0157553.s002.tar.gz › kink_conservation_data/SolFams/3444.csv]

helix_ID	start	end	sequence
3fv5_A_33_48	33	46	NHLGQEVIDNSVDE
3ttz_A_41_60	45	58	HHLVWEIVDNSIDE
4b6c_A_39_58	43	56	HHLIWEVVDNAVDE
4duh_A_34_50	37	50	HHMVFEVVDNAIDE
4emv_A_38_57	42	55	HHLVWEIVDNAVDE
4hz5_A_36_56	40	53	HHLVYEIVDNAVDE
4k4o_A_35_54	39	52	HHLVWEIVDNSIDE
position	6	7	8
3fv5_A_33_48	18.021	18.021	18.021
3ttz_A_41_60	23.678	23.678	23.678
4b6c_A_39_58	19.062	19.062	19.707
4duh_A_34_50	14.743	14.743	14.743
4emv_A_38_57	19.73	19.73	19.73
4hz5_A_36_56	19.747	19.747	19.747
4k4o_A_35_54	20.362	20.362	20.362
3fv5_A_33_48	5.29073571375	5.29073571375	5.29073571375
3ttz_A_41_60	5.15799917183	5.15799917183	5.15799917183
4b6c_A_39_58	6.05311885877	6.05311885877	6.01416781635
4duh_A_34_50	5.52710480463	5.52710480463	5.52710480463
4emv_A_38_57	5.24679782213	5.24679782213	5.24679782213
4hz5_A_36_56	5.29073571375	5.29073571375	5.29073571375
4k4o_A_35_54	5.06794092426	5.06794092426	5.06794092426
