# Supplementary material for: Examining the Conservation of Kinks in Alpha Helices
Source: PLoS One. 2016 Jun 17;11(6):e0157553. doi: 10.1371/journal.pone.0157553 (PMC4912094; doi:10.1371/journal.pone.0157553)
Supplement: S1 Data — (GZ) [file pone.0157553.s002.tar.gz › kink_conservation_data/SolFams/4136.csv]

helix_ID	start	end	sequence
2inr_A_184_196	184	196	LAEVIQATLKYID
2nov_A_183_195	183	195	LAEVIDAAVYMID
3ilw_A_194_206	194	206	LRELADAVFWALE
3lpx_A_187_199	187	199	LTEVINACLALID
4ckk_A_187_199	187	199	LTEVINGCLAYID
4ddq_A_188_200	188	200	LGEIIDGVLAVSE
position	6	7
2inr_A_184_196	0.382	0.382
2nov_A_183_195	6.826	6.826
3ilw_A_194_206	13.165	13.165
3lpx_A_187_199	3.786	3.786
4ckk_A_187_199	4.202	4.202
4ddq_A_188_200	4.735	4.735
2inr_A_184_196	5.2247143216	5.2247143216
2nov_A_183_195	6.50279346653	6.50279346653
3ilw_A_194_206	5.71415925044	5.71415925044
3lpx_A_187_199	6.24436825855	6.24436825855
4ckk_A_187_199	5.15799917183	5.15799917183
4ddq_A_188_200	5.93554142449	5.93554142449
