# Supplementary material for: Examining the Conservation of Kinks in Alpha Helices
Source: PLoS One. 2016 Jun 17;11(6):e0157553. doi: 10.1371/journal.pone.0157553 (PMC4912094; doi:10.1371/journal.pone.0157553)
Supplement: S1 Data — (GZ) [file pone.0157553.s002.tar.gz › kink_conservation_data/SolFams/1296.csv]

helix_ID	start	end	sequence
2idr_A_174_188	175	186	AAQISIGKQWKE
2jgb_A_190_203	191	202	ATTARIRDTLRR
2q4k_A_182_194	183	194	LGVLEADSAIRA
2wmc_A_187_201	188	199	AAQVSIGKQWKE
3hxi_A_159_173	160	171	ETILSIGRRIKE
3m94_A_186_200	187	198	DVNLRIGQILKA
4axg_A_204_217	205	216	EAALEIGHKLRD
4tpw_A_174_187	174	185	EAVTHIGRVYKE
position	6
2idr_A_174_188	6.67
2jgb_A_190_203	11.179
2q4k_A_182_194	9.502
2wmc_A_187_201	7.578
3hxi_A_159_173	4.439
3m94_A_186_200	5.663
4axg_A_204_217	6.23
4tpw_A_174_187	6.6
2idr_A_174_188	5.13560408688
2jgb_A_190_203	6.99007909981
2q4k_A_182_194	5.73460693317
2wmc_A_187_201	6.3564123428
3hxi_A_159_173	5.35607762839
3m94_A_186_200	5.2247143216
4axg_A_204_217	6.18759589815
4tpw_A_174_187	5.54816286706
