# Supplementary material for: Examining the Conservation of Kinks in Alpha Helices
Source: PLoS One. 2016 Jun 17;11(6):e0157553. doi: 10.1371/journal.pone.0157553 (PMC4912094; doi:10.1371/journal.pone.0157553)
Supplement: S1 Data — (GZ) [file pone.0157553.s002.tar.gz › kink_conservation_data/SolFams/3253.csv]

helix_ID	start	end	sequence
1oih_A_39_51	39	51	AATVEAIQAALVR
1otj_A_29_41	29	41	DNQFEQLYHAVLR
3pvj_A_27_39	27	39	AEERDAIEQALLQ
3r1j_A_29_41	29	41	DATVEQIRRALLT
3swt_A_29_41	29	41	AAAVDQIRAALLE
4cvy_A_28_41	28	40	PAAVNEIRAALLA
4j5i_A_28_40	28	40	PATVSAINAALLE
position	6	7
1oih_A_39_51	2.751	2.751
1otj_A_29_41	3.627	3.627
3pvj_A_27_39	2.545	2.545
3r1j_A_29_41	3.258	3.258
3swt_A_29_41	4.088	4.088
4cvy_A_28_41	4.333	9.12
4j5i_A_28_40	3.408	3.408
1oih_A_39_51	5.61092120342	5.61092120342
1otj_A_29_41	6.31928358202	6.31928358202
3pvj_A_27_39	5.42075390925	5.42075390925
3r1j_A_29_41	5.46350827957	5.46350827957
3swt_A_29_41	5.35607762839	5.35607762839
4cvy_A_28_41	5.89586004532	8.31570619068
4j5i_A_28_40	5.442167083	5.442167083
