# Supplementary material for: Examining the Conservation of Kinks in Alpha Helices
Source: PLoS One. 2016 Jun 17;11(6):e0157553. doi: 10.1371/journal.pone.0157553 (PMC4912094; doi:10.1371/journal.pone.0157553)
Supplement: S1 Data — (GZ) [file pone.0157553.s002.tar.gz › kink_conservation_data/SolFams/168.csv]

helix_ID	start	end	sequence
1ee0_A_55_67	55	67	VDLKEKFKRICEK
1i88_A_50_62	50	62	TELKEKFQRMCDK
1z1e_A_50_62	50	62	TDLKKKFQRICER
3awk_A_60_72	60	72	TELKKKFQRICDK
3ov2_A_50_62	50	62	QELKKKFRRMCEK
position	6	7
1ee0_A_55_67	7.577	7.577
1i88_A_50_62	7.578	7.578
1z1e_A_50_62	6.622	6.622
3awk_A_60_72	10.301	10.301
3ov2_A_50_62	9.439	9.439
1ee0_A_55_67	4.86051412751	4.86051412751
1i88_A_50_62	5.56915131592	5.56915131592
1z1e_A_50_62	5.59007060997	5.59007060997
3awk_A_60_72	6.30063745995	6.30063745995
3ov2_A_50_62	5.31259115701	5.31259115701
