# Supplementary material for: Examining the Conservation of Kinks in Alpha Helices
Source: PLoS One. 2016 Jun 17;11(6):e0157553. doi: 10.1371/journal.pone.0157553 (PMC4912094; doi:10.1371/journal.pone.0157553)
Supplement: S1 Data — (GZ) [file pone.0157553.s002.tar.gz › kink_conservation_data/SolFams/3254.csv]

helix_ID	start	end	sequence
1v3w_A_146_168	146	168	EEEIEWTKKNAEIYVELAEKHIK
1xhd_A_145_167	145	167	AEDRKDMERIRTQYVEKGQYYKS
3r1w_A_162_184	162	184	EKERSFFTYGAGNYVRLKDKHLA
3r3r_A_155_179	155	177	DAERSGLQYSANNYVKWKDDYLS
4n27_A_148_170	148	170	DAAVEKLRASAKHYVERGHSFMR
position	6	7	8	9	10	11	12	13	14	15	16	17
1v3w_A_146_168	28.951	28.951	28.951	28.527	15.914	10.21	7.053	9.659	12.092	12.092	12.092	11.169
1xhd_A_145_167	4.941	4.941	3.58	4.846	7.197	10.801	13.748	13.748	13.748	13.631	13.631	13.631
3r1w_A_162_184	30.367	30.367	28.84	21.74	9.868	3.685	3.685	7.181	10.979	11.766	11.766	11.766
3r3r_A_155_179	25.179	25.179	21.264	18.1	10.406	5.625	5.377	5.377	5.377	4.628	5.972	10.704
4n27_A_148_170	9.793	11.492	11.492	11.492	10.231	8.827	8.944	10.365	11.817	11.817	11.817	11.649
1v3w_A_146_168	6.07250513337	6.07250513337	6.07250513337	6.66353622942	8.78718872371	7.12270010979	7.15542698638	5.59007060997	5.69364550077	5.69364550077	5.69364550077	5.65241808317
1xhd_A_145_167	5.69364550077	5.69364550077	5.56915131592	5.37770967658	5.89586004532	5.2247143216	5.13560408688	5.13560408688	5.13560408688	5.39926827114	5.39926827114	5.39926827114
3r1w_A_162_184	6.01416781635	6.01416781635	6.01416781635	6.03367320804	7.56620205869	5.69364550077	5.69364550077	5.39926827114	5.50597666533	5.4847779812	5.4847779812	5.4847779812
3r3r_A_155_179	5.97497633388	5.97497633388	6.11110099691	5.69364550077	6.46651336781	5.35607762839	4.97658683018	4.97658683018	4.97658683018	5.06794092426	5.46350827957	5.33437162434
4n27_A_148_170	6.33787510335	5.69364550077	5.69364550077	5.69364550077	5.83586904781	5.35607762839	5.11312972713	5.39926827114	5.63170354604	5.63170354604	5.63170354604	5.54816286706
