# Supplementary material for: Examining the Conservation of Kinks in Alpha Helices
Source: PLoS One. 2016 Jun 17;11(6):e0157553. doi: 10.1371/journal.pone.0157553 (PMC4912094; doi:10.1371/journal.pone.0157553)
Supplement: S1 Data — (GZ) [file pone.0157553.s002.tar.gz › kink_conservation_data/SolFams/303.csv]

helix_ID	start	end	sequence
1gyt_A_400_413	400	412	NPLAHELIAASEQ
1lam_A_380_393	380	392	SWLWNKLFEASIE
2hc9_A_383_396	383	395	EQLENEIIKAGKA
3h8g_A_397_410	397	409	DDLVGQLLDAGKR
3jru_A_392_404	392	404	DDLANELLAAGEH
3t8w_A_507_520	507	519	EELINKILQSSKT
4efd_A_422_435	422	434	EGAEAAMLRAGRE
4ksi_A_475_488	475	487	DDLAREVVEAAEA
position	6	7
1gyt_A_400_413	3.526	6.95
1lam_A_380_393	7.535	9.29
2hc9_A_383_396	6.547	11.162
3h8g_A_397_410	4.023	4.031
3jru_A_392_404	8.735	8.735
3t8w_A_507_520	3.151	7.97
4efd_A_422_435	5.065	7.015
4ksi_A_475_488	1.706	4.194
1gyt_A_400_413	5.39926827114	6.24436825855
1lam_A_380_393	5.56915131592	7.10627319247
2hc9_A_383_396	5.9552894964	6.87171881452
3h8g_A_397_410	5.18031553927	6.46651336781
3jru_A_392_404	5.39926827114	5.39926827114
3t8w_A_507_520	5.52710480463	6.80308030818
4efd_A_422_435	5.37770967658	6.31928358202
4ksi_A_475_488	5.20255374064	6.3564123428
