# Supplementary material for: Examining the Conservation of Kinks in Alpha Helices
Source: PLoS One. 2016 Jun 17;11(6):e0157553. doi: 10.1371/journal.pone.0157553 (PMC4912094; doi:10.1371/journal.pone.0157553)
Supplement: S1 Data — (GZ) [file pone.0157553.s002.tar.gz › kink_conservation_data/SolFams/587.csv]

helix_ID	start	end	sequence
1taz_A_339_351	339	350	HFQQVKTMKTAL
1tbf_A_725_740	728	739	YIKRRGEFFELI
1y2k_A_275_288	276	287	HMNLLADLKTMV
1zkl_A_325_339	326	337	QNEYLSLFRSHL
2ous_A_638_650	638	649	YFGNRKQLEEMY
2r8q_A_799_813	800	811	HADALSRFTELA
3dyn_A_367_379	368	379	HAEIMDSFKEKM
3v93_A_484_497	485	496	HSETVAKHGAKL
4i15_A_787_800	788	799	HGSALEAFLASA
position	6
1taz_A_339_351	1.907
1tbf_A_725_740	24.394
1y2k_A_275_288	6.965
1zkl_A_325_339	8.656
2ous_A_638_650	6.395
2r8q_A_799_813	7.41
3dyn_A_367_379	6.706
3v93_A_484_497	8.245
4i15_A_787_800	4.222
1taz_A_339_351	5.63170354604
1tbf_A_725_740	7.58148245114
1y2k_A_275_288	5.39926827114
1zkl_A_325_339	5.09057552934
2ous_A_638_650	5.29073571375
2r8q_A_799_813	6.13031129901
3dyn_A_367_379	6.22550048835
3v93_A_484_497	5.54816286706
4i15_A_787_800	5.59007060997
