# Supplementary material for: Examining the Conservation of Kinks in Alpha Helices
Source: PLoS One. 2016 Jun 17;11(6):e0157553. doi: 10.1371/journal.pone.0157553 (PMC4912094; doi:10.1371/journal.pone.0157553)
Supplement: S1 Data — (GZ) [file pone.0157553.s002.tar.gz › kink_conservation_data/SolFams/87.csv]

helix_ID	start	end	sequence
1a5z_A_31_43	31	43	RVGSSTAFALLMK
1ez4_A_30_42	30	42	AVGSSYAFAMAQQ
1hyh_A_31_43	31	43	NVGAAVAHGLIAQ
2i6t_A_192_204	192	204	ELGIACTLAISAK
3d4p_A_16_28	16	28	AVGSSYAFSLVNQ
3hhp_A_11_23	11	23	GIGQALALLLKTQ
3nep_X_31_43	31	43	NVGATVAECVARQ
3pqe_A_15_27	15	27	FVGSSYAFALINQ
3vku_A_19_31	19	31	AVGSSYAYAMVLQ
3wsw_A_15_27	15	27	FVGTSIAYAMINQ
4bgu_A_12_24	12	24	TVGAAAGYNLALR
4e0b_A_11_23	11	23	GIGQALALLLKNR
4m1q_A_15_27	15	27	AVGSSYAFSMINQ
4plg_A_18_30	18	30	MIGGTMAYLCAQK
4plt_A_14_26	14	26	NIGGTLAHLIAQK
position	6	7
1a5z_A_31_43	8.297	8.297
1ez4_A_30_42	6.572	6.572
1hyh_A_31_43	8.304	8.304
2i6t_A_192_204	3.179	3.179
3d4p_A_16_28	7.878	7.878
3hhp_A_11_23	14.014	14.014
3nep_X_31_43	6.939	6.939
3pqe_A_15_27	8.929	8.929
3vku_A_19_31	6.538	6.538
3wsw_A_15_27	4.381	4.381
4bgu_A_12_24	9.393	9.393
4e0b_A_11_23	16.775	16.775
4m1q_A_15_27	6.993	6.993
4plg_A_18_30	4.88	4.88
4plt_A_14_26	8.633	8.633
1a5z_A_31_43	5.39926827114	5.39926827114
1ez4_A_30_42	6.03367320804	6.03367320804
1hyh_A_31_43	5.9552894964	5.9552894964
2i6t_A_192_204	5.65241808317	5.65241808317
3d4p_A_16_28	7.10627319247	7.10627319247
3hhp_A_11_23	8.60797117942	8.60797117942
3nep_X_31_43	5.35607762839	5.35607762839
3pqe_A_15_27	6.31928358202	6.31928358202
3vku_A_19_31	6.09183239335	6.09183239335
3wsw_A_15_27	6.13031129901	6.13031129901
4bgu_A_12_24	5.50597666533	5.50597666533
4e0b_A_11_23	8.34283871061	8.34283871061
4m1q_A_15_27	6.41170151658	6.41170151658
4plg_A_18_30	6.50279346653	6.50279346653
4plt_A_14_26	5.442167083	5.442167083
