# Supplementary material for: Examining the Conservation of Kinks in Alpha Helices
Source: PLoS One. 2016 Jun 17;11(6):e0157553. doi: 10.1371/journal.pone.0157553 (PMC4912094; doi:10.1371/journal.pone.0157553)
Supplement: S1 Data — (GZ) [file pone.0157553.s002.tar.gz › kink_conservation_data/SolFams/659.csv]

helix_ID	start	end	sequence
1nxu_A_274_289	277	289	RDAKLQRIMDYVT
1v9n_A_293_308	296	308	FKEKISQMIEEIK
1vbi_A_274_289	277	289	FLERMGALWQALK
1wtj_A_291_304	291	303	FAQRSEELVRQLH
1z2i_A_289_305	292	304	FDESMKRYLEVLR
2g8y_A_287_299	287	299	CNAQTEAFAEWVK
2x06_A_275_290	278	290	FKRKVDELLDEIK
3i0p_A_297_312	300	312	FKKNVGDINRTLR
4h8a_A_276_291	279	291	FRQHLSQTMRELN
position	6	7
1nxu_A_274_289	16.068	16.068
1v9n_A_293_308	3.724	3.422
1vbi_A_274_289	8.045	8.045
1wtj_A_291_304	1.247	3.958
1z2i_A_289_305	4.222	4.309
2g8y_A_287_299	3.415	3.415
2x06_A_275_290	9.369	9.369
3i0p_A_297_312	13.021	11.69
4h8a_A_276_291	10.622	10.622
1nxu_A_274_289	7.23651365687	7.23651365687
1v9n_A_293_308	5.69364550077	5.35607762839
1vbi_A_274_289	5.52710480463	5.52710480463
1wtj_A_291_304	5.83586904781	6.03367320804
1z2i_A_289_305	6.09183239335	6.88876312006
2g8y_A_287_299	5.75498897314	5.75498897314
2x06_A_275_290	5.4847779812	5.4847779812
3i0p_A_297_312	5.11312972713	4.90719816137
4h8a_A_276_291	5.65241808317	5.65241808317
