# Supplementary material for: Examining the Conservation of Kinks in Alpha Helices
Source: PLoS One. 2016 Jun 17;11(6):e0157553. doi: 10.1371/journal.pone.0157553 (PMC4912094; doi:10.1371/journal.pone.0157553)
Supplement: S1 Data — (GZ) [file pone.0157553.s002.tar.gz › kink_conservation_data/SolFams/840.csv]

helix_ID	start	end	sequence
1fzy_A_134_147	136	147	SFNKTAALWTRL
1jat_A_133_146	135	146	GAKAKAREWTKL
1pzv_A_149_161	149	160	EFKKKVAQCVRR
1qcq_A_131_145	134	145	KYEATAREWTKK
1wzv_A_132_146	134	145	LFRKNAEEFTLR
1yf9_A_140_153	142	153	GFDALLREHVST
1z2u_A_131_145	133	144	RYNQLAREWTQK
1zdn_A_141_155	143	154	EYAARARLLTEI
2aak_A_134_148	136	146	EYNRRVRDVVE-
2f4z_A_176_189	178	189	LFVQTAKLWTET
2gjd_A_141_154	143	154	EYDKKVLLQAKQ
2grr_A_141_154	143	154	EYEKRVRAQAKK
2onu_A_131_144	133	144	IYEEKVKEYVKL
2r0j_A_131_144	133	144	DAEHVARQWNKI
2yb6_A_134_147	136	146	EYEKRVSAIVE-
3bzh_A_176_190	179	190	EHDRMARQWTKR
3fn1_B_169_182	171	182	DFRNKVDDYIKR
3rcz_B_140_154	143	154	EYEKRVRAQARE
4dhi_D_133_146	135	146	QAIETARAWTRL
4jqu_A_148_162	150	161	EFERQVKLSILK
4m1n_A_141_154	143	154	SYEKKVKKQAIE
4nr3_B_133_146	135	146	QAIETARAWTRL
4nrg_B_133_146	135	146	QAIETARAWTRL
4nri_B_133_146	135	146	QAIETARAWTRL
position	6
1fzy_A_134_147	4.317
1jat_A_133_146	5.82
1pzv_A_149_161	8.742
1qcq_A_131_145	2.214
1wzv_A_132_146	9.999
1yf9_A_140_153	6.119
1z2u_A_131_145	8.535
1zdn_A_141_155	11.377
2aak_A_134_148	6.098
2f4z_A_176_189	3.823
2gjd_A_141_154	7.013
2grr_A_141_154	3.185
2onu_A_131_144	6.063
2r0j_A_131_144	11.524
2yb6_A_134_147	14.747
3bzh_A_176_190	7.159
3fn1_B_169_182	5.563
3rcz_B_140_154	2.803
4dhi_D_133_146	7.508
4jqu_A_148_162	7.009
4m1n_A_141_154	8.37
4nr3_B_133_146	6.096
4nrg_B_133_146	6.219
4nri_B_133_146	5.226
1fzy_A_134_147	5.75498897314
1jat_A_133_146	5.91573173604
1pzv_A_149_161	6.82030962676
1qcq_A_131_145	5.69364550077
1wzv_A_132_146	5.46350827957
1yf9_A_140_153	5.63170354604
1z2u_A_131_145	7.34832283571
1zdn_A_141_155	7.8941575894
2aak_A_134_148	6.52085606761
2f4z_A_176_189	5.69364550077
2gjd_A_141_154	5.26880477657
2grr_A_141_154	5.33437162434
2onu_A_131_144	5.97497633388
2r0j_A_131_144	5.91573173604
2yb6_A_134_147	5.29073571375
3bzh_A_176_190	5.54816286706
3fn1_B_169_182	5.73460693317
3rcz_B_140_154	5.71415925044
4dhi_D_133_146	5.61092120342
4jqu_A_148_162	4.9304120812
4m1n_A_141_154	5.61092120342
4nr3_B_133_146	5.69364550077
4nrg_B_133_146	5.67306525584
4nri_B_133_146	6.01416781635
