# Supplementary material for: Examining the Conservation of Kinks in Alpha Helices
Source: PLoS One. 2016 Jun 17;11(6):e0157553. doi: 10.1371/journal.pone.0157553 (PMC4912094; doi:10.1371/journal.pone.0157553)
Supplement: S1 Data — (GZ) [file pone.0157553.s002.tar.gz › kink_conservation_data/SolFams/2421.csv]

helix_ID	start	end	sequence
1blx_A_199_214	201	212	DLWSVGCIFAEM
1byg_A_365_380	368	379	DVWSFGILLWEI
1cm8_A_207_220	208	219	DIWSVGCIMAEM
1csn_A_197_213	200	211	DLEALGHVFMYF
1fot_A_263_276	264	275	DWWSFGILIYEM
1fvr_A_1017_1032	1020	1031	DVWSYGVLLWEI
1j1b_A_237_252	239	250	DVWSAGCVLAEL
1kob_A_230_245	232	243	DMWAIGVLGYVL
1luf_A_780_795	783	794	DVWAYGVVLWEI
1ob3_A_181_196	183	194	DIWSVGCIFAEM
1phk_A_210_224	211	222	DMWSTGVIMYTL
1q8y_A_585_599	586	597	DIWSTACLIFEL
1qpc_A_419_434	422	433	DVWSFGILLTEI
1t46_A_848_863	851	862	DVWSYGIFLWEL
1tki_A_200_215	202	213	DMWSLGTLVYVL
1u59_A_518_533	521	532	DVWSYGVTMWEA
1ua2_A_192_207	195	206	DMWAVGCILAEL
1vzo_A_235_250	237	248	DWWSLGVLMYEL
1wak_A_531_546	533	544	DIWSTACMAFEL
1x8b_A_497_510	499	510	DIFALALTVVCA
1xjd_A_559_574	561	572	DWWSFGVLLYEM
1z57_A_359_374	361	372	DVWSIGCILIEY
1zy4_A_905_919	907	918	DMYSLGIIFFEM
2a19_B_468_482	470	481	DLYALGLILAEL
2a2a_A_197_212	199	210	DMWSIGVITYIL
2b9h_A_202_218	205	216	DVWSCGCILAEL
2buj_A_215_230	217	228	DVWSLGCVLYAM
2dyl_A_318_333	320	331	DVWSLGISLVEL
2eu9_A_354_369	356	367	DVWSIGCILFEY
2eva_A_209_224	211	222	DVFSWGIILWEV
2fst_X_204_218	205	216	DIWSVGCIMAEL
2gcd_A_205_219	207	218	DVWSLGITCIEL
2h34_A_197_209	197	208	DIYALTCVLYEC
2h6d_A_192_208	196	207	DIWSCGVILYAL
2hk5_A_419_434	422	433	DVWSFGILLMEI
2i0e_A_521_535	523	534	DWWAFGVLLYEM
2i1m_A_834_848	837	848	DVWSYGILLWEI
2i6l_A_211_227	214	225	DMWAAGCIFAEM
2izr_A_229_244	231	242	DLEALGHMFMYF
2j0i_A_495_509	497	508	DIWSLGIMVIEM
2j7t_A_217_232	219	230	DIWSLGITLIEM
2oib_A_367_382	369	380	DIYSFGVVLLEI
2pml_X_225_242	229	240	DIWSLGICLYVM
2qkw_B_221_235	223	234	DVYSFGVVLFEV
2r5t_A_277_291	279	290	DWWCLGAVLYEM
2rku_A_231_245	233	244	DVWSIGCIMYTL
2vwi_A_207_222	209	220	DIWSFGITAIEL
2wqm_A_216_231	218	229	DIWSLGCLLYEM
2wtk_C_234_248	237	248	DIWSAGVTLYNI
2xrw_A_207_220	207	218	DIWSVGCIMGEM
2y4i_B_855_868	856	867	DVFALGTIWYEL
2y7j_A_214_228	215	226	DLWACGVILFTL
2ycf_A_407_422	409	420	DCWSLGVILFIC
2yex_A_187_203	190	201	DVWSCGIVLTAM
2zv2_A_370_384	373	384	DVWAMGVTLYCF
3a7i_A_199_213	201	212	DIWSLGITAIEL
3a8x_A_424_438	426	437	DWWALGVLMFEM
3a99_A_220_236	224	235	AVWSLGILLYDM
3bhh_A_194_208	196	207	DIWACGVILYIL
3cbl_A_739_754	742	753	DVWSFGILLWET
3com_A_205_219	206	217	DIWSLGITAIEM
3dj6_A_321_337	324	335	DLWSLGVLCYEF
3dls_A_1182_1197	1185	1196	EMWSLGVTLYTL
3dtc_A_328_344	331	342	DVWSYGVLLWEL
3dxn_A_202_217	204	215	DVWSCGVILYIL
3dzo_A_473_488	476	487	DTWTLGLAIYWI
3e3p_A_207_222	209	220	DIWSVGCIFAEM
3eb0_A_223_237	224	235	DLWSIGCVFGEL
3eqc_A_242_258	245	256	DIWSMGLSLVEM
3f3z_A_205_219	206	217	DEWSAGVMMYVL
3fe3_A_232_248	235	246	DVWSLGVILYTL
3fme_A_236_252	239	250	DIWSLGITMIEL
3fpq_A_214_229	216	227	DVYAFGMCMLEM
3fxz_A_444_459	446	457	DIWSLGIMAIEM
3gni_B_259_274	261	272	DIYSVGITACEL
3gp0_A_203_218	205	216	DIWSVGCIMAEL
3h4j_A_212_225	213	224	DVWSCGIVLYVM
3kfa_A_418_433	421	432	DVWAFGVLLWEI
3kk8_A_192_207	194	205	DIWACGVILYIL
3kn6_A_602_617	604	615	DLWSLGVILYTM
3lxp_A_1081_1095	1083	1094	DVWSFGVTLYEL
3m2w_A_243_258	245	256	DMWSLGVIMYIL
3mi9_A_209_222	211	222	DLWGAGCIMAEM
3mtl_A_344_357	344	355	DMWGVGCIFYEM
3nr9_A_361_375	363	374	DVWSIGCIIFEY
3omv_A_529_543	530	541	DVYSYGIVLYEL
3op5_A_240_256	243	254	DLEILGYCMIQW
3oz6_A_211_226	213	224	DMWSLGCILGEI
3pg1_A_213_228	215	226	DMWSAGCVMAEM
3qup_A_701_716	704	715	DVWAFGVTMWEI
3sv0_A_192_207	195	206	DLESLGYVLMYF
3sxs_A_594_606	594	605	DVWAFGILMWEV
3txo_A_534_548	536	547	DWWAMGVLLYEM
3u4w_A_441_456	444	455	DVWSFGILLTEL
3ubd_A_249_263	250	261	DWWSFGVLMFEM
3uc3_A_196_213	200	211	DVWSCGVTLYVM
3uc4_A_195_212	199	210	DVWSCGVTLYVM
3ugc_A_1033_1049	1036	1047	DVWSFGVVLYEL
3uim_A_471_487	474	485	DVFGYGVMLLEL
3war_A_212_226	214	225	DMWSLGCMLASM
3wf7_A_273_287	275	286	DWWSLGALMYDM
3zdu_A_181_196	183	194	DIWALGCMIIEM
4af3_A_254_268	255	266	DLWCIGVLCYEL
4agu_A_182_197	184	195	DVWAIGCVFAEL
4asz_A_748_763	751	762	DVWSLGVVLWEI
4b6l_A_239_254	242	253	DVWSLGCVMYTL
4bf2_A_861_876	863	874	DIWSLGCTIIEM
4bgq_A_191_206	193	204	DMWSVGCILGEL
4bkj_A_822_837	825	836	DVWAFGVTLWEV
4bky_A_188_203	191	202	DVWSMGILLYVL
4c0t_A_429_442	430	441	DVWAFGCIIYQM
4c2v_A_270_284	271	282	DLWCAGVLCYEF
4c8b_A_210_224	211	222	DIYSYAVITWEV
4ckj_A_930_945	933	944	DVWSFGVLLWEI
4clj_A_1308_1323	1311	1322	DTWSFGVLLWEI
4cqe_A_635_649	638	649	DVYAFGIVLYEL
4crs_A_838_851	839	850	DWWGLGVLIYEM
4ct2_A_262_276	264	275	DLWALGCIIYQL
4czu_A_210_226	214	225	DLWSCGVILFVL
4e5w_A_1060_1075	1063	1074	DVWSFGVTLHEL
4e7w_A_218_233	220	231	DIWSTGCVMAEL
4eqm_A_190_204	191	202	DIYSIGIVLYEM
4exu_A_205_218	205	216	DIWSVGCIMAEM
4f0f_A_1213_1228	1215	1226	DTYSFAMILYTI
4f9c_A_394_409	396	407	DMWSAGVIFLSL
4fg8_A_198_213	200	211	DCWSIGVIAYIL
4fkl_A_183_198	185	196	DIWSLGCIFAEM
4fr4_A_204_218	205	216	DWWSLGVTAYEL
4fvq_A_734_747	735	746	DKWSFGTTLWEI
4fyo_A_551_566	554	565	DVWSFGVLMWEA
4g31_A_1005_1017	1005	1016	DIFSLGLILFEL
4g3f_A_578_593	580	591	DIWSSCCMMLHM
4gv1_A_330_343	331	342	DWWGLGVVMYEM
4hcu_A_537_552	540	551	DVWSFGVLMWEV
4hzr_A_309_324	312	323	DTWMFGVTLWEM
4i4e_A_601_616	604	615	DVWMFGVCMWEI
4i5p_A_259_275	262	273	DIWALGCVMYTM
4i93_A_231_247	234	245	VIYSFGTLLLDL
4ic7_A_242_257	244	255	DLWSVGCIFGEM
4iir_A_869_883	871	882	DMWSVGCTLYEL
4itj_A_207_223	210	221	DVYSFAVVLWAI
4ix3_A_398_411	399	410	DSWSAGCVMLQL
4j7b_A_217_231	219	230	DIWSLGCILYTL
4jr7_A_251_265	253	264	DLWSFGTMLASM
4js8_A_714_728	716	727	DVWSLGCILYYM
4krd_A_189_204	191	202	DIWSCGCILAEM
4ks7_A_582_595	583	594	DIWSLGIMVIEM
4l00_A_774_787	775	786	DKWSFGTTLWEI
4l68_A_487_502	490	501	DVYGLGVVLLEL
4lqs_A_593_605	593	604	DWWSLGAIMYEC
4lv5_A_442_457	445	456	NAWQLGLSIYRV
4m3a_A_227_240	227	238	DIWSVGCIMGEM
4m66_A_205_221	208	219	DVYSFGILVWAV
4m68_A_378_394	381	392	EIYSFGIVLWEI
4mq1_A_341_356	343	354	DMWSLGCILVEM
4mwi_A_391_407	394	405	EIYSFGIVLWEI
4nfn_A_218_233	221	232	DLWSLFYMLVEF
4nst_A_916_931	918	929	DVWSCGCILGEL
4nt4_A_235_250	237	248	DLEALGHMFMYF
4o2z_A_231_246	233	244	DIWSVGCIFAEM
4obo_A_213_228	215	226	DLWSCGITAIEM
4oth_A_800_815	803	814	DWWGLGVLLYEM
4ow8_A_196_210	199	210	DVYSLGVVGYEA
4p2k_A_796_811	799	810	DVWSFGIVMWEV
4pdp_A_387_402	390	401	DMWSMGCLVYVI
4pmp_A_706_721	709	720	DVWSFGVVLWEI
4qny_A_205_218	207	218	DVWGIGCILGEL
4qpm_A_985_1000	987	998	DYFGVAATVYCM
4qps_A_1006_1021	1009	1020	DVWSFGVVLYEL
4qtb_A_225_240	227	238	DIWSVGCILAEM
4qtc_A_739_754	741	752	NVLWLHYLTDKM
4rfz_A_576_591	579	590	DIWAFGVLMWEI
4rlk_A_212_226	214	225	DMWSLGCMFAGM
4rlo_A_273_288	275	286	DWWSLGALMYDM
4rpv_A_220_236	224	235	AVWSLGILLYDM
4tpt_A_527_540	528	539	DIFSFGIVLCEI
4twc_A_192_208	195	206	DLESLGYVLMYF
4w9w_A_246_260	248	259	DIWALGCLLYKL
4wb5_A_218_232	220	231	DWWALGVLIYEM
4wb6_A_218_232	220	231	DWWALGVLIYEM
4wb8_A_218_232	220	231	DWWALGVLIYEM
4wno_A_201_216	203	214	DLWSIGTIVYQC
4wrs_A_220_236	224	235	AVWSLGILLYDM
4wsq_A_242_257	244	255	DIWALGCLLYKL
4wun_A_679_694	682	693	DVWSFGVLLWEI
4x3f_A_196_212	199	210	DVYSLGVVGYEA
4x3j_A_1017_1032	1020	1031	DVWSYGVLLWEI
4x7k_A_1005_1018	1006	1017	DIFSLGLILFEL
4xhk_B_220_236	224	235	AVWSLGILLYDM
position	6
1blx_A_199_214	11.382
1byg_A_365_380	10.332
1cm8_A_207_220	5.014
1csn_A_197_213	4.161
1fot_A_263_276	4.161
1fvr_A_1017_1032	11.666
1j1b_A_237_252	2.873
1kob_A_230_245	8.065
1luf_A_780_795	13.602
1ob3_A_181_196	8.221
1phk_A_210_224	6.463
1q8y_A_585_599	11.324
1qpc_A_419_434	16.591
1t46_A_848_863	12.47
1tki_A_200_215	6.701
1u59_A_518_533	12.796
1ua2_A_192_207	5.976
1vzo_A_235_250	9.293
1wak_A_531_546	12.019
1x8b_A_497_510	4.967
1xjd_A_559_574	9.062
1z57_A_359_374	7.967
1zy4_A_905_919	13.332
2a19_B_468_482	8.282
2a2a_A_197_212	8.179
2b9h_A_202_218	3.041
2buj_A_215_230	6.799
2dyl_A_318_333	7.881
2eu9_A_354_369	10.402
2eva_A_209_224	11.327
2fst_X_204_218	6.817
2gcd_A_205_219	11.391
2h34_A_197_209	7.568
2h6d_A_192_208	4.731
2hk5_A_419_434	12.08
2i0e_A_521_535	6.68
2i1m_A_834_848	12.476
2i6l_A_211_227	6.8
2izr_A_229_244	4.774
2j0i_A_495_509	7.1
2j7t_A_217_232	10.767
2oib_A_367_382	11.133
2pml_X_225_242	5.664
2qkw_B_221_235	10.471
2r5t_A_277_291	2.65
2rku_A_231_245	5.28
2vwi_A_207_222	12.589
2wqm_A_216_231	5.5
2wtk_C_234_248	7.277
2xrw_A_207_220	4.751
2y4i_B_855_868	11.444
2y7j_A_214_228	7.769
2ycf_A_407_422	7.908
2yex_A_187_203	6.288
2zv2_A_370_384	7.74
3a7i_A_199_213	13.073
3a8x_A_424_438	8.957
3a99_A_220_236	7.951
3bhh_A_194_208	10.233
3cbl_A_739_754	9.029
3com_A_205_219	15.386
3dj6_A_321_337	9.058
3dls_A_1182_1197	5.268
3dtc_A_328_344	12.195
3dxn_A_202_217	6.838
3dzo_A_473_488	7.78
3e3p_A_207_222	5.033
3eb0_A_223_237	3.867
3eqc_A_242_258	4.305
3f3z_A_205_219	5.908
3fe3_A_232_248	9.768
3fme_A_236_252	5.857
3fpq_A_214_229	6.962
3fxz_A_444_459	8.04
3gni_B_259_274	10.256
3gp0_A_203_218	7.779
3h4j_A_212_225	5.3
3kfa_A_418_433	13.195
3kk8_A_192_207	8.242
3kn6_A_602_617	7.009
3lxp_A_1081_1095	10.072
3m2w_A_243_258	3.586
3mi9_A_209_222	7.861
3mtl_A_344_357	9.432
3nr9_A_361_375	8.016
3omv_A_529_543	5.687
3op5_A_240_256	8.981
3oz6_A_211_226	5.912
3pg1_A_213_228	4.896
3qup_A_701_716	9.228
3sv0_A_192_207	5.365
3sxs_A_594_606	9.975
3txo_A_534_548	9.192
3u4w_A_441_456	14.05
3ubd_A_249_263	2.54
3uc3_A_196_213	3.943
3uc4_A_195_212	5.059
3ugc_A_1033_1049	10.359
3uim_A_471_487	5.606
3war_A_212_226	9.755
3wf7_A_273_287	6.791
3zdu_A_181_196	14.946
4af3_A_254_268	9.183
4agu_A_182_197	7.707
4asz_A_748_763	10.966
4b6l_A_239_254	4.712
4bf2_A_861_876	8.973
4bgq_A_191_206	11.061
4bkj_A_822_837	12.669
4bky_A_188_203	7.381
4c0t_A_429_442	11.742
4c2v_A_270_284	10.229
4c8b_A_210_224	10.279
4ckj_A_930_945	13.692
4clj_A_1308_1323	13.632
4cqe_A_635_649	5.248
4crs_A_838_851	7.907
4ct2_A_262_276	9.924
4czu_A_210_226	5.341
4e5w_A_1060_1075	13.795
4e7w_A_218_233	7.537
4eqm_A_190_204	6.831
4exu_A_205_218	5.07
4f0f_A_1213_1228	8.354
4f9c_A_394_409	10.137
4fg8_A_198_213	7.462
4fkl_A_183_198	5.982
4fr4_A_204_218	5.1
4fvq_A_734_747	11.056
4fyo_A_551_566	12.112
4g31_A_1005_1017	12.08
4g3f_A_578_593	6.497
4gv1_A_330_343	10.253
4hcu_A_537_552	11.01
4hzr_A_309_324	8.257
4i4e_A_601_616	10.994
4i5p_A_259_275	7.12
4i93_A_231_247	7.566
4ic7_A_242_257	8.776
4iir_A_869_883	13.878
4itj_A_207_223	12.655
4ix3_A_398_411	8.887
4j7b_A_217_231	7.323
4jr7_A_251_265	8.833
4js8_A_714_728	10.077
4krd_A_189_204	8.631
4ks7_A_582_595	8.286
4l00_A_774_787	13.011
4l68_A_487_502	5.555
4lqs_A_593_605	6.725
4lv5_A_442_457	7.094
4m3a_A_227_240	3.397
4m66_A_205_221	10.819
4m68_A_378_394	11.433
4mq1_A_341_356	12.661
4mwi_A_391_407	9.18
4nfn_A_218_233	4.524
4nst_A_916_931	4.402
4nt4_A_235_250	6.38
4o2z_A_231_246	7.47
4obo_A_213_228	9.441
4oth_A_800_815	8.455
4ow8_A_196_210	10.956
4p2k_A_796_811	9.098
4pdp_A_387_402	8.61
4pmp_A_706_721	9.286
4qny_A_205_218	7.898
4qpm_A_985_1000	4.149
4qps_A_1006_1021	12.14
4qtb_A_225_240	6.134
4qtc_A_739_754	7.186
4rfz_A_576_591	10.756
4rlk_A_212_226	10.546
4rlo_A_273_288	5.628
4rpv_A_220_236	8.694
4tpt_A_527_540	14.119
4twc_A_192_208	5.766
4w9w_A_246_260	9.634
4wb5_A_218_232	8.567
4wb6_A_218_232	8.824
4wb8_A_218_232	8.182
4wno_A_201_216	1.204
4wrs_A_220_236	9.255
4wsq_A_242_257	10.933
4wun_A_679_694	11.079
4x3f_A_196_212	14.787
4x3j_A_1017_1032	12.19
4x7k_A_1005_1018	13.197
4xhk_B_220_236	9.434
1blx_A_199_214	5.37770967658
1byg_A_365_380	5.67306525584
1cm8_A_207_220	5.97497633388
1csn_A_197_213	5.65241808317
1fot_A_263_276	6.33787510335
1fvr_A_1017_1032	6.07250513337
1j1b_A_237_252	5.91573173604
1kob_A_230_245	5.73460693317
1luf_A_780_795	6.53886742721
1ob3_A_181_196	5.56915131592
1phk_A_210_224	6.05311885877
1q8y_A_585_599	5.9552894964
1qpc_A_419_434	5.99460231551
1t46_A_848_863	5.24679782213
1tki_A_200_215	5.46350827957
1u59_A_518_533	6.37489561641
1ua2_A_192_207	6.31928358202
1vzo_A_235_250	5.18031553927
1wak_A_531_546	5.81574541765
1x8b_A_497_510	5.33437162434
1xjd_A_559_574	5.87592596301
1z57_A_359_374	5.15799917183
1zy4_A_905_919	5.71415925044
2a19_B_468_482	5.52710480463
2a2a_A_197_212	5.59007060997
2b9h_A_202_218	5.65241808317
2buj_A_215_230	5.50597666533
2dyl_A_318_333	5.71415925044
2eu9_A_354_369	5.56915131592
2eva_A_209_224	6.09183239335
2fst_X_204_218	5.20255374064
2gcd_A_205_219	6.07250513337
2h34_A_197_209	5.26880477657
2h6d_A_192_208	5.35607762839
2hk5_A_419_434	5.71415925044
2i0e_A_521_535	6.13031129901
2i1m_A_834_848	5.9552894964
2i6l_A_211_227	5.24679782213
2izr_A_229_244	5.18031553927
2j0i_A_495_509	5.63170354604
2j7t_A_217_232	5.46350827957
2oib_A_367_382	5.39926827114
2pml_X_225_242	5.73460693317
2qkw_B_221_235	6.97330498173
2r5t_A_277_291	5.31259115701
2rku_A_231_245	5.50597666533
2vwi_A_207_222	5.87592596301
2wqm_A_216_231	5.37770967658
2wtk_C_234_248	5.79555780127
2xrw_A_207_220	5.46350827957
2y4i_B_855_868	5.54816286706
2y7j_A_214_228	5.99460231551
2ycf_A_407_422	5.37770967658
2yex_A_187_203	5.69364550077
2zv2_A_370_384	5.54816286706
3a7i_A_199_213	5.81574541765
3a8x_A_424_438	5.46350827957
3a99_A_220_236	5.63170354604
3bhh_A_194_208	5.93554142449
3cbl_A_739_754	4.90719816137
3com_A_205_219	6.26318012416
3dj6_A_321_337	5.65241808317
3dls_A_1182_1197	5.39926827114
3dtc_A_328_344	6.2065764803
3dxn_A_202_217	5.50597666533
3dzo_A_473_488	5.52710480463
3e3p_A_207_222	6.01416781635
3eb0_A_223_237	4.76610346593
3eqc_A_242_258	5.54816286706
3f3z_A_205_219	5.20255374064
3fe3_A_232_248	5.54816286706
3fme_A_236_252	5.33437162434
3fpq_A_214_229	5.52710480463
3fxz_A_444_459	5.33437162434
3gni_B_259_274	5.79555780127
3gp0_A_203_218	5.02242818456
3h4j_A_212_225	5.54816286706
3kfa_A_418_433	5.29073571375
3kk8_A_192_207	5.24679782213
3kn6_A_602_617	5.63170354604
3lxp_A_1081_1095	5.37770967658
3m2w_A_243_258	5.56915131592
3mi9_A_209_222	6.22550048835
3mtl_A_344_357	5.97497633388
3nr9_A_361_375	5.52710480463
3omv_A_529_543	5.59007060997
3op5_A_240_256	5.69364550077
3oz6_A_211_226	5.54816286706
3pg1_A_213_228	5.63170354604
3qup_A_701_716	5.33437162434
3sv0_A_192_207	5.59007060997
3sxs_A_594_606	5.29073571375
3txo_A_534_548	5.73460693317
3u4w_A_441_456	5.33437162434
3ubd_A_249_263	5.20255374064
3uc3_A_196_213	5.26880477657
3uc4_A_195_212	5.46350827957
3ugc_A_1033_1049	5.42075390925
3uim_A_471_487	5.42075390925
3war_A_212_226	6.01416781635
3wf7_A_273_287	5.97497633388
3zdu_A_181_196	5.442167083
4af3_A_254_268	5.79555780127
4agu_A_182_197	5.37770967658
4asz_A_748_763	5.42075390925
4b6l_A_239_254	5.52710480463
4bf2_A_861_876	5.63170354604
4bgq_A_191_206	5.73460693317
4bkj_A_822_837	5.2247143216
4bky_A_188_203	5.13560408688
4c0t_A_429_442	6.14946365139
4c2v_A_270_284	5.46350827957
4c8b_A_210_224	5.59007060997
4ckj_A_930_945	5.54816286706
4clj_A_1308_1323	5.61092120342
4cqe_A_635_649	4.76610346593
4crs_A_838_851	5.18031553927
4ct2_A_262_276	6.01416781635
4czu_A_210_226	5.42075390925
4e5w_A_1060_1075	5.71415925044
4e7w_A_218_233	6.24436825855
4eqm_A_190_204	6.22550048835
4exu_A_205_218	5.35607762839
4f0f_A_1213_1228	5.81574541765
4f9c_A_394_409	5.46350827957
4fg8_A_198_213	5.9552894964
4fkl_A_183_198	5.37770967658
4fr4_A_204_218	6.09183239335
4fvq_A_734_747	5.59007060997
4fyo_A_551_566	5.29073571375
4g31_A_1005_1017	5.71415925044
4g3f_A_578_593	5.56915131592
4gv1_A_330_343	5.37770967658
4hcu_A_537_552	5.73460693317
4hzr_A_309_324	5.20255374064
4i4e_A_601_616	5.39926827114
4i5p_A_259_275	6.43002476163
4i93_A_231_247	5.04522533653
4ic7_A_242_257	6.18759589815
4iir_A_869_883	6.43002476163
4itj_A_207_223	5.39926827114
4ix3_A_398_411	6.05311885877
4j7b_A_217_231	5.26880477657
4jr7_A_251_265	5.50597666533
4js8_A_714_728	6.66353622942
4krd_A_189_204	5.56915131592
4ks7_A_582_595	5.67306525584
4l00_A_774_787	5.69364550077
4l68_A_487_502	5.13560408688
4lqs_A_593_605	5.9552894964
4lv5_A_442_457	5.02242818456
4m3a_A_227_240	5.33437162434
4m66_A_205_221	5.39926827114
4m68_A_378_394	5.20255374064
4mq1_A_341_356	5.63170354604
4mwi_A_391_407	5.63170354604
4nfn_A_218_233	5.2247143216
4nst_A_916_931	5.13560408688
4nt4_A_235_250	5.97497633388
4o2z_A_231_246	6.97330498173
4obo_A_213_228	6.13031129901
4oth_A_800_815	5.11312972713
4ow8_A_196_210	6.11110099691
4p2k_A_796_811	5.29073571375
4pdp_A_387_402	5.18031553927
4pmp_A_706_721	5.81574541765
4qny_A_205_218	6.57473757912
4qpm_A_985_1000	5.99460231551
4qps_A_1006_1021	5.65241808317
4qtb_A_225_240	5.24679782213
4qtc_A_739_754	5.26880477657
4rfz_A_576_591	5.33437162434
4rlk_A_212_226	5.65241808317
4rlo_A_273_288	6.13031129901
4rpv_A_220_236	6.69871083462
4tpt_A_527_540	5.61092120342
4twc_A_192_208	4.57296309747
4w9w_A_246_260	5.20255374064
4wb5_A_218_232	5.56915131592
4wb6_A_218_232	6.26318012416
4wb8_A_218_232	5.37770967658
4wno_A_201_216	5.18031553927
4wrs_A_220_236	5.2247143216
4wsq_A_242_257	5.52710480463
4wun_A_679_694	5.06794092426
4x3f_A_196_212	6.33787510335
4x3j_A_1017_1032	6.13031129901
4x7k_A_1005_1018	6.09183239335
4xhk_B_220_236	5.18031553927
