# Supplementary material for: Examining the Conservation of Kinks in Alpha Helices
Source: PLoS One. 2016 Jun 17;11(6):e0157553. doi: 10.1371/journal.pone.0157553 (PMC4912094; doi:10.1371/journal.pone.0157553)
Supplement: S1 Data — (GZ) [file pone.0157553.s002.tar.gz › kink_conservation_data/SolFams/3766.csv]

helix_ID	start	end	sequence
1iir_A_14_26	14	26	TEPLVALAVRVRD
1rrv_A_11_26	14	26	VEIGVALADRLKA
2acv_A_23_35	23	35	LASALEFAKLLTN
2c1x_A_21_34	21	33	AAPLLAVVRRLAA
2p6p_A_11_26	14	26	VFALAPLATAARN
2pq6_A_22_34	22	34	INPLFKLAKLLHL
2vch_A_20_32	20	32	LIPLVEFAKRLVH
3h4t_A_14_26	14	26	TEPLVALAARLRE
3hbf_A_27_40	27	39	AAPLLSLVKKIAT
3wad_A_11_26	14	26	LYNMVPLAWALTT
4ldp_A_12_26	14	26	FFNLVPLAWALRA
4rel_A_18_31	18	30	LPPLLNLVLKLAH
4rif_A_11_26	14	26	VFALAPLATAARN
position	6	7
1iir_A_14_26	4.494	4.494
1rrv_A_11_26	6.189	6.052
2acv_A_23_35	5.86	5.86
2c1x_A_21_34	12.319	12.319
2p6p_A_11_26	42.354	39.62
2pq6_A_22_34	11.711	11.711
2vch_A_20_32	8.836	8.836
3h4t_A_14_26	2.226	2.226
3hbf_A_27_40	15.282	15.282
3wad_A_11_26	31.602	30.614
4ldp_A_12_26	30.629	22.583
4rel_A_18_31	8.69	8.69
4rif_A_11_26	36.406	35.059
1iir_A_14_26	5.61092120342	5.61092120342
1rrv_A_11_26	6.2065764803	5.97497633388
2acv_A_23_35	5.87592596301	5.87592596301
2c1x_A_21_34	5.33437162434	5.33437162434
2p6p_A_11_26	7.53553050145	7.98073620376
2pq6_A_22_34	5.75498897314	5.75498897314
2vch_A_20_32	5.46350827957	5.46350827957
3h4t_A_14_26	4.9304120812	4.9304120812
3hbf_A_27_40	6.01416781635	6.01416781635
3wad_A_11_26	7.8210957935	8.30209632481
4ldp_A_12_26	7.04013717779	8.45022393439
4rel_A_18_31	5.50597666533	5.50597666533
4rif_A_11_26	7.18798603209	7.92314850736
