# Supplementary material for: Examining the Conservation of Kinks in Alpha Helices
Source: PLoS One. 2016 Jun 17;11(6):e0157553. doi: 10.1371/journal.pone.0157553 (PMC4912094; doi:10.1371/journal.pone.0157553)
Supplement: S1 Data — (GZ) [file pone.0157553.s002.tar.gz › kink_conservation_data/SolFams/1385.csv]

helix_ID	start	end	sequence
1vi0_A_114_139	116	135	RQKINE-ILKGYLNI-LDGILT
2eh3_A_105_124	105	124	RNIYFEK-IEDAKRR-FEKFLE
2g3b_A_115_139	115	134	RDPLAR-TTAAWVSE-IADAIV
2g7s_A_116_142	119	138	VLEVRAH-FRSLSDW-LTAVLE
2gen_A_115_139	117	135	ERLRAD-NQAHFARI-HAAL-A
2hyj_A_124_149	126	145	RDAVAEV-WSRWREQ-LRADLT
2np5_A_117_139	120	139	AEIRRK-TLFTIRTG-LSAVLI
2pbx_A_127_150	127	146	WPLFVS-TNRTNQLL-IRNMFM
2wui_A_120_146	123	142	LRRRELL-EKQGQRF-GLRQIR
2xdn_A_126_150	127	146	RQQRQSA-VLDCHKG-ITLALA
3bhq_A_123_149	125	145	GRAWYEKGFERMLAS-TASCFQ
3bru_A_141_164	142	161	RAALIGV-LETWQRR-TAQLFR
3c2b_A_126_150	126	146	GDLLLER-GRRQIDRRARGLIE
3ccy_A_118_142	120	140	QRKALIAKQRELIAY-VRDALL
3crj_A_119_144	121	140	SDRFRQ-NDEYVRYM-LKAVIN
3dcf_A_137_163	139	159	REREMRKREREYTEI-MQRLYA
3him_A_123_149	125	145	HFAIIADIRRSTTKV-FTRIIE
3jsj_A_118_140	120	139	SRVAYQI-KADLMAF-FRSEAE
3knw_A_123_149	126	145	RLIMNDG-VKRLIAR-MADLIR
3kz9_A_126_149	126	145	WPLFVT-TNRTNQLL-VQNMFI
3lwj_A_117_143	120	139	DQCLKQ-FEDRLLEF-YSRNIE
3q0w_A_132_158	135	154	AELWST-FMQKWIAY-TAAVID
3rd3_A_119_145	122	141	RITLRDG-SDGIIER-LVGCLG
3rh2_A_107_133	109	129	LKARYLKVQQAVLEQ-SIAVLN
3vpr_A_109_135	111	131	NRLKTIALRDRHEEN-LRAILR
4aci_A_110_136	113	132	-RAKWIDHQSVLDEA-VRVRLS
4g12_A_132_156	134	154	AERQVRKAQRQYVEV-WVGVLR
4gck_A_119_146	122	141	QGRINQL-FERIEVQ-LRQVMR
4gfk_A_117_143	120	139	RDRINQL-FERIETS-LRQILR
4kwa_A_205_231	208	227	RDLYND-AYDRWYQT-IAMTIR
4mo7_A_123_149	125	145	GQAHVLALRDVYEQI-WLQVLG
4uds_A_127_152	129	148	EKRAKA-IYRRMYGH-VEQLIA
position	6	7	8	9	10	11	12	13	14	15	16
1vi0_A_114_139	36.846	36.846	36.846	33.86	30.636	30.636	28.581	24.478	13.183	12.543	12.543
2eh3_A_105_124	7.347	7.347	5.465	7.395	7.395	7.395	5.735	8.09	8.09	11.052	11.052
2g3b_A_115_139	10.761	10.761	11.946	14.842	17.085	20.238	21.747	21.747	21.747	20.819	17.468
2g7s_A_116_142	8.572	6.724	5.301	5.301	3.008	4.958	5.177	5.177	5.177	4.258	3.507
2gen_A_115_139	4.505	4.094	4.094	4.094	5.419	5.419	6.347	13.369	13.369	16.18	25.003
2hyj_A_124_149	7.041	7.093	7.093	7.958	13.139	16.134	16.134	19.207	19.207	19.207	18.474
2np5_A_117_139	6.668	5.165	5.378	7.933	9.493	10.556	12.04	13.075	13.075	14.169	14.169
2pbx_A_127_150	50.428	54.464	54.464	54.464	52.449	50.938	49.845	25.112	15.351	15.492	16.915
2wui_A_120_146	11.385	11.385	8.975	8.975	6.068	4.518	3.114	4.621	4.621	4.621	3.465
2xdn_A_126_150	3.666	3.538	4.417	7.284	7.284	9.132	9.754	9.754	9.754	7.423	4.825
3bhq_A_123_149	23.433	23.433	20.48	20.48	23.659	23.659	23.659	18.462	9.012	9.502	10.289
3bru_A_141_164	10.777	12.138	12.138	12.138	11.856	10.585	10.585	10.585	10.389	10.389	10.195
3c2b_A_126_150	10.448	38.552	45.506	49.482	51.347	51.347	51.347	46.032	28.222	8.155	6.733
3ccy_A_118_142	12.112	8.557	7.496	8.364	12.51	14.017	14.017	14.017	12.856	12.198	10.344
3crj_A_119_144	9.837	9.837	9.837	6.447	9.153	9.153	10.161	11.29	11.29	11.29	8.971
3dcf_A_137_163	4.556	8.002	11.293	11.293	13.863	13.863	13.863	13.445	12.426	11.519	11.519
3him_A_123_149	12.396	12.396	9.878	9.285	18.573	25.779	25.779	26.096	26.096	26.096	21.273
3jsj_A_118_140	7.929	7.929	7.642	7.642	8.848	8.848	8.848	7.577	7.308	5.534	2.694
3knw_A_123_149	4.669	4.838	4.838	4.838	4.411	4.411	5.693	5.693	5.693	5.283	5.283
3kz9_A_126_149	53.784	55.305	55.305	55.305	52.521	50.981	50.981	25.772	12.014	12.333	13.144
3lwj_A_117_143	18.936	19.14	19.14	19.14	14.62	10.553	7.112	6.211	6.211	7.412	7.412
3q0w_A_132_158	10.94	9.696	10.64	10.64	10.64	8.346	5.557	5.557	5.557	3.385	2.933
3rd3_A_119_145	10.017	10.687	10.73	10.73	11.315	11.315	11.315	7.245	5.672	3.373	1.829
3rh2_A_107_133	10.526	9.963	8.216	8.216	8.216	6.06	8.819	8.819	8.819	8.303	5.975
3vpr_A_109_135	15.941	11.529	9.05	11.413	11.413	11.413	10.712	10.712	10.712	10.095	11.651
4aci_A_110_136	50.695	52.143	52.143	52.143	50.202	46.002	46.002	21.232	6.125	7.787	7.787
4g12_A_132_156	4.273	4.117	5.167	6.113	8.92	11.867	12.764	14.014	14.014	16.966	16.966
4gck_A_119_146	2.657	2.9	3.725	3.725	3.725	4.29	4.29	4.29	2.839	5.634	6.873
4gfk_A_117_143	11.933	11.933	10.583	10.583	10.494	11.01	11.01	11.01	8.56	9.804	9.804
4kwa_A_205_231	10.503	9.965	9.965	9.3	7.967	7.045	6.725	5.682	5.379	5.47	5.672
4mo7_A_123_149	14.797	12.565	12.565	10.736	11.152	12.182	12.182	12.182	10.92	10.618	10.094
4uds_A_127_152	8.182	8.431	12.787	13.592	17.068	17.068	17.068	16.39	13.837	13.296	7.608
1vi0_A_114_139	8.23360590873	8.23360590873	8.23360590873	6.11110099691	5.9552894964	5.9552894964	7.61193334884	6.37489561641	8.05199396635	5.81574541765	5.81574541765
2eh3_A_105_124	5.91573173604	5.91573173604	5.37770967658	5.42075390925	5.42075390925	5.42075390925	5.442167083	5.83586904781	5.83586904781	6.13031129901	6.13031129901
2g3b_A_115_139	5.54816286706	5.54816286706	5.54816286706	5.54816286706	6.50279346653	5.69364550077	5.59007060997	5.59007060997	5.59007060997	5.52710480463	5.63170354604
2g7s_A_116_142	5.79555780127	5.73460693317	5.85592909609	5.85592909609	5.91573173604	5.54816286706	5.56915131592	5.56915131592	5.56915131592	5.50597666533	5.2247143216
2gen_A_115_139	4.95354143283	5.29073571375	5.29073571375	5.29073571375	5.13560408688	5.13560408688	6.11110099691	7.65733759479	7.65733759479	8.82494304705	8.12246083843
2hyj_A_124_149	5.18031553927	5.18031553927	5.18031553927	5.37770967658	6.43002476163	5.83586904781	5.83586904781	5.79555780127	5.79555780127	5.79555780127	5.81574541765
2np5_A_117_139	5.4847779812	5.442167083	5.46350827957	5.35607762839	5.46350827957	5.39926827114	5.59007060997	5.59007060997	5.59007060997	5.79555780127	5.79555780127
2pbx_A_127_150	7.67240047256	7.04013717779	7.04013717779	7.04013717779	7.99505188062	8.52958746778	9.38886968541	9.58110698864	8.06615004802	6.95648642885	6.24436825855
2wui_A_120_146	5.71415925044	5.71415925044	5.97497633388	5.97497633388	5.87592596301	6.05311885877	5.99460231551	6.09183239335	6.09183239335	6.09183239335	6.11110099691
2xdn_A_126_150	4.90719816137	5.50597666533	5.63170354604	5.54816286706	5.54816286706	5.06794092426	5.54816286706	5.54816286706	5.54816286706	5.67306525584	6.01416781635
3bhq_A_123_149	7.58148245114	7.58148245114	6.24436825855	6.24436825855	7.76203490249	7.76203490249	7.76203490249	7.85042148075	5.69364550077	5.50597666533	5.18031553927
3bru_A_141_164	5.2247143216	5.61092120342	5.61092120342	5.61092120342	5.24679782213	5.35607762839	5.35607762839	5.35607762839	5.33437162434	5.33437162434	5.13560408688
3c2b_A_126_150	10.4441949275	8.17827658253	8.73649783567	8.84998844442	9.273008806	9.273008806	9.273008806	10.3165231854	9.54760295311	5.50597666533	5.24679782213
3ccy_A_118_142	5.65241808317	5.81574541765	5.85592909609	5.63170354604	5.87592596301	5.39926827114	5.39926827114	5.39926827114	5.42075390925	5.54816286706	5.73460693317
3crj_A_119_144	5.69364550077	5.69364550077	5.69364550077	6.07250513337	5.61092120342	5.61092120342	5.65241808317	5.59007060997	5.59007060997	5.59007060997	5.37770967658
3dcf_A_137_163	5.442167083	5.73460693317	5.2247143216	5.2247143216	5.9552894964	5.9552894964	5.9552894964	5.54816286706	5.63170354604	5.46350827957	5.46350827957
3him_A_123_149	5.29073571375	5.29073571375	5.26880477657	5.67306525584	6.82030962676	5.39926827114	5.39926827114	5.4847779812	5.4847779812	5.4847779812	5.77530579048
3jsj_A_118_140	5.4847779812	5.4847779812	5.50597666533	5.50597666533	5.77530579048	5.77530579048	5.77530579048	5.50597666533	5.42075390925	5.63170354604	5.37770967658
3knw_A_123_149	5.02242818456	5.2247143216	5.2247143216	5.2247143216	5.29073571375	5.29073571375	5.15799917183	5.15799917183	5.15799917183	5.63170354604	5.63170354604
3kz9_A_126_149	6.61040621226	5.73460693317	5.73460693317	5.73460693317	6.37489561641	9.02259324921	9.02259324921	9.07105913341	6.87171881452	5.35607762839	5.09057552934
3lwj_A_117_143	5.61092120342	5.46350827957	5.46350827957	5.46350827957	5.99460231551	5.20255374064	5.26880477657	5.18031553927	5.18031553927	5.2247143216	5.2247143216
3q0w_A_132_158	5.37770967658	5.04522533653	5.39926827114	5.39926827114	5.39926827114	5.06794092426	4.9304120812	4.9304120812	4.9304120812	4.7422797982	4.83704275142
3rd3_A_119_145	6.07250513337	6.16855840263	5.77530579048	5.77530579048	5.71415925044	5.71415925044	5.71415925044	5.93554142449	5.97497633388	6.01416781635	5.99460231551
3rh2_A_107_133	5.87592596301	5.77530579048	5.56915131592	5.56915131592	5.56915131592	5.67306525584	5.50597666533	5.50597666533	5.50597666533	5.31259115701	5.46350827957
3vpr_A_109_135	6.05311885877	6.87171881452	6.2819364155	6.09183239335	6.09183239335	6.09183239335	5.79555780127	5.79555780127	5.79555780127	6.22550048835	5.69364550077
4aci_A_110_136	5.89586004532	5.63170354604	5.63170354604	5.63170354604	6.2819364155	7.98073620376	7.98073620376	9.56995861001	6.3564123428	5.29073571375	5.29073571375
4g12_A_132_156	5.56915131592	5.85592909609	5.93554142449	5.85592909609	5.83586904781	5.61092120342	5.35607762839	6.88876312006	6.88876312006	6.69871083462	6.69871083462
4gck_A_119_146	5.54816286706	5.46350827957	5.33437162434	5.33437162434	5.33437162434	5.2247143216	5.2247143216	5.2247143216	5.2247143216	6.03367320804	6.31928358202
4gfk_A_117_143	5.52710480463	5.52710480463	5.65241808317	5.65241808317	5.42075390925	5.33437162434	5.33437162434	5.33437162434	5.26880477657	5.46350827957	5.46350827957
4kwa_A_205_231	5.15799917183	5.15799917183	5.15799917183	4.9304120812	4.99954888053	5.04522533653	5.20255374064	5.20255374064	5.26880477657	4.97658683018	5.02242818456
4mo7_A_123_149	5.54816286706	5.77530579048	5.77530579048	5.59007060997	5.56915131592	5.13560408688	5.13560408688	5.13560408688	5.20255374064	5.442167083	5.52710480463
4uds_A_127_152	5.29073571375	5.2247143216	5.4847779812	5.18031553927	5.54816286706	5.54816286706	5.54816286706	4.97658683018	5.20255374064	5.2247143216	5.39926827114
