# Supplementary material for: Examining the Conservation of Kinks in Alpha Helices
Source: PLoS One. 2016 Jun 17;11(6):e0157553. doi: 10.1371/journal.pone.0157553 (PMC4912094; doi:10.1371/journal.pone.0157553)
Supplement: S1 Data — (GZ) [file pone.0157553.s002.tar.gz › kink_conservation_data/SolFams/690.csv]

helix_ID	start	end	sequence
1ve0_A_56_68	56	68	GLMKDFLNWAKKL
1vmf_A_54_67	55	67	DVKRDMIMRLDEV
1vmh_A_57_70	58	70	DVTRDILVNLDKV
1vmj_A_57_70	58	70	GLHHDFEVWLEKL
2cu5_A_54_66	54	66	TVAQDLLGRLAEL
2p6c_A_57_70	58	70	GLHEDIWEWLEKL
2p6h_A_55_69	56	68	RLMEDIVEFIREL
position	6	7
1ve0_A_56_68	15.872	15.872
1vmf_A_54_67	7.297	6.58
1vmh_A_57_70	8.457	6.782
1vmj_A_57_70	8.926	8.926
2cu5_A_54_66	6.141	6.141
2p6c_A_57_70	8.482	8.482
2p6h_A_55_69	8.473	10.498
1ve0_A_56_68	6.71622532849	6.71622532849
1vmf_A_54_67	5.75498897314	5.79555780127
1vmh_A_57_70	5.18031553927	5.37770967658
1vmj_A_57_70	5.33437162434	5.33437162434
2cu5_A_54_66	5.69364550077	5.69364550077
2p6c_A_57_70	5.61092120342	5.61092120342
2p6h_A_55_69	5.29073571375	7.83577556883
