# Supplementary material for: Examining the Conservation of Kinks in Alpha Helices
Source: PLoS One. 2016 Jun 17;11(6):e0157553. doi: 10.1371/journal.pone.0157553 (PMC4912094; doi:10.1371/journal.pone.0157553)
Supplement: S1 Data — (GZ) [file pone.0157553.s002.tar.gz › kink_conservation_data/SolFams/40.csv]

helix_ID	start	end	sequence
1a59_A_279_292	279	291	VPTMKSALDAMIK
1iom_A_268_280	268	280	AGVLEKLARLVAE
1vgm_A_267_281	269	281	AKIFKTLAKSFAE
1vgp_A_262_278	264	276	ARILKQYAKLLAE
2h12_A_321_336	323	335	AKIMQQTCHEVLT
2ibp_A_297_312	299	311	AKIFKEFSRDYVA
2ifc_A_270_284	272	284	AKIFKGIAEKLSS
3o8j_A_283_298	284	296	HQVIKRVAKQLSE
4e6y_A_315_330	316	328	ATVMRETCHEVLK
4jad_A_315_328	315	327	ATVMRETCHEVLK
4xgh_A_319_333	320	332	AKLMRETCYEVLN
position	6	7
1a59_A_279_292	7.599	7.599
1iom_A_268_280	7.583	7.583
1vgm_A_267_281	10.559	10.559
1vgp_A_262_278	24.549	15.293
2h12_A_321_336	11.416	10.322
2ibp_A_297_312	13.008	10.481
2ifc_A_270_284	18.19	18.19
3o8j_A_283_298	8.008	8.008
4e6y_A_315_330	10.082	8.799
4jad_A_315_328	14.046	14.046
4xgh_A_319_333	6.436	6.436
1a59_A_279_292	6.03367320804	6.03367320804
1iom_A_268_280	5.77530579048	5.77530579048
1vgm_A_267_281	6.03367320804	6.03367320804
1vgp_A_262_278	6.43002476163	7.12270010979
2h12_A_321_336	5.4847779812	5.61092120342
2ibp_A_297_312	5.65241808317	5.54816286706
2ifc_A_270_284	6.05311885877	6.05311885877
3o8j_A_283_298	6.07250513337	6.07250513337
4e6y_A_315_330	5.61092120342	5.39926827114
4jad_A_315_328	6.18759589815	6.18759589815
4xgh_A_319_333	5.63170354604	5.63170354604
