# Supplementary material for: Examining the Conservation of Kinks in Alpha Helices
Source: PLoS One. 2016 Jun 17;11(6):e0157553. doi: 10.1371/journal.pone.0157553 (PMC4912094; doi:10.1371/journal.pone.0157553)
Supplement: S1 Data — (GZ) [file pone.0157553.s002.tar.gz › kink_conservation_data/SolFams/2208.csv]

helix_ID	start	end	sequence
1j7h_A_48_65	49	63	AQARQSLENVKAIIE
1jd1_A_49_66	51	65	DKAEQVIQNIKNVLE
1pf5_A_49_65	51	65	QQVRLAFDNLHATLA
1qah_A_51_67	52	66	EEAKQALKNLGEILK
1qd9_A_46_63	48	62	EQTHQVFSNLKAVLE
1qu9_A_46_63	48	62	AQARQSLDNVKAIVE
2b33_A_47_64	49	63	EKTERVLENLKAILE
2cvl_A_46_62	47	61	VQTERVMENLKAVLE
2cwj_A_43_58	43	57	ESAKRALDNLKAIVE
2dyy_A_47_64	49	63	DQTRQVLENIKAILE
2ewc_A_38_54	40	54	SQINGAFDEMERRLA
2ig8_A_53_70	55	69	AQALVVLGKVKALLE
2otm_A_61_83	66	80	AACRLATLNAIAQLK
2uyk_A_46_63	48	62	DQARLSLENVKAIVV
3d01_A_70_91	75	89	RAAELCAVNILAQVK
3i3f_A_57_74	59	73	EQTRQTFDNIRKCLE
3i7t_A_42_59	44	58	AQTRDALRRIEIALG
3k0t_A_47_64	49	63	AQITQVFENLKSVAQ
3k12_A_38_55	40	54	DQTRQILENIDRLLQ
3l7q_A_46_64	48	62	EQTQQVLKNISAILT
3lme_A_74_90	76	90	ARIRRMFDNMLAAAE
3m1x_A_50_66	51	65	EQSKQVMTNLKYVLE
3quw_A_65_82	67	81	EKAEQVFQNVKNILA
3r0p_A_49_66	51	65	VQAHQVFKNLRAVCE
3v4d_A_48_65	50	64	AQTRHVLETIRKVIE
position	6	7	8	9
1j7h_A_48_65	8.045	11.592	16.015	18.195
1jd1_A_49_66	5.755	5.755	5.487	3.415
1pf5_A_49_65	4.769	2.794	3.649	3.649
1qah_A_51_67	2.946	1.608	1.608	0.966
1qd9_A_46_63	5.176	6.391	10.15	10.15
1qu9_A_46_63	6.194	8.466	8.466	8.701
2b33_A_47_64	8.462	8.462	7.572	7.388
2cvl_A_46_62	6.42	3.685	3.205	2.932
2cwj_A_43_58	10.281	10.281	9.561	9.561
2dyy_A_47_64	6.836	8.437	8.437	8.437
2ewc_A_38_54	6.398	6.398	6.874	6.874
2ig8_A_53_70	4.807	6.063	7.567	7.567
2otm_A_61_83	6.973	8.923	8.923	8.923
2uyk_A_46_63	6.908	7.924	10.112	10.112
3d01_A_70_91	3.997	3.997	4.764	4.764
3i3f_A_57_74	3.989	4.686	4.686	4.686
3i7t_A_42_59	2.944	1.127	1.51	1.908
3k0t_A_47_64	6.132	5.776	8.065	8.065
3k12_A_38_55	5.039	3.725	3.725	3.725
3l7q_A_46_64	5.478	8.535	8.899	8.899
3lme_A_74_90	10.641	8.967	9.251	9.251
3m1x_A_50_66	7.393	7.393	7.062	3.395
3quw_A_65_82	5.134	5.134	4.092	4.092
3r0p_A_49_66	3.707	5.8	7.139	8.578
3v4d_A_48_65	5.621	5.621	5.621	6.467
1j7h_A_48_65	6.73369163937	6.48467933156	6.88876312006	5.9552894964
1jd1_A_49_66	5.442167083	5.442167083	5.35607762839	5.442167083
1pf5_A_49_65	5.65241808317	5.39926827114	5.54816286706	5.54816286706
1qah_A_51_67	5.11312972713	5.15799917183	5.15799917183	5.35607762839
1qd9_A_46_63	5.37770967658	5.56915131592	5.33437162434	5.33437162434
1qu9_A_46_63	5.37770967658	5.65241808317	5.65241808317	6.03367320804
2b33_A_47_64	5.442167083	5.442167083	5.52710480463	5.4847779812
2cvl_A_46_62	5.61092120342	5.2247143216	5.31259115701	5.15799917183
2cwj_A_43_58	9.02259324921	9.02259324921	8.81238320121	8.81238320121
2dyy_A_47_64	5.39926827114	5.35607762839	5.35607762839	5.35607762839
2ewc_A_38_54	5.37770967658	5.37770967658	5.59007060997	5.59007060997
2ig8_A_53_70	4.95354143283	5.02242818456	5.24679782213	5.24679782213
2otm_A_61_83	5.13560408688	5.24679782213	5.24679782213	5.24679782213
2uyk_A_46_63	5.24679782213	5.75498897314	5.69364550077	5.69364550077
3d01_A_70_91	5.31259115701	5.31259115701	5.35607762839	5.35607762839
3i3f_A_57_74	5.11312972713	5.11312972713	5.11312972713	5.11312972713
3i7t_A_42_59	5.06794092426	5.11312972713	5.15799917183	5.26880477657
3k0t_A_47_64	5.39926827114	5.4847779812	5.24679782213	5.24679782213
3k12_A_38_55	4.88389905266	5.04522533653	5.04522533653	5.04522533653
3l7q_A_46_64	5.20255374064	5.442167083	5.20255374064	5.20255374064
3lme_A_74_90	5.56915131592	5.59007060997	5.4847779812	5.4847779812
3m1x_A_50_66	4.90719816137	4.90719816137	4.67026768404	4.83704275142
3quw_A_65_82	4.99954888053	4.99954888053	4.9304120812	4.9304120812
3r0p_A_49_66	4.83704275142	5.24679782213	4.9304120812	5.06794092426
3v4d_A_48_65	4.90719816137	4.90719816137	4.90719816137	4.90719816137
