# Supplementary material for: Examining the Conservation of Kinks in Alpha Helices
Source: PLoS One. 2016 Jun 17;11(6):e0157553. doi: 10.1371/journal.pone.0157553 (PMC4912094; doi:10.1371/journal.pone.0157553)
Supplement: S1 Data — (GZ) [file pone.0157553.s002.tar.gz › kink_conservation_data/SolFams/175.csv]

helix_ID	start	end	sequence
1a6d_B_170_183	170	181	DKLAEISYEAVK
1q3q_A_170_185	172	183	ELLAKLAVEAVK
3ruv_A_168_180	168	179	EKLAEIIVEAVS
4v94_B_169_182	171	182	DHFAELATNAIL
4v94_G_176_189	176	187	DFFVKMCVDAVL
position	6
1a6d_B_170_183	3.742
1q3q_A_170_185	4.404
3ruv_A_168_180	1.871
4v94_B_169_182	7.353
4v94_G_176_189	8.993
1a6d_B_170_183	5.2247143216
1q3q_A_170_185	5.29073571375
3ruv_A_168_180	5.61092120342
4v94_B_169_182	6.99007909981
4v94_G_176_189	7.98073620376
