# Supplementary material for: Examining the Conservation of Kinks in Alpha Helices
Source: PLoS One. 2016 Jun 17;11(6):e0157553. doi: 10.1371/journal.pone.0157553 (PMC4912094; doi:10.1371/journal.pone.0157553)
Supplement: S1 Data — (GZ) [file pone.0157553.s002.tar.gz › kink_conservation_data/SolFams/358.csv]

helix_ID	start	end	sequence
1kea_A_182_195	182	194	CRDFNLGLMDFSA
1mun_A_177_190	177	189	VERFNQAMMDLGA
1orn_A_174_186	174	186	WSITHHRMIFFGR
3i0w_A_273_287	274	286	SGFAQQYLFYYAR
3n5n_X_261_274	261	273	PGDFNQAAMELGA
4ejy_A_272_287	273	285	SGFAQQYLFYYGR
position	6	7
1kea_A_182_195	11.903	15.8
1mun_A_177_190	9.161	18.372
1orn_A_174_186	3.914	3.914
3i0w_A_273_287	9.698	9.698
3n5n_X_261_274	11.301	16.087
4ejy_A_272_287	7.445	7.445
1kea_A_182_195	5.81574541765	7.4113407228
1mun_A_177_190	5.15799917183	7.28467317983
1orn_A_174_186	5.24679782213	5.24679782213
3i0w_A_273_287	4.99954888053	4.99954888053
3n5n_X_261_274	6.30063745995	6.48467933156
4ejy_A_272_287	5.83586904781	5.83586904781
