# Supplementary material for: Examining the Conservation of Kinks in Alpha Helices
Source: PLoS One. 2016 Jun 17;11(6):e0157553. doi: 10.1371/journal.pone.0157553 (PMC4912094; doi:10.1371/journal.pone.0157553)
Supplement: S1 Data — (GZ) [file pone.0157553.s002.tar.gz › kink_conservation_data/SolFams/2655.csv]

helix_ID	start	end	sequence
2z72_A_122_138	122	134	VNEVLWFMYQLDQ
3h63_A_279_292	279	291	SVEVILTLFGFKL
3icf_A_286_299	286	298	SCEVALLFYCLKI
4f0z_A_126_139	126	138	SIECVLYLWALKI
4i5l_C_93_106	93	105	SVETVTLLVALKV
4j6o_A_241_253	241	253	ITEVLKLVMGMVK
4mov_A_100_113	100	112	SLETICLLLAYKI
position	6	7
2z72_A_122_138	8.451	11.327
3h63_A_279_292	2.073	2.073
3icf_A_286_299	3.579	5.075
4f0z_A_126_139	3.765	3.765
4i5l_C_93_106	8.504	9.017
4j6o_A_241_253	7.899	7.899
4mov_A_100_113	4.978	4.978
2z72_A_122_138	5.04522533653	5.46350827957
3h63_A_279_292	5.02242818456	5.02242818456
3icf_A_286_299	5.04522533653	5.39926827114
4f0z_A_126_139	5.69364550077	5.69364550077
4i5l_C_93_106	5.4847779812	5.63170354604
4j6o_A_241_253	5.39926827114	5.39926827114
4mov_A_100_113	5.13560408688	5.13560408688
