# Supplementary material for: Examining the Conservation of Kinks in Alpha Helices
Source: PLoS One. 2016 Jun 17;11(6):e0157553. doi: 10.1371/journal.pone.0157553 (PMC4912094; doi:10.1371/journal.pone.0157553)
Supplement: S1 Data — (GZ) [file pone.0157553.s002.tar.gz › kink_conservation_data/SolFams/4750.csv]

helix_ID	start	end	sequence
2hzl_A_303_322	307	319	QACFEAANEVYAE--
2pfy_A_267_287	271	283	KELQAIGATMVSD--
2pfz_A_267_287	271	283	SGLTEVGKRMLDD--
2vpn_A_271_291	275	288	QAFKERAPQVE-EKF
2xwv_A_273_289	273	285	VPFKESMKPYYAE--
2zzv_A_310_330	314	326	RKFRRLAIPIWFK--
4mag_A_271_287	271	285	EPFREAMQPLYKEFD
4mco_A_302_323	306	320	KKWQDIARKTAWKDY
4mij_A_299_313	300	313	KSFQAVMGPVYDK-F
4mmp_A_275_291	275	287	KPFKAALTPYYDE--
4mnc_A_290_311	294	308	KAFREKAYEVGWAGA
4mnp_A_274_290	274	286	VDFKKAMKPFYDE--
4mx6_A_305_322	309	321	QQWVDVMKPVWSK--
4n4u_A_288_308	292	305	QAATDLVSGYWEDW-
4n8g_A_301_320	305	319	AAFREKGQPAYIEWL
4n91_A_301_317	301	313	KPFVDAVAPLTKE--
4ngu_A_304_322	308	322	AQFKELGSPSYIKWL
4nhb_A_296_314	300	313	EHLVNAGKRSW-KLF
4nn3_A_297_318	301	315	AAMRELMYPKTKAAY
4ovq_A_295_310	295	307	APFQAAMAPVYEA--
4p1l_A_303_320	304	316	SAFQAKMQPIYDQ--
4p8b_A_306_325	310	322	DAFRKATAKVYDK--
4pbq_A_293_312	297	309	NDMVNASKVLYDS--
4pdd_A_302_319	303	315	ESFRKAVAPAYAG--
4pet_A_306_326	310	322	EAIVQANDELLEE--
4pf8_A_294_311	295	307	SAFQEAMVPVYEK--
4pfi_A_315_335	319	332	AAFRDASLPAR-QRF
4uab_A_300_319	304	316	DQVETAAQEFWDE--
4x26_A_300_320	304	316	NAIRDANDELLAE--
4x8r_A_295_308	295	307	TPFIEAMAPVYEK--
4xfe_A_295_308	295	307	KPFYDATASVREK--
position	6	7	8	9
2hzl_A_303_322	7.848	7.848	7.848	10.229
2pfy_A_267_287	10.572	10.572	9.789	9.32
2pfz_A_267_287	13.297	13.297	10.094	10.094
2vpn_A_271_291	28.305	27.026	23.278	21.73
2xwv_A_273_289	27.909	27.909	27.909	27.773
2zzv_A_310_330	27.22	27.22	21.091	17.811
4mag_A_271_287	39.059	39.059	39.007	38.971
4mco_A_302_323	40.738	44.132	44.132	44.132
4mij_A_299_313	41.875	37.836	37.836	37.836
4mmp_A_275_291	28.672	28.672	28.075	22.302
4mnc_A_290_311	10.004	9.639	6.775	3.084
4mnp_A_274_290	30.449	30.449	30.449	30.425
4mx6_A_305_322	28.775	28.775	22.769	22.769
4n4u_A_288_308	45.021	39.559	36.348	19.057
4n8g_A_301_320	21.941	21.941	21.941	12.3
4n91_A_301_317	42.336	42.336	32.932	28.626
4ngu_A_304_322	20.016	20.016	20.016	10.401
4nhb_A_296_314	15.656	15.656	15.656	14.86
4nn3_A_297_318	30.18	30.18	27.939	22.234
4ovq_A_295_310	36.084	36.084	32.954	31.62
4p1l_A_303_320	42.283	37.026	35.39	35.39
4p8b_A_306_325	48.759	48.759	48.759	45.25
4pbq_A_293_312	23.131	23.131	22.758	22.758
4pdd_A_302_319	37.823	54.376	54.376	54.376
4pet_A_306_326	6.439	6.966	8.657	9.829
4pf8_A_294_311	34.477	32.942	25.851	25.37
4pfi_A_315_335	38.685	38.685	32.422	32.422
4uab_A_300_319	12.738	12.738	12.738	12.581
4x26_A_300_320	5.49	6.13	6.605	7.583
4x8r_A_295_308	32.92	36.638	36.638	36.638
4xfe_A_295_308	43.87	43.87	39.278	39.278
2hzl_A_303_322	5.15799917183	5.15799917183	5.15799917183	5.52710480463
2pfy_A_267_287	5.26880477657	5.26880477657	5.63170354604	5.50597666533
2pfz_A_267_287	5.52710480463	5.52710480463	5.11312972713	5.11312972713
2vpn_A_271_291	6.13031129901	6.61040621226	7.08980366314	7.23651365687
2xwv_A_273_289	6.11110099691	6.11110099691	6.11110099691	6.30063745995
2zzv_A_310_330	5.81574541765	5.81574541765	6.87171881452	5.97497633388
4mag_A_271_287	5.33437162434	5.33437162434	5.75498897314	6.44829527783
4mco_A_302_323	8.5558230423	8.08027463671	8.08027463671	8.08027463671
4mij_A_299_313	6.09183239335	8.91217307473	8.91217307473	8.91217307473
4mmp_A_275_291	5.59007060997	5.59007060997	6.07250513337	7.00680901726
4mnc_A_290_311	5.24679782213	5.29073571375	5.50597666533	5.11312972713
4mnp_A_274_290	6.90576179153	6.90576179153	6.90576179153	7.33247014333
4mx6_A_305_322	6.09183239335	6.09183239335	7.65733759479	7.65733759479
4n4u_A_288_308	6.83749231654	5.97497633388	7.45819702403	8.88737226195
4n8g_A_301_320	7.2526074551	7.2526074551	7.2526074551	6.80308030818
4n91_A_301_317	5.69364550077	5.69364550077	6.92271507263	8.28845722182
4ngu_A_304_322	8.38332131323	8.38332131323	8.38332131323	7.2526074551
4nhb_A_296_314	6.2065764803	6.2065764803	6.2065764803	6.14946365139
4nn3_A_297_318	5.24679782213	5.24679782213	6.3564123428	6.26318012416
4ovq_A_295_310	5.9552894964	5.9552894964	7.12270010979	7.58148245114
4p1l_A_303_320	7.28467317983	6.11110099691	7.02349496642	7.02349496642
4p8b_A_306_325	6.48467933156	6.48467933156	6.48467933156	8.03780625094
4pbq_A_293_312	5.75498897314	5.75498897314	6.2819364155	6.2819364155
4pdd_A_302_319	7.45819702403	8.72376162277	8.72376162277	8.72376162277
4pet_A_306_326	5.56915131592	5.52710480463	5.52710480463	6.07250513337
4pf8_A_294_311	6.31928358202	6.03367320804	6.44829527783	8.71099980943
4pfi_A_315_335	5.9552894964	5.9552894964	8.86247419082	8.86247419082
4uab_A_300_319	5.85592909609	5.85592909609	5.85592909609	5.69364550077
4x26_A_300_320	5.35607762839	5.39926827114	5.31259115701	6.3564123428
4x8r_A_295_308	6.57473757912	7.8210957935	7.8210957935	7.8210957935
4xfe_A_295_308	5.2247143216	5.2247143216	7.83577556883	7.83577556883
