# Supplementary material for: Examining the Conservation of Kinks in Alpha Helices
Source: PLoS One. 2016 Jun 17;11(6):e0157553. doi: 10.1371/journal.pone.0157553 (PMC4912094; doi:10.1371/journal.pone.0157553)
Supplement: S1 Data — (GZ) [file pone.0157553.s002.tar.gz › kink_conservation_data/SolFams/3614.csv]

helix_ID	start	end	sequence
1g5a_A_303_318	306	318	HALIRAFNAVMRI
1gjw_A_392_405	392	404	KELLDLIIKNVKE
1ji1_A_371_387	374	386	HQIWSEFRNAVKG
1m7x_A_433_448	436	448	IEFLRNTNRILGE
1r7a_A_209_224	212	224	FKLISRLREEGVK
1ud2_A_238_251	238	250	FWYTSDWVRHQRN
1vjs_A_238_251	238	250	FSFLRDWVNHVRE
1wzl_A_332_345	332	344	HAFWREFRRLVKS
2wpg_A_298_313	301	313	HTILVALRAVADI
3aj7_A_251_265	252	264	HEFHQEMNQFIRN
3aml_A_374_390	377	389	IVYMMLANHLMHK
3bc9_A_357_369	357	369	YRFIDKWMSAVQN
3czg_A_297_312	300	312	HTLLVALRAVTDI
3edf_A_318_331	318	330	GAFLTEYTRRLMA
3zo9_A_247_262	250	262	HAFLKRCRKAIDD
4ays_A_293_309	296	308	HRLTHALRAATRI
4bzy_A_387_403	390	402	LTYLMLANHLVHT
4jcm_A_227_240	227	239	LGWQKAFISSVYD
4wf7_A_226_242	229	241	HEILKGFRAMVDR
position	6	7
1g5a_A_303_318	5.255	5.255
1gjw_A_392_405	13.057	16.851
1ji1_A_371_387	6.896	6.896
1m7x_A_433_448	6.159	5.972
1r7a_A_209_224	2.712	2.712
1ud2_A_238_251	3.934	3.934
1vjs_A_238_251	9.042	10.51
1wzl_A_332_345	9.265	9.265
2wpg_A_298_313	7.469	7.469
3aj7_A_251_265	3.453	4.365
3aml_A_374_390	5.464	5.464
3bc9_A_357_369	2.097	2.097
3czg_A_297_312	7.788	7.788
3edf_A_318_331	7.128	7.128
3zo9_A_247_262	9.925	9.925
4ays_A_293_309	9.638	9.638
4bzy_A_387_403	5.718	6.2
4jcm_A_227_240	6.021	6.021
4wf7_A_226_242	10.746	10.746
1g5a_A_303_318	5.83586904781	5.83586904781
1gjw_A_392_405	5.99460231551	6.16855840263
1ji1_A_371_387	5.9552894964	5.9552894964
1m7x_A_433_448	7.33247014333	8.00933535122
1r7a_A_209_224	5.52710480463	5.52710480463
1ud2_A_238_251	5.52710480463	5.52710480463
1vjs_A_238_251	5.15799917183	5.35607762839
1wzl_A_332_345	5.52710480463	5.52710480463
2wpg_A_298_313	5.20255374064	5.20255374064
3aj7_A_251_265	5.52710480463	6.48467933156
3aml_A_374_390	5.15799917183	5.15799917183
3bc9_A_357_369	5.93554142449	5.93554142449
3czg_A_297_312	5.56915131592	5.56915131592
3edf_A_318_331	5.24679782213	5.24679782213
3zo9_A_247_262	5.54816286706	5.54816286706
4ays_A_293_309	5.75498897314	5.75498897314
4bzy_A_387_403	6.13031129901	5.83586904781
4jcm_A_227_240	5.33437162434	5.33437162434
4wf7_A_226_242	4.97658683018	4.97658683018
