# Supplementary material for: Examining the Conservation of Kinks in Alpha Helices
Source: PLoS One. 2016 Jun 17;11(6):e0157553. doi: 10.1371/journal.pone.0157553 (PMC4912094; doi:10.1371/journal.pone.0157553)
Supplement: S1 Data — (GZ) [file pone.0157553.s002.tar.gz › kink_conservation_data/SolFams/1721.csv]

helix_ID	start	end	sequence
1rgz_A_283_295	283	295	ANTVVEGSDSKVA
2qz6_A_280_293	280	292	VDALVEGNSTQMA
3w8k_A_280_292	280	292	EQTLLAGNSAKVI
4net_A_282_294	282	294	LQTLLDSNSEQIV
4ooy_A_307_320	307	319	LKRLQAGNSTPMA
position	6	7
1rgz_A_283_295	48.531	48.531
2qz6_A_280_293	20.221	30.614
3w8k_A_280_292	16.162	16.162
4net_A_282_294	26.105	26.105
4ooy_A_307_320	20.933	22.357
1rgz_A_283_295	10.5978847315	10.5978847315
2qz6_A_280_293	11.002299272	9.72428217988
3w8k_A_280_292	10.0944369501	10.0944369501
4net_A_282_294	10.1557804225	10.1557804225
4ooy_A_307_320	10.1251827729	9.05897730294
