# Supplementary material for: Examining the Conservation of Kinks in Alpha Helices
Source: PLoS One. 2016 Jun 17;11(6):e0157553. doi: 10.1371/journal.pone.0157553 (PMC4912094; doi:10.1371/journal.pone.0157553)
Supplement: S1 Data — (GZ) [file pone.0157553.s002.tar.gz › kink_conservation_data/SolFams/588.csv]

helix_ID	start	end	sequence
1so2_A_945_968	946	968	DLHLKWTEGIVNEFYEQGDEEAN
1taz_A_379_402	379	401	LVHSRWTKALMEEFFRQGDKEAE
1tbf_A_772_795	773	795	PIQQRIAELVATEFFDQGDRERK
1y2k_A_326_350	327	349	QLYRQWTDRIMEEFFRQGDRERE
1zkl_A_371_393	371	393	ELSKQWSEKVTEEFFHQGDIEKK
2ous_A_682_705	683	705	PVTKLTANDIYAEFWAEGDEMKK
2r8q_A_843_866	844	866	ETSRMWAMAVTEEFYRQGDMEKE
3ecm_A_734_758	735	757	QYCIEWAARISEEYFSQTDEEKQ
3v93_A_529_552	530	551	AIARKWL-VILQEFADQAEDERR
4i15_A_830_853	831	853	DISRQWAMAVTEEFYRQGDMEKE
position	6	7	8	9	10	11	12	13	14	15	16	17
1so2_A_945_968	7.681	9.279	9.279	9.279	6.588	6.588	6.588	6.245	7.738	7.907	7.907	7.907
1taz_A_379_402	3.804	4.492	4.492	5.238	5.238	7.334	7.334	7.334	6.349	5.791	5.791	7.515
1tbf_A_772_795	8.672	8.513	8.484	9.107	12.543	12.543	12.543	9.303	8.528	8.528	4.652	4.652
1y2k_A_326_350	6.226	6.226	6.499	6.81	8.973	8.973	12.239	12.239	12.239	10.079	11.567	11.567
1zkl_A_371_393	3.966	5.325	6.547	6.986	11.105	11.105	11.105	11.047	11.022	10.523	9.716	9.22
2ous_A_682_705	11.68	11.535	12.024	14.473	14.607	14.607	14.607	13.867	11.678	10.511	10.511	7.36
2r8q_A_843_866	9.848	9.848	7.611	6.894	6.555	6.555	6.142	6.142	4.802	4.728	4.728	4.728
3ecm_A_734_758	5.343	5.775	8.888	9.724	11.778	13.025	13.025	13.025	9.887	5.799	3.209	9.12
3v93_A_529_552	15.4	15.4	11.786	12.26	12.26	12.26	7.006	7.006	5.597	4.153	6.16	8.915
4i15_A_830_853	7.042	7.042	5.696	5.696	5.662	7.42	7.42	7.42	7.666	7.666	7.666	7.664
1so2_A_945_968	6.30063745995	5.91573173604	5.91573173604	5.91573173604	5.9552894964	5.9552894964	5.9552894964	5.69364550077	5.83586904781	5.85592909609	5.85592909609	5.85592909609
1taz_A_379_402	5.13560408688	5.06794092426	5.06794092426	5.29073571375	5.29073571375	5.37770967658	5.37770967658	5.37770967658	5.4847779812	5.61092120342	5.61092120342	6.75111003164
1tbf_A_772_795	5.4847779812	5.50597666533	5.50597666533	5.2247143216	5.4847779812	5.4847779812	5.4847779812	5.18031553927	5.11312972713	5.11312972713	5.29073571375	5.29073571375
1y2k_A_326_350	5.4847779812	5.4847779812	5.18031553927	5.442167083	5.442167083	5.442167083	5.52710480463	5.52710480463	5.52710480463	5.65241808317	5.35607762839	5.35607762839
1zkl_A_371_393	6.18759589815	5.37770967658	5.59007060997	5.63170354604	5.79555780127	5.79555780127	5.79555780127	5.65241808317	5.91573173604	5.61092120342	5.81574541765	5.71415925044
2ous_A_682_705	5.69364550077	5.65241808317	5.83586904781	5.91573173604	5.75498897314	5.75498897314	5.75498897314	5.79555780127	5.93554142449	6.03367320804	6.03367320804	5.59007060997
2r8q_A_843_866	5.31259115701	5.31259115701	5.56915131592	5.442167083	5.50597666533	5.50597666533	5.33437162434	5.33437162434	5.35607762839	5.54816286706	5.54816286706	5.54816286706
3ecm_A_734_758	5.39926827114	5.13560408688	5.35607762839	5.33437162434	5.35607762839	5.26880477657	5.26880477657	5.26880477657	5.26880477657	5.09057552934	5.42075390925	6.07250513337
3v93_A_529_552	7.30064551529	7.30064551529	8.88737226195	8.12246083843	8.12246083843	8.12246083843	7.20420315457	7.20420315457	6.71622532849	6.44829527783	5.56915131592	6.24436825855
4i15_A_830_853	5.42075390925	5.42075390925	5.73460693317	5.73460693317	5.69364550077	5.77530579048	5.77530579048	5.77530579048	5.9552894964	5.9552894964	5.9552894964	5.75498897314
