# Supplementary material for: Examining the Conservation of Kinks in Alpha Helices
Source: PLoS One. 2016 Jun 17;11(6):e0157553. doi: 10.1371/journal.pone.0157553 (PMC4912094; doi:10.1371/journal.pone.0157553)
Supplement: S1 Data — (GZ) [file pone.0157553.s002.tar.gz › kink_conservation_data/SolFams/2604.csv]

helix_ID	start	end	sequence
1r42_A_110_128	110	128	EDKSKRLNTILNTMSTIYS
3ahn_A_127_146	129	146	E-DLQLENKLTSEYTKLVA
3sks_A_127_146	129	146	K-DLQLENKLSSQYTQLLA
4c2o_A_129_148	129	147	AQELEEYNKILLDMETTYS
4ca6_A_105_123	105	123	LAKRQQYNALLSQMSRIYS
position	6	7	8	9	10	11	12	13
1r42_A_110_128	1.363	2.181	5.261	5.261	5.261	5.635	5.812	5.812
3ahn_A_127_146	6.027	3.515	3.42	5.85	8.308	8.535	9.588	9.588
3sks_A_127_146	3.434	3.434	4.348	4.348	6.599	6.599	8.111	8.111
4c2o_A_129_148	4.755	6.535	7.122	7.122	7.122	6.61	6.158	11.378
4ca6_A_105_123	7.123	9.513	9.513	9.513	8.148	8.148	6.033	4.713
1r42_A_110_128	5.69364550077	5.26880477657	5.42075390925	5.42075390925	5.42075390925	5.4847779812	6.22550048835	6.22550048835
3ahn_A_127_146	5.29073571375	5.33437162434	5.33437162434	5.54816286706	5.31259115701	5.24679782213	5.93554142449	5.93554142449
3sks_A_127_146	4.95354143283	4.95354143283	5.02242818456	5.02242818456	4.49899332874	4.49899332874	5.59007060997	5.59007060997
4c2o_A_129_148	5.26880477657	4.90719816137	4.90719816137	4.90719816137	4.90719816137	5.06794092426	4.99954888053	7.04013717779
4ca6_A_105_123	5.29073571375	4.9304120812	4.9304120812	4.9304120812	5.06794092426	5.06794092426	4.97658683018	6.22550048835
