# Supplementary material for: Examining the Conservation of Kinks in Alpha Helices
Source: PLoS One. 2016 Jun 17;11(6):e0157553. doi: 10.1371/journal.pone.0157553 (PMC4912094; doi:10.1371/journal.pone.0157553)
Supplement: S1 Data — (GZ) [file pone.0157553.s002.tar.gz › kink_conservation_data/SolFams/2671.csv]

helix_ID	start	end	sequence
2xcs_B_1270_1282	1271	1281	ARMIEK-IAELV
2xkj_E_1267_1279	1267	1277	GSKVIT-QIADQ
3l4j_A_909_921	910	920	STIKE-YLLLGL
4ckk_A_270_282	271	281	ARLIEKIAELV-
4fm9_A_932_944	933	944	QTYKEQVLEPML
4j3n_A_948_961	949	960	QVYKEQVLEPML
position	6
2xcs_B_1270_1282	9.261
2xkj_E_1267_1279	6.56
3l4j_A_909_921	8.714
4ckk_A_270_282	2.454
4fm9_A_932_944	30.171
4j3n_A_948_961	30.645
2xcs_B_1270_1282	6.43002476163
2xkj_E_1267_1279	5.04522533653
3l4j_A_909_921	6.05311885877
4ckk_A_270_282	4.95354143283
4fm9_A_932_944	7.268660561
4j3n_A_948_961	7.52013897876
