# Supplementary material for: Examining the Conservation of Kinks in Alpha Helices
Source: PLoS One. 2016 Jun 17;11(6):e0157553. doi: 10.1371/journal.pone.0157553 (PMC4912094; doi:10.1371/journal.pone.0157553)
Supplement: S1 Data — (GZ) [file pone.0157553.s002.tar.gz › kink_conservation_data/SolFams/3123.csv]

helix_ID	start	end	sequence
2gf2_A_137_149	137	149	PAVSKELAKEVEK
3pdu_A_99_111	99	111	DETSTAIGAAVTA
3pef_A_99_111	99	111	PATSQRIGVAVVA
3zgy_A_114_126	114	126	SAQARERAAWADG
4gbj_A_98_110	98	110	PETSRQLAQVHEW
4oqy_A_97_109	97	109	PDKAREAAKWAAK
4oqz_A_96_108	96	108	PEKARAAARRVAE
position	6	7
2gf2_A_137_149	9.357	9.357
3pdu_A_99_111	4.08	4.08
3pef_A_99_111	3.335	3.335
3zgy_A_114_126	8.822	8.822
4gbj_A_98_110	11.92	11.92
4oqy_A_97_109	7.214	7.214
4oqz_A_96_108	5.93	5.93
2gf2_A_137_149	5.71415925044	5.71415925044
3pdu_A_99_111	5.26880477657	5.26880477657
3pef_A_99_111	5.15799917183	5.15799917183
3zgy_A_114_126	4.9304120812	4.9304120812
4gbj_A_98_110	5.87592596301	5.87592596301
4oqy_A_97_109	4.71836639893	4.71836639893
4oqz_A_96_108	5.87592596301	5.87592596301
