# Supplementary material for: Examining the Conservation of Kinks in Alpha Helices
Source: PLoS One. 2016 Jun 17;11(6):e0157553. doi: 10.1371/journal.pone.0157553 (PMC4912094; doi:10.1371/journal.pone.0157553)
Supplement: S1 Data — (GZ) [file pone.0157553.s002.tar.gz › kink_conservation_data/SolFams/1986.csv]

helix_ID	start	end	sequence
2iya_A_376_388	376	387	AEKLREAVLAVA-
2p6p_A_334_346	334	345	TEAIADSCQELQ-
2yjn_A_390_402	390	401	PDQLRESVKRVL-
3beo_A_325_337	327	337	--TIFSLADELLS
3ia7_A_352_364	352	363	PASIREAVERLA-
3wad_A_369_381	369	380	PDRLRDQLRRLI-
4fkz_A_323_335	325	335	--NIYQLAKQLLT
4ldp_A_380_392	380	391	EDDVRGQLARLL-
position	6	7
2iya_A_376_388	5.324	5.324
2p6p_A_334_346	6.294	6.294
2yjn_A_390_402	9.585	9.585
3beo_A_325_337	13.799	13.799
3ia7_A_352_364	3.071	3.071
3wad_A_369_381	6.75	6.75
4fkz_A_323_335	12.043	12.043
4ldp_A_380_392	7.483	7.483
2iya_A_376_388	7.07329130012	7.07329130012
2p6p_A_334_346	7.67240047256	7.67240047256
2yjn_A_390_402	7.2526074551	7.2526074551
3beo_A_325_337	7.55088480156	7.55088480156
3ia7_A_352_364	5.91573173604	5.91573173604
3wad_A_369_381	5.2247143216	5.2247143216
4fkz_A_323_335	8.28845722182	8.28845722182
4ldp_A_380_392	7.10627319247	7.10627319247
