# Supplementary material for: Examining the Conservation of Kinks in Alpha Helices
Source: PLoS One. 2016 Jun 17;11(6):e0157553. doi: 10.1371/journal.pone.0157553 (PMC4912094; doi:10.1371/journal.pone.0157553)
Supplement: S1 Data — (GZ) [file pone.0157553.s002.tar.gz › kink_conservation_data/SolFams/3322.csv]

helix_ID	start	end	sequence
3h9d_A_13_26	13	25	FESRQSDAAKVRE
3rui_B_11_23	11	23	FEKRKAESERIAD
3w1y_A_13_26	13	25	FAERAKETESARL
3wam_A_9_22	9	21	LAIRQEEVAGIRA
4eoy_A_11_24	11	23	FENRVAETHKIRS
position	6	7
3h9d_A_13_26	5.298	8.58
3rui_B_11_23	7.235	7.235
3w1y_A_13_26	6.86	6.86
3wam_A_9_22	4.314	4.768
4eoy_A_11_24	4.226	4.226
3h9d_A_13_26	6.99007909981	7.36413604438
3rui_B_11_23	6.82030962676	6.82030962676
3w1y_A_13_26	5.24679782213	5.24679782213
3wam_A_9_22	5.39926827114	6.6281656644
4eoy_A_11_24	5.73460693317	5.73460693317
