# Supplementary material for: Examining the Conservation of Kinks in Alpha Helices
Source: PLoS One. 2016 Jun 17;11(6):e0157553. doi: 10.1371/journal.pone.0157553 (PMC4912094; doi:10.1371/journal.pone.0157553)
Supplement: S1 Data — (GZ) [file pone.0157553.s002.tar.gz › kink_conservation_data/SolFams/1043.csv]

helix_ID	start	end	sequence
1cjw_A_135_147	136	147	GSVLLWRYLHHV
1ghe_A_107_121	108	119	GRQLMDEVEQVA
1i12_A_111_125	112	123	GKLLIDQLVTIG
1n71_A_87_101	88	99	GTRLVNYLEKEV
1on0_A_105_119	106	117	AKQALAALDQAA
1q2y_A_82_96	83	94	GGIIMKALEKAA
1qsm_A_104_118	105	116	GGKLIQFVYDEA
1qst_A_137_151	138	149	GTRLMNKFKDHM
1s7k_A_109_124	110	121	MSQSLQALMTHY
1tiq_A_107_121	108	119	GKHLLNKAIEIA
1u6m_A_129_142	130	141	GSKLLDALPEVA
1vkc_A_100_114	101	112	GSALLRKAEEWA
1wwz_A_102_114	103	114	GRKLLITCLDFL
1xeb_A_92_107	93	104	GHQLMERALQAA
1y7r_A_80_95	81	92	GSLIMEHIMKYI
1y9k_A_76_90	77	88	GKKLLRHAVETA
1yr0_A_100_113	101	112	GKRLMQALIDHA
1yre_A_111_124	112	123	NRMIKYLMLKHA
1yvk_A_80_94	81	92	GKQLVLDAIEKA
1yx0_A_87_102	88	99	AKQVLQHIIEEA
1z4e_A_102_116	103	114	GSQLVCWAIERA
1z4r_A_591_604	591	602	GTHLMNHLKEYH
2ae6_A_95_110	96	107	GGSLLSYIKDMA
2b5g_A_105_120	106	117	GSEILKNLSQVA
2bue_A_128_141	129	140	GTKLVRALVELL
2cnt_A_80_94	81	92	GRMLLEHLIDEL
2cy2_A_105_119	106	117	GRALFHEGARLL
2dxq_A_98_112	99	110	GRTVVRHAIETA
2eui_A_95_109	96	107	ADHLLQHAKQMA
2fe7_A_97_111	98	109	GRRLLRELAREA
2ge3_A_102_117	103	114	GARLMRRTLDAA
2i79_A_103_117	104	115	GSLLLEEAIEWA
2j8m_A_99_113	100	111	GVQLLQALIERA
2jdc_A_86_100	87	98	GSSLIKHAEEIL
2jlm_A_107_121	108	119	SKHLMNELIKRA
2o28_A_133_147	134	145	GKLLLSTLTLLS
2ob0_A_88_103	89	100	GTKMLNHVLNIC
2oh1_A_119_133	120	131	SKQMIYFAEKLG
2q4v_A_105_119	106	117	GSKIIKKVAEVA
2qec_A_141_153	142	153	GSALLNHGIARA
2r7h_A_110_124	111	122	GRALLAEVVHDV
2ree_A_330_342	331	342	GDRLLEFMLQYC
2vez_A_142_157	143	154	GLRIIQALDYVA
2vi7_A_102_115	103	114	GSRLLGELLDIA
3d8p_A_94_108	95	106	GKKLLDKVIMTC
3dsb_A_111_125	112	123	FNYLFNYIKNIC
3e0k_A_380_393	381	392	GLLLLNYMKHRS
3f8k_A_90_104	91	102	GTLLVKTLIEEA
3g8w_A_93_109	96	107	NRELINHIIQYA
3gy9_A_92_104	93	104	GTALLEKIMSEA
3i9s_A_99_113	100	111	GLQLMKHLATIA
3igr_A_112_126	113	124	MRRAVNVTIDWM
3mgd_A_101_115	102	113	ATGMLDRLVNEA
3ne7_A_103_117	104	115	GKTLLLEAEKIM
3owc_A_109_122	109	120	GLPMLEALLAEA
3pp9_A_114_128	115	126	GKRLIAQAKQWA
3s6f_A_89_101	90	101	GSELMRRVLTEL
3t90_A_100_114	101	112	GKKVVEFLMDHC
3t9y_A_94_108	95	106	GKRLLADSEEFS
3zj0_A_147_161	148	159	GSRAMDHLEAAL
4ag7_A_117_132	118	129	GAVLLKTLVSLG
4bmh_A_199_213	200	211	GRALMETFLRAL
4e0a_A_105_119	106	117	GRLIFEAIISYG
4h89_A_102_116	103	114	GRALCQDMIDWA
4jxr_A_99_114	100	111	GKALLSELVGRC
4kvx_A_87_101	88	99	AKRLMVQSQRAM
4l8a_A_92_106	93	104	ARYLIGVMENLA
4ncz_A_99_111	99	110	ARTLINRALDYS
4nxy_A_137_151	138	149	ASALLEHIAAVA
4pv6_A_91_105	92	103	GSALMDAFLSLC
4qc6_A_112_126	113	124	GTRYIKLIFEFL
4qus_A_83_97	84	95	ANALLNRLEKKL
4rs2_A_88_102	89	100	ARQLVYEGLDSL
4ua3_A_131_145	132	143	GKWLLKNASILA
4w83_A_121_136	122	133	ATALISHLKRVA
position	6
1cjw_A_135_147	6.859
1ghe_A_107_121	6.608
1i12_A_111_125	3.892
1n71_A_87_101	5.772
1on0_A_105_119	12.182
1q2y_A_82_96	1.352
1qsm_A_104_118	11.959
1qst_A_137_151	5.581
1s7k_A_109_124	7.949
1tiq_A_107_121	7.882
1u6m_A_129_142	36.031
1vkc_A_100_114	2.587
1wwz_A_102_114	5.007
1xeb_A_92_107	7.172
1y7r_A_80_95	12.495
1y9k_A_76_90	4.588
1yr0_A_100_113	3.027
1yre_A_111_124	13.64
1yvk_A_80_94	10.172
1yx0_A_87_102	9.046
1z4e_A_102_116	3.762
1z4r_A_591_604	2.888
2ae6_A_95_110	11.461
2b5g_A_105_120	2.688
2bue_A_128_141	3.558
2cnt_A_80_94	8.013
2cy2_A_105_119	8.833
2dxq_A_98_112	8.17
2eui_A_95_109	6.963
2fe7_A_97_111	7.923
2ge3_A_102_117	12.657
2i79_A_103_117	3.405
2j8m_A_99_113	7.495
2jdc_A_86_100	12.662
2jlm_A_107_121	10.104
2o28_A_133_147	4.192
2ob0_A_88_103	13.863
2oh1_A_119_133	7.476
2q4v_A_105_119	3.304
2qec_A_141_153	6.109
2r7h_A_110_124	4.562
2ree_A_330_342	3.936
2vez_A_142_157	4.286
2vi7_A_102_115	9.215
3d8p_A_94_108	8.518
3dsb_A_111_125	9.838
3e0k_A_380_393	6.251
3f8k_A_90_104	1.449
3g8w_A_93_109	2.593
3gy9_A_92_104	9.437
3i9s_A_99_113	4.877
3igr_A_112_126	9.668
3mgd_A_101_115	11.469
3ne7_A_103_117	6.919
3owc_A_109_122	9.583
3pp9_A_114_128	5.407
3s6f_A_89_101	7.125
3t90_A_100_114	8.439
3t9y_A_94_108	3.307
3zj0_A_147_161	7.888
4ag7_A_117_132	3.078
4bmh_A_199_213	7.192
4e0a_A_105_119	6.639
4h89_A_102_116	3.289
4jxr_A_99_114	5.278
4kvx_A_87_101	4.854
4l8a_A_92_106	7.816
4ncz_A_99_111	9.299
4nxy_A_137_151	6.784
4pv6_A_91_105	5.096
4qc6_A_112_126	4.408
4qus_A_83_97	4.294
4rs2_A_88_102	4.687
4ua3_A_131_145	4.782
4w83_A_121_136	7.64
1cjw_A_135_147	5.52710480463
1ghe_A_107_121	5.81574541765
1i12_A_111_125	4.86051412751
1n71_A_87_101	5.33437162434
1on0_A_105_119	5.39926827114
1q2y_A_82_96	5.04522533653
1qsm_A_104_118	5.4847779812
1qst_A_137_151	5.35607762839
1s7k_A_109_124	5.67306525584
1tiq_A_107_121	5.61092120342
1u6m_A_129_142	5.33437162434
1vkc_A_100_114	4.90719816137
1wwz_A_102_114	5.4847779812
1xeb_A_92_107	5.442167083
1y7r_A_80_95	5.24679782213
1y9k_A_76_90	5.39926827114
1yr0_A_100_113	5.50597666533
1yre_A_111_124	5.42075390925
1yvk_A_80_94	6.30063745995
1yx0_A_87_102	6.33787510335
1z4e_A_102_116	5.13560408688
1z4r_A_591_604	5.54816286706
2ae6_A_95_110	5.65241808317
2b5g_A_105_120	5.15799917183
2bue_A_128_141	4.7422797982
2cnt_A_80_94	5.11312972713
2cy2_A_105_119	5.11312972713
2dxq_A_98_112	5.04522533653
2eui_A_95_109	6.59259694392
2fe7_A_97_111	5.09057552934
2ge3_A_102_117	5.04522533653
2i79_A_103_117	5.2247143216
2j8m_A_99_113	5.29073571375
2jdc_A_86_100	4.95354143283
2jlm_A_107_121	5.69364550077
2o28_A_133_147	5.20255374064
2ob0_A_88_103	5.52710480463
2oh1_A_119_133	5.39926827114
2q4v_A_105_119	5.75498897314
2qec_A_141_153	5.31259115701
2r7h_A_110_124	5.39926827114
2ree_A_330_342	4.81348428283
2vez_A_142_157	5.09057552934
2vi7_A_102_115	5.79555780127
3d8p_A_94_108	5.06794092426
3dsb_A_111_125	5.73460693317
3e0k_A_380_393	5.02242818456
3f8k_A_90_104	5.46350827957
3g8w_A_93_109	5.4847779812
3gy9_A_92_104	5.93554142449
3i9s_A_99_113	5.46350827957
3igr_A_112_126	5.77530579048
3mgd_A_101_115	5.26880477657
3ne7_A_103_117	5.04522533653
3owc_A_109_122	6.39332523747
3pp9_A_114_128	5.26880477657
3s6f_A_89_101	5.4847779812
3t90_A_100_114	5.18031553927
3t9y_A_94_108	5.29073571375
3zj0_A_147_161	5.4847779812
4ag7_A_117_132	4.9304120812
4bmh_A_199_213	5.24679782213
4e0a_A_105_119	4.99954888053
4h89_A_102_116	5.06794092426
4jxr_A_99_114	5.39926827114
4kvx_A_87_101	5.02242818456
4l8a_A_92_106	4.90719816137
4ncz_A_99_111	6.2065764803
4nxy_A_137_151	5.29073571375
4pv6_A_91_105	6.78580410704
4qc6_A_112_126	4.9304120812
4qus_A_83_97	5.35607762839
4rs2_A_88_102	4.95354143283
4ua3_A_131_145	5.2247143216
4w83_A_121_136	5.04522533653
