# Supplementary material for: Examining the Conservation of Kinks in Alpha Helices
Source: PLoS One. 2016 Jun 17;11(6):e0157553. doi: 10.1371/journal.pone.0157553 (PMC4912094; doi:10.1371/journal.pone.0157553)
Supplement: S1 Data — (GZ) [file pone.0157553.s002.tar.gz › kink_conservation_data/SolFams/1524.csv]

helix_ID	start	end	sequence
2gmy_A_117_138	117	138	DEEIVKITVAIGAINTWNRIAV
2o4d_A_117_138	117	138	DKEIAELTLAVSAINAWNRFGV
2oyo_A_159_180	159	180	DHQIMELVQVIGMFNLTNRVSS
2prr_A_155_178	155	176	DEDAWDIAAITAFFGLSNRMAN
3c1l_A_151_174	151	172	DRDIWDIASTAAFFNMSNRVAA
position	6	7	8	9	10	11	12	13	14	15	16
2gmy_A_117_138	5.577	5.577	3.248	3.366	3.366	3.366	2.939	2.853	4.853	6.101	6.101
2o4d_A_117_138	3.189	4.061	7.203	7.203	7.203	6.371	4.365	4.11	6.729	9.534	9.534
2oyo_A_159_180	5.159	5.159	6.314	7.044	7.993	12.192	12.192	12.192	11.729	11.729	11.333
2prr_A_155_178	11.563	11.563	11.563	7.215	11.717	13.745	15.436	15.436	15.436	12.935	12.721
3c1l_A_151_174	5.453	7.23	7.23	7.23	6.568	7.902	7.902	9.828	9.828	9.828	9.299
2gmy_A_117_138	5.04522533653	5.04522533653	5.2247143216	5.31259115701	5.31259115701	5.31259115701	5.24679782213	5.29073571375	5.50597666533	5.24679782213	5.24679782213
2o4d_A_117_138	5.13560408688	4.95354143283	4.90719816137	4.90719816137	4.90719816137	4.97658683018	4.95354143283	5.13560408688	5.46350827957	5.2247143216	5.2247143216
2oyo_A_159_180	5.15799917183	5.15799917183	5.06794092426	5.24679782213	5.87592596301	5.39926827114	5.39926827114	5.39926827114	5.442167083	5.442167083	4.95354143283
2prr_A_155_178	5.37770967658	5.37770967658	5.37770967658	5.81574541765	5.81574541765	5.87592596301	5.4847779812	5.4847779812	5.4847779812	5.97497633388	6.37489561641
3c1l_A_151_174	5.61092120342	5.15799917183	5.15799917183	5.15799917183	5.31259115701	5.33437162434	5.33437162434	5.46350827957	5.46350827957	5.46350827957	4.78983807301
