# Supplementary material for: Examining the Conservation of Kinks in Alpha Helices
Source: PLoS One. 2016 Jun 17;11(6):e0157553. doi: 10.1371/journal.pone.0157553 (PMC4912094; doi:10.1371/journal.pone.0157553)
Supplement: S1 Data — (GZ) [file pone.0157553.s002.tar.gz › kink_conservation_data/SolFams/2401.csv]

helix_ID	start	end	sequence
2rem_A_126_152	126	150	PDRFVATFNGPEVEKRFQAARAYAL-
3f4s_A_140_166	140	165	QDAFNQCINDKKIMDKIVNDKSLAIN
3gmf_A_178_203	178	203	RSTLDRCLSNEALAKKLAAETDEAIN
3h93_A_122_148	122	146	KEKFLSTYNSFAIKGQMEKAKKLAM-
3hd5_A_142_167	142	166	RAKFDSVFDSFSVQTQVQRASQLAE-
3l9v_A_116_141	116	140	RGEYDRSIKSPAVNDMVALQERLFK-
4k2d_A_128_153	128	152	KKKFLDAYNSFSVQGQVKQSAELLK-
4od7_A_118_143	118	142	AEDYDAAINSFVVNSLVSQQQNAVT-
4p3y_B_119_144	119	143	EQKFNSTYNSFAVTAKVAESNKLAQ-
4tky_A_119_145	119	143	GEEYDAAWNSFVVKSLVAQQEKAAA-
4wf5_A_119_144	119	143	GEEYDAAWNSFVVKSLVAQQEKAAA-
position	6	7	8	9	10	11	12	13	14	15	16	17	18	19	20
2rem_A_126_152	33.836	34.993	43.421	46.413	54.905	54.905	54.905	52.633	49.985	48.984	12.465	3.464	2.516	2.585	3.255
3f4s_A_140_166	34.001	54.749	54.749	54.749	51.417	51.417	51.417	47.555	44.123	44.123	6.18	6.449	6.449	6.449	9.884
3gmf_A_178_203	29.276	47.304	50.329	50.329	51.072	51.072	51.072	45.475	43.024	38.529	6.244	5.412	7.455	9.66	9.66
3h93_A_122_148	28.558	31.819	53.28	57.167	58.877	58.877	58.877	53.59	50.148	50.148	11.427	6.143	4.973	5.012	6.148
3hd5_A_142_167	29.487	29.487	46.111	46.117	54.348	54.62	54.62	54.62	41.415	41.415	5.269	5.269	4.443	4.05	4.05
3l9v_A_116_141	36.381	36.381	44.621	49.965	57.83	57.83	57.83	56.882	52.474	51.14	7.949	9.757	9.757	12.835	12.835
4k2d_A_128_153	25.653	30.061	50.164	52.105	54.315	55.41	55.41	55.41	51.019	47.47	7.457	8.918	10.295	17.467	17.467
4od7_A_118_143	44.088	44.088	48.728	51.401	56.312	56.312	56.312	48.803	45.048	44.144	5.256	5.256	5.256	12.171	12.171
4p3y_B_119_144	26.352	31.559	44.153	45.968	47.355	50.094	50.094	50.094	46.065	44.708	6.904	6.116	3.659	2.877	2.877
4tky_A_119_145	30.438	36.357	54.334	55.993	58.478	58.478	58.478	51.703	47.004	42.737	7.746	7.746	8.626	9.071	10.581
4wf5_A_119_144	35.627	36.308	55.649	57.998	58.633	58.633	58.633	50.774	46.673	43.091	6.236	9.936	9.936	10.894	10.894
2rem_A_126_152	9.81081162825	10.3462145879	7.67240047256	6.44829527783	9.81081162825	9.81081162825	9.81081162825	9.21427573221	9.15499425577	9.33120353058	7.36413604438	4.83704275142	4.88389905266	4.88389905266	5.69364550077
3f4s_A_140_166	10.7479419379	9.29635074406	9.29635074406	9.29635074406	7.96638817505	7.96638817505	7.96638817505	10.5978847315	9.07105913341	9.07105913341	5.29073571375	5.13560408688	5.13560408688	5.13560408688	6.97330498173
3gmf_A_178_203	10.3855883575	8.98599948796	7.23651365687	7.23651365687	6.6811478912	6.6811478912	6.6811478912	10.10470211	10.5502551008	8.87493543133	6.33787510335	5.33437162434	5.39926827114	5.85592909609	5.85592909609
3h93_A_122_148	10.0117126528	10.5311027484	7.52013897876	6.71622532849	8.46352027433	8.46352027433	8.46352027433	9.60334519001	9.73516307372	9.73516307372	7.23651365687	5.46350827957	5.13560408688	5.52710480463	5.77530579048
3hd5_A_142_167	10.2767174124	10.2767174124	7.76203490249	6.90576179153	8.83747809554	10.0221123275	10.0221123275	10.0221123275	9.83226097298	9.83226097298	5.42075390925	5.42075390925	5.29073571375	5.52710480463	5.52710480463
3l9v_A_116_141	9.85363809755	9.85363809755	9.1191578483	8.05199396635	9.6586022838	9.6586022838	9.6586022838	9.72428217988	9.76769431483	10.0532095325	5.89586004532	5.99460231551	5.99460231551	6.6281656644	6.6281656644
4k2d_A_128_153	9.702464289	10.6073679297	7.39564479392	6.43002476163	8.5558230423	9.42321963394	9.42321963394	9.42321963394	9.37737827956	9.702464289	5.52710480463	5.29073571375	5.442167083	6.75111003164	6.75111003164
4od7_A_118_143	10.3462145879	10.3462145879	8.39675835528	7.77685171202	10.2466984439	10.2466984439	10.2466984439	9.84295853238	9.6475892715	9.72428217988	5.63170354604	5.63170354604	5.63170354604	6.83749231654	6.83749231654
4p3y_B_119_144	9.6475892715	10.9844649906	7.50471005258	6.87171881452	8.89978477812	9.26130557688	9.26130557688	9.26130557688	9.13112580661	9.273008806	7.08980366314	5.24679782213	4.81348428283	5.06794092426	5.06794092426
4tky_A_119_145	9.69152716312	10.4636108448	7.34832283571	6.73369163937	9.13112580661	9.13112580661	9.13112580661	9.60334519001	9.69152716312	9.68057116385	6.03367320804	6.03367320804	5.85592909609	6.01416781635	5.99460231551
4wf5_A_119_144	9.87494348667	10.1353983825	7.18798603209	6.48467933156	9.4003403299	9.4003403299	9.4003403299	9.5139211765	9.46873237364	9.53639553625	5.4847779812	5.24679782213	5.24679782213	5.63170354604	5.63170354604
