# Supplementary material for: Examining the Conservation of Kinks in Alpha Helices
Source: PLoS One. 2016 Jun 17;11(6):e0157553. doi: 10.1371/journal.pone.0157553 (PMC4912094; doi:10.1371/journal.pone.0157553)
Supplement: S1 Data — (GZ) [file pone.0157553.s002.tar.gz › kink_conservation_data/SolFams/1396.csv]

helix_ID	start	end	sequence
2jpq_A_10_24	10	24	EQVEKILAEVALVLE
2jrx_A_10_26	10	24	EQVEQLLAELLNVLE
2juz_A_9_26	10	24	AQLSAIVNDMIAVLE
2ota_A_9_24	10	24	ERVEKIIQDLLDVLV
2qti_A_9_26	10	24	TQVESLIAEILVVLE
position	6	7	8	9
2jpq_A_10_24	9.006	9.773	11.422	11.422
2jrx_A_10_26	0.988	4.489	9.738	12.763
2juz_A_9_26	10.036	8.962	8.962	8.341
2ota_A_9_24	7.136	9.412	13.797	13.797
2qti_A_9_26	8.232	8.766	9.886	14.001
2jpq_A_10_24	5.89586004532	5.59007060997	5.97497633388	5.97497633388
2jrx_A_10_26	5.31259115701	5.2247143216	5.442167083	5.63170354604
2juz_A_9_26	5.63170354604	5.99460231551	5.99460231551	5.87592596301
2ota_A_9_24	5.75498897314	5.56915131592	6.22550048835	6.22550048835
2qti_A_9_26	5.93554142449	5.37770967658	5.77530579048	5.54816286706
