# Supplementary material for: Examining the Conservation of Kinks in Alpha Helices
Source: PLoS One. 2016 Jun 17;11(6):e0157553. doi: 10.1371/journal.pone.0157553 (PMC4912094; doi:10.1371/journal.pone.0157553)
Supplement: S1 Data — (GZ) [file pone.0157553.s002.tar.gz › kink_conservation_data/SolFams/1454.csv]

helix_ID	start	end	sequence
2br9_A_39_72	41	68	ERNLLSVAYKNVIGARRASWRIISSIEQ
2npm_A_66_98	68	95	ERNLLSVAYKNAVGSRRSSWRIISSVEQ
2o02_A_38_67	40	67	ERNLLSVAYKNVVGARRSSWRVVSSIEQ
2o8p_A_50_79	52	79	ERHLLTLCIKHKISDYRTMTSQVLQEQT
3iqu_A_40_69	40	67	ERNLLSVAYKNVVGGQRAAWRVLSSIEQ
3uzd_A_39_69	41	68	ERNLLSVAYKNVVGARRSSWRVISSIEQ
4f7r_A_42_74	44	71	ERNLLSVAYKNVIGPRRAAWRIVSSIEA
position	6	7	8	9	10	11	12	13	14	15	16	17	18	19	20	21	22
2br9_A_39_72	5.884	10.356	10.862	15.432	21.261	23.722	23.722	23.722	21.58	17.175	15.168	7.453	4.703	5.128	6.233	7.018	7.018
2npm_A_66_98	3.64	6.264	9.01	15.531	19.374	21.674	21.674	21.674	20.48	20.31	19.018	8.556	8.556	9.148	9.148	9.148	8.297
2o02_A_38_67	7.069	8.892	9.447	13.462	17.464	20.366	20.366	20.366	19.757	17.268	12.685	9.453	9.453	9.453	10.643	10.643	10.643
2o8p_A_50_79	12.462	12.462	12.462	11.175	9.981	7.522	5.859	4.876	4.301	4.301	2.959	3.751	6.726	7.438	7.438	7.438	7.233
3iqu_A_40_69	7.669	10.991	11.707	14.567	14.567	14.567	14.506	14.506	12.788	10.16	7.618	9.496	9.526	10.716	11.627	11.627	11.627
3uzd_A_39_69	6.214	8.047	8.047	12.974	21.775	24.819	24.819	24.819	15.088	9.658	10.628	13.591	13.591	13.591	8.317	6.804	6.804
4f7r_A_42_74	4.884	12.026	14.381	24.81	26.192	27.955	27.955	27.955	24.583	13.981	10.449	9.372	9.372	9.372	8.573	8.573	8.573
2br9_A_39_72	5.46350827957	5.9552894964	6.2819364155	6.3564123428	6.33787510335	5.61092120342	5.61092120342	5.61092120342	5.67306525584	6.16855840263	6.33787510335	6.14946365139	5.65241808317	5.67306525584	5.46350827957	5.442167083	5.442167083
2npm_A_66_98	4.99954888053	5.99460231551	6.44829527783	5.87592596301	6.14946365139	5.15799917183	5.15799917183	5.15799917183	5.02242818456	6.11110099691	6.46651336781	6.46651336781	6.46651336781	5.2247143216	5.2247143216	5.2247143216	5.31259115701
2o02_A_38_67	5.61092120342	6.07250513337	6.24436825855	5.97497633388	5.54816286706	5.15799917183	5.15799917183	5.15799917183	5.02242818456	5.71415925044	5.93554142449	4.86051412751	4.86051412751	4.86051412751	5.37770967658	5.37770967658	5.37770967658
2o8p_A_50_79	5.29073571375	5.29073571375	5.29073571375	5.29073571375	5.61092120342	5.29073571375	5.33437162434	4.86051412751	4.95354143283	4.95354143283	4.99954888053	4.99954888053	5.18031553927	4.9304120812	4.9304120812	4.9304120812	5.24679782213
3iqu_A_40_69	5.37770967658	5.13560408688	5.29073571375	5.11312972713	5.11312972713	5.11312972713	4.95354143283	4.95354143283	5.09057552934	5.29073571375	5.4847779812	5.37770967658	5.06794092426	5.15799917183	5.2247143216	5.2247143216	5.2247143216
3uzd_A_39_69	5.13560408688	5.52710480463	5.52710480463	5.91573173604	6.92271507263	6.61040621226	6.61040621226	6.61040621226	6.6811478912	6.69871083462	7.07329130012	6.78580410704	6.78580410704	6.78580410704	7.00680901726	6.30063745995	6.30063745995
4f7r_A_42_74	6.13031129901	6.75111003164	7.04013717779	6.69871083462	6.87171881452	6.18759589815	6.18759589815	6.18759589815	6.64587557825	7.02349496642	7.08980366314	5.69364550077	5.69364550077	5.69364550077	5.2247143216	5.2247143216	5.2247143216
