# Supplementary material for: Examining the Conservation of Kinks in Alpha Helices
Source: PLoS One. 2016 Jun 17;11(6):e0157553. doi: 10.1371/journal.pone.0157553 (PMC4912094; doi:10.1371/journal.pone.0157553)
Supplement: S1 Data — (GZ) [file pone.0157553.s002.tar.gz › kink_conservation_data/SolFams/314.csv]

helix_ID	start	end	sequence
1hc1_A_380_395	380	395	FFRLHKYMDNIFKKHT
1lla_A_359_375	360	375	FYNWHRFIDNIFHEYK
3gwj_A_412_428	412	427	FYQLYNRIIGYFNQFK
3hhs_A_403_419	404	419	FYRVHAWVDDIFQSFK
3hhs_B_401_417	402	417	FYRWHRFVDDVFNIYK
3wjm_A_426_442	427	442	FYQLYNRIVEYIVEFK
3wjm_B_423_439	424	439	FYQLYKRIVQYIIEFK
3wky_A_392_408	393	408	FFRWHKFIDNVFHRYK
position	6	7	8	9	10
1hc1_A_380_395	9.011	14.882	14.882	20.143	20.143
1lla_A_359_375	14.377	15.479	17.525	22.442	22.442
3gwj_A_412_428	15.89	15.89	15.89	15.183	15.183
3hhs_A_403_419	15.345	11.964	14.38	19.622	19.622
3hhs_B_401_417	13.419	11.454	16.327	18.901	18.901
3wjm_A_426_442	12.822	12.822	12.822	14.068	14.068
3wjm_B_423_439	11.603	11.603	11.584	11.375	11.375
3wky_A_392_408	11.752	10.539	11.047	14.055	14.055
1hc1_A_380_395	7.45819702403	7.53553050145	7.53553050145	8.41016701918	8.41016701918
1lla_A_359_375	6.24436825855	5.15799917183	5.24679782213	5.67306525584	5.67306525584
3gwj_A_412_428	6.48467933156	6.48467933156	6.48467933156	6.16855840263	6.16855840263
3hhs_A_403_419	6.24436825855	5.31259115701	5.69364550077	6.30063745995	6.30063745995
3hhs_B_401_417	6.22550048835	6.05311885877	5.93554142449	6.44829527783	6.44829527783
3wjm_A_426_442	5.71415925044	5.71415925044	5.71415925044	6.05311885877	6.05311885877
3wjm_B_423_439	4.78983807301	4.78983807301	5.24679782213	5.93554142449	5.93554142449
3wky_A_392_408	5.99460231551	5.4847779812	5.77530579048	5.61092120342	5.61092120342
