# Supplementary material for: Examining the Conservation of Kinks in Alpha Helices
Source: PLoS One. 2016 Jun 17;11(6):e0157553. doi: 10.1371/journal.pone.0157553 (PMC4912094; doi:10.1371/journal.pone.0157553)
Supplement: S1 Data — (GZ) [file pone.0157553.s002.tar.gz › kink_conservation_data/SolFams/2692.csv]

helix_ID	start	end	sequence
3cgh_A_384_399	384	398	AESFYNQGIRLSFEQ
3ehm_A_362_376	362	376	PKTFYEQGINISFQE
3ejn_A_356_374	356	370	AQTYYEKGIRASFSF
3gzs_A_381_395	381	395	AGDFYNAGIRMSFSE
3mx3_A_365_382	365	379	ASAYYKKAIRAHMEF
3p1u_A_399_413	399	413	AKSEYEAGVRASFAT
3sgh_A_362_376	362	376	AKTFYEKGVRLSFEE
4f53_A_378_392	378	392	AKDFYEEGIRLSFEE
4f7a_A_382_397	382	396	AKQCYEAGVQTSFSQ
4mru_A_371_386	371	385	AKDFYETGVKLSFEE
4puc_A_375_389	375	389	AADFYEQGVRLSFEQ
4q69_A_367_383	369	383	ANELYKKGIREACAF
position	6	7	8	9
3cgh_A_384_399	10.126	10.422	10.422	10.422
3ehm_A_362_376	7.163	7.897	7.897	7.897
3ejn_A_356_374	4.478	5.434	5.937	5.937
3gzs_A_381_395	8.034	9.137	9.137	9.137
3mx3_A_365_382	5.373	8.087	10.751	11.149
3p1u_A_399_413	4.329	4.329	4.329	2.63
3sgh_A_362_376	9.505	10.484	10.484	10.484
4f53_A_378_392	9.916	10.481	10.481	10.481
4f7a_A_382_397	8.882	8.882	8.882	8.845
4mru_A_371_386	10.001	11.661	11.661	11.661
4puc_A_375_389	8.782	8.782	7.426	7.086
4q69_A_367_383	5.625	4.556	4.556	4.188
3cgh_A_384_399	5.09057552934	5.31259115701	5.31259115701	5.31259115701
3ehm_A_362_376	5.46350827957	5.4847779812	5.4847779812	5.4847779812
3ejn_A_356_374	4.97658683018	5.06794092426	5.02242818456	5.02242818456
3gzs_A_381_395	5.2247143216	5.31259115701	5.31259115701	5.31259115701
3mx3_A_365_382	5.2247143216	5.42075390925	5.35607762839	5.29073571375
3p1u_A_399_413	5.67306525584	5.67306525584	5.67306525584	5.85592909609
3sgh_A_362_376	5.42075390925	5.39926827114	5.39926827114	5.39926827114
4f53_A_378_392	5.37770967658	5.20255374064	5.20255374064	5.20255374064
4f7a_A_382_397	5.2247143216	5.2247143216	5.2247143216	6.14946365139
4mru_A_371_386	4.88389905266	4.99954888053	4.99954888053	4.99954888053
4puc_A_375_389	5.29073571375	5.29073571375	5.13560408688	5.11312972713
4q69_A_367_383	5.4847779812	5.35607762839	5.35607762839	5.4847779812
