# Supplementary material for: Examining the Conservation of Kinks in Alpha Helices
Source: PLoS One. 2016 Jun 17;11(6):e0157553. doi: 10.1371/journal.pone.0157553 (PMC4912094; doi:10.1371/journal.pone.0157553)
Supplement: S1 Data — (GZ) [file pone.0157553.s002.tar.gz › kink_conservation_data/SolFams/4266.csv]

helix_ID	start	end	sequence
1khv_A_86_102	86	99	EFIERAAADVLGYL
1u09_A_68_89	72	85	ALFRRCAADYASRL
1xr7_A_72_86	72	85	EHIQVAVAHYSAQL
2ckw_A_77_94	78	91	QLLSRAVTHVRSYI
2xym_A_62_75	62	75	AHYDSVLKDIKLAA
3bso_A_80_97	81	94	SVLEAAKKTIINVL
3hkw_A_62_75	62	75	SHYQDVLKEVKAAA
3n6m_A_72_86	72	85	EYIKEAALHYANQL
3uqs_A_80_97	81	94	EILDAVCDAIENRL
4hdh_A_370_387	374	387	EVLNETTNWLWAHL
4nyz_A_66_83	66	79	PVFRMVAREYANRV
4oow_A_62_75	62	75	DHYRDVLKEMKAKA
4ry4_A_62_75	62	75	DHYRDVLKEMKAKA
4ry5_A_62_75	62	75	DHYRDVLKEMKAKA
4ry6_A_62_75	62	75	DHYRDVLKEMKAKA
4ry7_A_62_75	62	75	DHYRDVLKEMKAKA
position	6	7	8
1khv_A_86_102	7.674	7.674	6.721
1u09_A_68_89	5.148	5.93	9.607
1xr7_A_72_86	3.222	5.479	7.943
2ckw_A_77_94	12.353	8.587	8.587
2xym_A_62_75	4.994	6.707	6.707
3bso_A_80_97	1.249	1.466	4.844
3hkw_A_62_75	6.496	7.527	7.527
3n6m_A_72_86	4.565	6.155	6.155
3uqs_A_80_97	3.373	2.682	5.24
4hdh_A_370_387	10.14	9.233	7.945
4nyz_A_66_83	5.508	6.291	12.447
4oow_A_62_75	6.849	10.296	10.296
4ry4_A_62_75	6.277	10.286	10.286
4ry5_A_62_75	6.887	10.41	10.41
4ry6_A_62_75	5.293	6.88	6.88
4ry7_A_62_75	7.392	7.811	7.811
1khv_A_86_102	5.39926827114	5.39926827114	5.442167083
1u09_A_68_89	5.91573173604	5.81574541765	5.9552894964
1xr7_A_72_86	5.63170354604	5.89586004532	5.9552894964
2ckw_A_77_94	5.46350827957	5.06794092426	5.06794092426
2xym_A_62_75	5.13560408688	5.54816286706	5.54816286706
3bso_A_80_97	4.97658683018	4.71836639893	5.2247143216
3hkw_A_62_75	4.9304120812	5.35607762839	5.35607762839
3n6m_A_72_86	5.04522533653	5.4847779812	5.4847779812
3uqs_A_80_97	5.37770967658	5.442167083	5.4847779812
4hdh_A_370_387	5.37770967658	5.31259115701	5.52710480463
4nyz_A_66_83	5.33437162434	5.77530579048	6.03367320804
4oow_A_62_75	5.09057552934	5.83586904781	5.83586904781
4ry4_A_62_75	5.06794092426	5.67306525584	5.67306525584
4ry5_A_62_75	5.59007060997	5.73460693317	5.73460693317
4ry6_A_62_75	5.67306525584	6.05311885877	6.05311885877
4ry7_A_62_75	6.03367320804	6.90576179153	6.90576179153
