# Supplementary material for: Examining the Conservation of Kinks in Alpha Helices
Source: PLoS One. 2016 Jun 17;11(6):e0157553. doi: 10.1371/journal.pone.0157553 (PMC4912094; doi:10.1371/journal.pone.0157553)
Supplement: S1 Data — (GZ) [file pone.0157553.s002.tar.gz › kink_conservation_data/SolFams/552.csv]

helix_ID	start	end	sequence
1mj3_A_218_231	218	229	LVEEAIQCAEKI
1nzy_A_191_204	191	202	FREVAWKVAREL
1pjh_A_206_221	210	221	NAKVLEELREKV
1sg4_A_189_203	190	201	VQSTALSAIAQW
1szo_A_199_212	199	210	LLPRAWELARGI
1uiy_A_184_197	184	195	ALEEAKALAEEV
1wz8_A_194_208	195	206	VYEKALEVAERL
1xx4_A_218_230	219	230	VHSKARSVMAKW
2a7k_A_184_197	184	195	LLDAAITQAHVM
2ej5_A_187_200	187	198	WEEEVKQFAERL
2gtr_A_191_205	192	203	FTQEVMVRIKEL
2iex_A_196_208	197	208	LEEETVKWAQEI
2j5g_A_197_211	198	209	LMERAWEIARTL
2j5i_A_196_210	197	208	LREVTIELARNL
2pbp_A_185_199	186	197	LMEETMRLAGRL
2ppy_A_192_206	193	204	TRERTREYARKL
2q35_A_194_206	195	206	VLNYAQQLGQKI
2uzf_A_197_209	198	209	VEDETVQWCKEI
3fdu_A_194_207	194	205	AYATAQATAQHL
3g64_A_203_216	203	214	ADEAARTLARRL
3gkb_A_195_208	196	207	LDEYVDRVARNI
3h0u_A_198_211	199	210	LDEFVAGIAARM
3hrx_A_181_195	182	193	LMEEALSLAKEL
3i47_A_188_202	189	200	LLEFTLKYASQI
3kqf_A_189_203	190	201	LEEKAIEIAEKI
3l3s_A_195_208	195	206	LATHVADLAGAL
3lao_A_193_206	193	204	ELARALEYAERI
3moy_A_186_200	187	198	LLDEALAVAQRI
3oc7_A_192_205	192	203	LDAAIDQLVTDV
3pe8_A_178_192	179	190	LLTAARRVAASI
3pea_A_185_199	186	197	FLDDTLKVAKQI
3qk8_A_193_207	194	205	VLPTATRLAENL
3qmj_A_184_197	185	196	LLPEARRHAEIL
3qxz_A_184_198	185	196	VLGAALRMAHDI
3qyr_A_177_191	178	189	LLGAAQAVAASI
3r9q_A_188_201	188	199	AREAAETLAAEI
3rsi_A_189_202	189	200	ALDKARSLADRI
3swx_A_189_202	189	200	HVDTAIAIAQTI
3t3w_A_202_216	203	214	LDAETRALAGEI
3tlf_A_197_211	198	209	LLERAHEIADIV
3trr_A_180_193	180	191	ALDTALELAAKI
4f47_A_202_215	202	213	ALTKALEIAEII
4fjw_D_184_198	185	196	LLTEARATATTI
4fzw_C_189_201	190	201	LADTAQQLARHL
4i42_A_209_223	210	221	LEKETVRWCREM
4i4z_A_199_213	200	211	LEEEGIQWAKEI
4izb_A_194_207	194	205	SFDKAMELADKI
4kd6_A_185_199	186	197	VFDKALEIATEL
4kpk_A_200_213	200	211	LDAAAQPFIDAL
4lk5_A_198_211	198	209	FEAEVDKVIARL
4mi2_A_195_208	195	206	PADVANSVAGRL
4mou_A_197_211	198	209	FEEKCAALVRSL
4nek_A_181_195	182	193	LEETAMAAARKL
4og1_A_196_209	196	207	PLAGAMELARVV
4olq_A_189_202	189	200	ALEAARVWAGEI
4qii_A_238_252	239	250	LETVGLQWAAEI
position	6
1mj3_A_218_231	10.394
1nzy_A_191_204	5.025
1pjh_A_206_221	10.939
1sg4_A_189_203	12.995
1szo_A_199_212	9.909
1uiy_A_184_197	7.445
1wz8_A_194_208	6.671
1xx4_A_218_230	9.168
2a7k_A_184_197	4.032
2ej5_A_187_200	9.771
2gtr_A_191_205	8.995
2iex_A_196_208	4.288
2j5g_A_197_211	8.825
2j5i_A_196_210	10.426
2pbp_A_185_199	7.386
2ppy_A_192_206	9.101
2q35_A_194_206	7.85
2uzf_A_197_209	7.495
3fdu_A_194_207	2.162
3g64_A_203_216	4.113
3gkb_A_195_208	6.542
3h0u_A_198_211	13.938
3hrx_A_181_195	7.61
3i47_A_188_202	4.61
3kqf_A_189_203	8.536
3l3s_A_195_208	4.258
3lao_A_193_206	14.093
3moy_A_186_200	6.21
3oc7_A_192_205	7.472
3pe8_A_178_192	13.694
3pea_A_185_199	15.551
3qk8_A_193_207	7.895
3qmj_A_184_197	16.797
3qxz_A_184_198	8.584
3qyr_A_177_191	12.22
3r9q_A_188_201	6.746
3rsi_A_189_202	12.137
3swx_A_189_202	9.258
3t3w_A_202_216	6.41
3tlf_A_197_211	2.68
3trr_A_180_193	11.766
4f47_A_202_215	13.85
4fjw_D_184_198	9.715
4fzw_C_189_201	4.597
4i42_A_209_223	13.044
4i4z_A_199_213	9.651
4izb_A_194_207	13.148
4kd6_A_185_199	7.331
4kpk_A_200_213	31.236
4lk5_A_198_211	6.203
4mi2_A_195_208	8.143
4mou_A_197_211	4.363
4nek_A_181_195	9.303
4og1_A_196_209	7.025
4olq_A_189_202	8.975
4qii_A_238_252	6.683
1mj3_A_218_231	6.07250513337
1nzy_A_191_204	5.18031553927
1pjh_A_206_221	5.9552894964
1sg4_A_189_203	5.9552894964
1szo_A_199_212	5.39926827114
1uiy_A_184_197	6.52085606761
1wz8_A_194_208	5.63170354604
1xx4_A_218_230	5.63170354604
2a7k_A_184_197	5.85592909609
2ej5_A_187_200	5.93554142449
2gtr_A_191_205	5.97497633388
2iex_A_196_208	5.442167083
2j5g_A_197_211	5.91573173604
2j5i_A_196_210	5.35607762839
2pbp_A_185_199	5.79555780127
2ppy_A_192_206	6.31928358202
2q35_A_194_206	5.2247143216
2uzf_A_197_209	8.87493543133
3fdu_A_194_207	5.85592909609
3g64_A_203_216	5.99460231551
3gkb_A_195_208	5.50597666533
3h0u_A_198_211	6.6281656644
3hrx_A_181_195	5.46350827957
3i47_A_188_202	5.79555780127
3kqf_A_189_203	5.67306525584
3l3s_A_195_208	6.80308030818
3lao_A_193_206	5.77530579048
3moy_A_186_200	5.4847779812
3oc7_A_192_205	5.61092120342
3pe8_A_178_192	5.442167083
3pea_A_185_199	6.44829527783
3qk8_A_193_207	5.06794092426
3qmj_A_184_197	6.48467933156
3qxz_A_184_198	5.18031553927
3qyr_A_177_191	5.65241808317
3r9q_A_188_201	5.67306525584
3rsi_A_189_202	5.63170354604
3swx_A_189_202	5.52710480463
3t3w_A_202_216	6.07250513337
3tlf_A_197_211	5.85592909609
3trr_A_180_193	7.10627319247
4f47_A_202_215	5.77530579048
4fjw_D_184_198	6.2819364155
4fzw_C_189_201	6.64587557825
4i42_A_209_223	6.39332523747
4i4z_A_199_213	6.75111003164
4izb_A_194_207	5.67306525584
4kd6_A_185_199	5.31259115701
4kpk_A_200_213	6.30063745995
4lk5_A_198_211	5.15799917183
4mi2_A_195_208	5.37770967658
4mou_A_197_211	5.61092120342
4nek_A_181_195	5.97497633388
4og1_A_196_209	5.65241808317
4olq_A_189_202	6.18759589815
4qii_A_238_252	6.50279346653
