# Supplementary material for: Examining the Conservation of Kinks in Alpha Helices
Source: PLoS One. 2016 Jun 17;11(6):e0157553. doi: 10.1371/journal.pone.0157553 (PMC4912094; doi:10.1371/journal.pone.0157553)
Supplement: S1 Data — (GZ) [file pone.0157553.s002.tar.gz › kink_conservation_data/SolFams/1113.csv]

helix_ID	start	end	sequence
1y8o_A_42_64	42	64	EKTSYMFLRKELPVRLANTMREV
2e0a_A_50_72	50	72	ERTSFAFLRQELPVRLANILKEI
2q8g_A_72_94	72	94	EKTSFMFLRQELPVRLANIMKEI
4e01_A_55_81	57	79	LLKSGRYLQQELPVRIAHRIKGF
4mpc_A_43_68	46	68	EKTSFTFLRQELPVRLANIMKEI
position	6	7	8	9	10	11	12	13	14	15	16	17
1y8o_A_42_64	24.439	24.439	24.439	22.931	22.26	22.26	8.485	8.98	9.281	12.541	12.613	12.613
2e0a_A_50_72	24.644	26.476	26.476	26.476	26.168	23.456	14.904	10.534	10.534	10.701	10.701	10.701
2q8g_A_72_94	32.5	32.5	32.412	32.412	27.193	26.363	15.497	11.788	11.788	11.788	14.285	14.285
4e01_A_55_81	15.946	23.849	25.474	25.474	25.474	25.246	22.492	9.494	9.494	6.847	6.868	6.97
4mpc_A_43_68	31.106	31.106	31.106	27.341	25.92	22.485	13.916	16.22	16.22	16.22	9.527	9.527
1y8o_A_42_64	6.71622532849	6.71622532849	6.71622532849	7.2203789595	7.07329130012	7.07329130012	8.72376162277	7.13908463501	5.50597666533	5.42075390925	5.87592596301	5.87592596301
2e0a_A_50_72	6.97330498173	6.80308030818	6.80308030818	6.80308030818	5.75498897314	6.09183239335	7.85042148075	6.75111003164	6.75111003164	5.2247143216	5.2247143216	5.2247143216
2q8g_A_72_94	6.76848076751	6.76848076751	7.4113407228	7.4113407228	6.03367320804	6.6281656644	8.5558230423	6.92271507263	6.92271507263	6.92271507263	5.83586904781	5.83586904781
4e01_A_55_81	6.92271507263	6.31928358202	6.07250513337	6.07250513337	6.07250513337	5.39926827114	6.44829527783	6.99007909981	6.99007909981	7.00680901726	5.20255374064	5.73460693317
4mpc_A_43_68	6.55682783523	6.55682783523	6.55682783523	7.10627319247	5.61092120342	6.09183239335	8.30209632481	7.05673588005	7.05673588005	7.05673588005	5.52710480463	5.52710480463
