# Supplementary material for: Examining the Conservation of Kinks in Alpha Helices
Source: PLoS One. 2016 Jun 17;11(6):e0157553. doi: 10.1371/journal.pone.0157553 (PMC4912094; doi:10.1371/journal.pone.0157553)
Supplement: S1 Data — (GZ) [file pone.0157553.s002.tar.gz › kink_conservation_data/SolFams/27.csv]

helix_ID	start	end	sequence
1atl_A_180_192	180	192	DDSMHYYERFLKQ
1bud_A_180_192	180	192	DCSYIQCRDYISK
1iag_A_180_192	180	192	DDSMGYYQKFLNQ
1kuf_A_181_193	181	193	DCSKDYYQTFLTN
2w15_A_180_192	180	192	DCSQNQYETYLTN
position	6	7
1atl_A_180_192	2.053	2.053
1bud_A_180_192	3.763	3.763
1iag_A_180_192	6.551	6.551
1kuf_A_181_193	6.822	6.822
2w15_A_180_192	6.964	6.964
1atl_A_180_192	5.71415925044	5.71415925044
1bud_A_180_192	5.37770967658	5.37770967658
1iag_A_180_192	5.99460231551	5.99460231551
1kuf_A_181_193	6.87171881452	6.87171881452
2w15_A_180_192	5.83586904781	5.83586904781
