# Supplementary material for: Examining the Conservation of Kinks in Alpha Helices
Source: PLoS One. 2016 Jun 17;11(6):e0157553. doi: 10.1371/journal.pone.0157553 (PMC4912094; doi:10.1371/journal.pone.0157553)
Supplement: S1 Data — (GZ) [file pone.0157553.s002.tar.gz › kink_conservation_data/SolFams/2105.csv]

helix_ID	start	end	sequence
1buc_A_235_271	238	269	IAMMTLDGGRIGVAAQALGIAEAALADAVEYS
1ivh_A_243_277	246	277	VLMSGLDLERLVLAGGPLGLMQAVLDHTIPYL
1rx0_A_243_279	246	277	IAVRGLNGGRINIASCSLGAAHASVILTRDHL
1siq_A_241_274	241	272	GPFGCLNNARYGIAWGVLGASEFCLHTARQYA
1u8v_A_280_318	284	315	MVERFAGYHRQSYGGCKVGVGDVVIGAAALAA
1ukw_A_261_297	264	295	IAMQTLNKTRIPVAAGSVGVARRALDEARKYA
2d29_A_237_273	240	271	DVLRVLDGGRIGIAAMAVGLGQAALDYALAYA
2dvl_A_224_260	227	258	YALAGLDSGRVGVAAQAVGIARGAFEIAKAYA
2eba_A_235_269	236	267	APLSCLTQARFGIAWGAMGALEAVYEEAVAFA
2ix5_A_277_312	279	310	DTSKVLAVSRVMVAWQPIGISMGIYDMCHRYL
2pg0_A_237_273	240	271	YLMEKLQQERLVVAIAAQTAAEVMFSLTKQYV
2vig_A_260_296	263	294	IAMQTLDMGRIGIASQALGIAQTALDCAVNYA
2wbi_A_268_304	271	302	ISQGRLGPGRIHHCMRTVGLAERALQIMCERA
2z1q_A_253_288	255	286	IAFNVLNVGRYKLGAGAVGGAKRALELSAQYA
3djl_A_287_323	290	321	LILKMGGMTRFDCALGSHAMMRRAFSLAIYHA
3mdd_A_244_278	247	278	IAMGTFDKTRPPVAAGAVGLAQRALDEATKYA
3mkh_A_262_298	265	296	VAFGAFDGSAVLVGAMGVGLMRAAFDAALKFA
3mpi_A_234_270	237	268	IVFGSLNHTRLSAAAGGVGLAQACLDAAIKYC
3nf4_A_235_270	238	269	IAFSALDSGRLGIAAVATGLAQAALDEAVAYA
3pfd_A_240_276	243	274	TALATLDHTRPTIGAQAVGIAQGALDAAIAYT
3r7k_A_251_287	254	285	QIMQQFQAERLGIAVQAYATAGRALDLAKSWA
3sf6_A_248_282	249	280	APLRCLNEARFGIVFGALGAARDCLETALAYA
3swo_A_245_279	246	277	APLSCLNEARFGIVFGALGAARDSLETTIAYT
4hr3_A_256_292	259	290	IAQGRLGPGRVHHAMRLIGLAEVALEHACRRG
4iv6_A_230_266	233	264	QMMKGLEVGRLQVAARATGVARAAFEDALRYS
4kto_A_236_272	239	270	VLMSGLDYERVVLSAGPLGIMAACLDVVVPYL
4l1f_A_231_267	234	265	IAMETLDGGRIGVAAQALGIAEGALAAAVKYS
4rm7_A_233_267	234	265	QLYSLLEYGRVFTCAAALGEAQAAMEDAVAWA
4u83_A_229_265	232	263	IALANLEGGRIGIAAQAVGMARAAFEAARDYA
4xvx_A_226_262	229	260	AISWGLAHERMSIAGQIAASCQRAIGITLARM
position	6	7	8	9	10	11	12	13	14	15	16	17	18	19	20	21	22	23	24	25	26
1buc_A_235_271	24.366	24.366	24.366	19.503	16.893	12.565	12.565	6.493	3.428	3.428	5.846	5.846	5.846	6.435	7.559	7.559	7.559	5.802	5.802	5.802	4.815
1ivh_A_243_277	19.691	19.691	19.818	21.772	21.772	21.772	20.521	14.754	9.501	9.964	9.964	9.964	9.113	9.113	7.797	7.797	13.695	18.245	20.858	20.858	20.858
1rx0_A_243_279	28.909	28.909	28.909	23.15	18.724	9.236	5.668	6.386	7.913	9.007	9.007	9.007	7.643	7.643	6.504	6.504	4.99	5.813	7.128	7.128	7.489
1siq_A_241_274	16.944	17.894	17.894	17.894	15.604	18.045	23.751	23.751	23.751	21.168	18.461	9.812	12.58	12.58	12.58	10.46	7.674	3.98	2.624	3.413	3.744
1u8v_A_280_318	8.375	8.194	7.855	27.147	29.844	29.844	33.697	33.697	33.697	24.553	20.435	20.097	22.681	22.681	22.681	13.244	13.244	9.617	3.697	5.682	7.188
1ukw_A_261_297	30.631	30.631	30.631	30.184	20.927	9.549	9.549	5.165	3.51	3.218	3.218	2.658	5.814	7.691	7.691	7.691	6.608	4.935	4.935	5.274	6.242
2d29_A_237_273	21.76	24.101	24.101	24.101	19.057	17.97	10.018	6.734	3.766	1.878	4.389	6.413	8.489	9.032	10.602	10.99	10.99	10.99	7.238	5.216	7.035
2dvl_A_224_260	35.15	35.15	33.958	28.901	8.706	8.053	5.902	4.73	4.73	3.492	4.415	5.134	9.504	10.886	12.265	12.429	14.292	14.292	14.292	14.044	12.251
2eba_A_235_269	14.673	15.581	17.062	20.342	20.342	20.342	19.798	19.798	19.798	18.507	18.391	14.336	10.239	10.239	10.388	13.028	13.028	13.028	11.047	7.421	5.691
2ix5_A_277_312	23.965	23.965	22.674	22.674	18.928	18.928	12.263	7	7.202	10	10	10	5.723	2.515	2.178	2.488	3.108	4.293	6.728	8.928	9.811
2pg0_A_237_273	33.177	33.177	17.763	17.763	6.835	6.213	5.112	5.112	5.112	3.899	3.899	3.019	4.003	4.46	4.46	4.46	4.427	5.56	5.56	6.411	6.411
2vig_A_260_296	25.937	25.937	25.937	24.866	18.701	15.875	10.87	8.944	6.461	5.182	6.368	6.368	6.368	7.113	7.504	7.504	7.504	5.386	4.55	5.568	6.009
2wbi_A_268_304	26.883	21.114	12.603	10.028	7.287	6.068	4.724	11.438	15.953	16.313	16.313	16.313	16.05	16.05	15.37	8.077	5.229	5.229	5.229	3.877	3.877
2z1q_A_253_288	20.573	20.573	18.248	18.248	13.706	12.85	12.85	12.85	12.379	12.379	9.559	5.999	7.285	7.895	7.895	7.895	7.592	10.365	10.365	10.365	10.035
3djl_A_287_323	25.172	9.497	8.885	7.573	5.027	7.678	8.776	10.439	10.439	10.439	7.547	6.771	4.724	4.724	4.724	5.442	6.458	8.931	8.931	8.931	8.623
3mdd_A_244_278	43.01	43.01	41.392	40.262	34.959	16.422	13.868	6.824	10.242	10.242	10.242	9.888	9.888	9.468	9.421	5.354	5.354	3.318	3.889	9.227	9.227
3mkh_A_262_298	21.007	22.779	22.779	22.779	21.905	21.905	12.184	10.169	4.812	4.812	4.812	1.954	3.737	5.556	5.556	5.556	4.901	3.677	5.137	5.137	5.137
3mpi_A_234_270	20.355	20.355	18.119	18.119	14.548	5.363	5.363	3.23	6.149	6.149	6.149	5.676	3.162	3.162	5.838	5.838	5.838	5.758	5.28	3.63	3.63
3nf4_A_235_270	35.022	34.115	28.651	16.05	12.699	5.03	6.294	6.294	6.294	5.008	5.008	4.876	4.876	6.636	6.866	8.911	8.911	11.384	11.384	11.384	9.391
3pfd_A_240_276	39.906	39.906	39.906	37.605	32.708	11.797	8.042	8.042	8.042	6.416	4.555	6.201	6.201	7.936	7.936	7.936	6.638	6.179	6.16	8.059	9.527
3r7k_A_251_287	33.403	31.44	30.481	17.537	5.191	1.71	1.71	1.907	1.907	2.404	3.057	3.057	3.057	3.098	3.613	5.034	5.94	5.94	5.94	6.267	6.267
3sf6_A_248_282	14.984	15.934	18.218	21.788	23.916	23.916	26.963	26.963	26.963	24.059	22.81	9.936	16.295	16.295	16.753	16.753	16.753	12.031	9.41	7.242	4.753
3swo_A_245_279	17.377	19.584	19.584	22.338	22.577	23.438	24.653	24.653	24.653	23.945	21.46	10.018	13.529	13.529	13.529	11.911	11.111	7.108	6.236	7.823	7.823
4hr3_A_256_292	54.285	54.285	46.56	30.732	5.89	5.446	5.446	4.127	3.541	3.529	7.096	7.096	7.096	6.609	6.609	6.609	6.746	6.746	6.746	4.612	2.175
4iv6_A_230_266	33.151	32.887	28.37	22.288	16.263	2.754	3.587	3.587	5.464	5.464	5.464	3.18	5.707	9.565	10.221	10.422	10.422	10.422	8.795	8.795	5.053
4kto_A_236_272	18.518	18.518	21.074	21.074	21.074	18.875	15.133	14.332	9.327	10.315	10.315	10.315	9.447	6.566	5.214	7.432	7.432	8.751	10.84	15.202	20.034
4l1f_A_231_267	23.953	23.953	23.953	22.449	15.74	11.872	9.117	5.644	4.107	2.789	2.789	2.832	2.832	2.832	2.768	4.278	4.278	5.286	7.33	7.33	7.33
4rm7_A_233_267	11.767	10.609	9.587	7.35	3.451	3.451	3.451	3.317	2.809	2.219	2.586	3.912	4.453	7.775	7.775	8.08	8.393	8.393	8.393	5.481	5.481
4u83_A_229_265	35.98	34.575	33.827	20.554	5.14	1.862	1.862	2.195	2.527	2.888	2.888	2.888	4.563	7.476	8.383	10.472	10.472	10.472	9.018	6.535	4.398
4xvx_A_226_262	14.514	12.677	12.222	11.727	9.822	9.218	9.218	9.218	8.831	10.699	10.699	10.699	9.75	8.354	8.2	5.97	5.92	5.92	3.812	8.55	10.75
1buc_A_235_271	6.44829527783	6.44829527783	6.44829527783	6.07250513337	6.61040621226	6.14946365139	6.14946365139	5.67306525584	5.56915131592	5.56915131592	5.18031553927	5.18031553927	5.18031553927	5.24679782213	5.13560408688	5.13560408688	5.13560408688	5.13560408688	5.13560408688	5.13560408688	5.87592596301
1ivh_A_243_277	7.28467317983	7.28467317983	8.62094156187	7.18798603209	7.18798603209	7.18798603209	6.75111003164	7.28467317983	6.61040621226	6.97330498173	6.97330498173	6.97330498173	7.15542698638	7.15542698638	6.22550048835	6.22550048835	7.13908463501	7.17172738044	6.69871083462	6.69871083462	6.69871083462
1rx0_A_243_279	6.39332523747	6.39332523747	6.39332523747	5.99460231551	7.53553050145	6.2065764803	5.63170354604	5.59007060997	5.87592596301	5.87592596301	5.87592596301	5.87592596301	5.65241808317	5.65241808317	5.33437162434	5.33437162434	5.54816286706	5.13560408688	5.4847779812	5.4847779812	5.42075390925
1siq_A_241_274	5.71415925044	6.11110099691	6.11110099691	6.11110099691	6.46651336781	6.69871083462	6.52085606761	6.52085606761	6.52085606761	6.01416781635	6.31928358202	7.10627319247	6.24436825855	6.24436825855	6.24436825855	5.4847779812	5.67306525584	5.59007060997	5.35607762839	5.442167083	5.59007060997
1u8v_A_280_318	5.59007060997	5.65241808317	6.11110099691	9.03474444909	7.18798603209	7.18798603209	7.8210957935	7.8210957935	7.8210957935	6.43002476163	6.44829527783	7.268660561	7.47373925946	7.47373925946	7.47373925946	5.67306525584	5.67306525584	5.50597666533	5.31259115701	5.06794092426	5.15799917183
1ukw_A_261_297	6.69871083462	6.69871083462	6.69871083462	6.48467933156	8.21981871547	8.09436787224	8.09436787224	7.2526074551	6.46651336781	5.77530579048	5.77530579048	5.73460693317	5.63170354604	5.63170354604	5.63170354604	5.63170354604	5.65241808317	5.69364550077	5.69364550077	5.75498897314	5.73460693317
2d29_A_237_273	6.31928358202	5.63170354604	5.63170354604	5.63170354604	6.07250513337	6.03367320804	6.39332523747	5.59007060997	5.77530579048	5.65241808317	5.442167083	5.13560408688	5.15799917183	5.02242818456	5.33437162434	5.61092120342	5.61092120342	5.61092120342	5.39926827114	5.73460693317	5.73460693317
2dvl_A_224_260	7.15542698638	7.15542698638	7.59672615594	7.80638199781	7.67240047256	5.42075390925	5.59007060997	5.42075390925	5.42075390925	5.37770967658	5.29073571375	5.06794092426	5.52710480463	5.18031553927	4.99954888053	5.13560408688	5.09057552934	5.09057552934	5.09057552934	4.81348428283	5.42075390925
2eba_A_235_269	5.97497633388	5.91573173604	6.30063745995	7.13908463501	7.13908463501	7.13908463501	6.6811478912	6.6811478912	6.6811478912	6.39332523747	6.61040621226	7.31657776958	6.59259694392	6.59259694392	6.2065764803	6.16855840263	6.16855840263	6.16855840263	6.16855840263	5.75498897314	5.79555780127
2ix5_A_277_312	7.30064551529	7.30064551529	6.83749231654	6.83749231654	7.13908463501	7.13908463501	8.02358676012	6.3564123428	6.6811478912	6.16855840263	6.16855840263	6.16855840263	6.30063745995	6.09183239335	5.20255374064	5.24679782213	5.15799917183	5.02242818456	5.37770967658	5.35607762839	5.54816286706
2pg0_A_237_273	6.16855840263	6.16855840263	6.64587557825	6.64587557825	7.55088480156	5.09057552934	5.09057552934	5.09057552934	5.09057552934	5.13560408688	5.13560408688	4.95354143283	5.06794092426	5.04522533653	5.04522533653	5.04522533653	5.09057552934	5.11312972713	5.11312972713	5.18031553927	5.18031553927
2vig_A_260_296	6.44829527783	6.44829527783	6.44829527783	5.42075390925	6.31928358202	5.81574541765	6.16855840263	5.2247143216	5.81574541765	5.13560408688	4.83704275142	4.83704275142	4.83704275142	4.86051412751	5.06794092426	5.06794092426	5.06794092426	5.09057552934	4.95354143283	5.39926827114	5.42075390925
2wbi_A_268_304	5.13560408688	6.57473757912	6.16855840263	6.66353622942	6.22550048835	5.33437162434	5.52710480463	5.52710480463	5.2247143216	4.97658683018	4.97658683018	4.97658683018	5.67306525584	5.67306525584	5.63170354604	5.73460693317	5.29073571375	5.29073571375	5.29073571375	6.3564123428	6.3564123428
2z1q_A_253_288	5.85592909609	5.85592909609	6.07250513337	6.07250513337	7.00680901726	5.79555780127	5.79555780127	5.79555780127	5.79555780127	5.79555780127	5.33437162434	5.31259115701	5.69364550077	5.56915131592	5.56915131592	5.56915131592	5.50597666533	5.37770967658	5.37770967658	5.37770967658	5.50597666533
3djl_A_287_323	8.32928694452	5.73460693317	5.442167083	5.46350827957	5.13560408688	4.97658683018	5.18031553927	5.11312972713	5.11312972713	5.11312972713	5.09057552934	5.18031553927	4.9304120812	4.9304120812	4.9304120812	4.97658683018	5.15799917183	5.11312972713	5.11312972713	5.11312972713	5.13560408688
3mdd_A_244_278	7.2203789595	7.2203789595	7.18798603209	5.81574541765	8.82494304705	7.15542698638	8.12246083843	6.01416781635	6.05311885877	6.05311885877	6.05311885877	5.83586904781	5.83586904781	6.11110099691	6.01416781635	6.11110099691	6.11110099691	6.3564123428	5.61092120342	6.48467933156	6.48467933156
3mkh_A_262_298	6.6281656644	6.13031129901	6.13031129901	6.13031129901	6.18759589815	6.18759589815	6.78580410704	5.81574541765	5.65241808317	5.65241808317	5.65241808317	5.06794092426	5.09057552934	5.04522533653	5.04522533653	5.04522533653	5.26880477657	5.13560408688	5.02242818456	5.02242818456	5.02242818456
3mpi_A_234_270	6.26318012416	6.26318012416	5.59007060997	5.59007060997	7.2203789595	6.71622532849	6.71622532849	6.6281656644	5.26880477657	5.26880477657	5.26880477657	5.20255374064	4.99954888053	4.99954888053	5.18031553927	5.18031553927	5.18031553927	5.20255374064	5.2247143216	5.15799917183	5.15799917183
3nf4_A_235_270	6.14946365139	6.43002476163	7.83577556883	8.16436858135	8.5558230423	5.33437162434	5.20255374064	5.20255374064	5.20255374064	5.29073571375	5.29073571375	5.4847779812	5.4847779812	5.06794092426	5.13560408688	5.35607762839	5.35607762839	4.95354143283	4.95354143283	4.95354143283	4.86051412751
3pfd_A_240_276	8.17827658253	8.17827658253	8.17827658253	7.30064551529	8.71099980943	8.31570619068	8.38332131323	8.38332131323	8.38332131323	5.87592596301	5.42075390925	5.18031553927	5.18031553927	5.15799917183	5.15799917183	5.15799917183	4.99954888053	5.37770967658	5.06794092426	5.54816286706	5.42075390925
3r7k_A_251_287	6.41170151658	7.07329130012	8.08027463671	7.98073620376	6.01416781635	4.81348428283	4.81348428283	4.97658683018	4.97658683018	4.71836639893	4.81348428283	4.81348428283	4.81348428283	5.20255374064	5.15799917183	5.24679782213	5.11312972713	5.11312972713	5.11312972713	5.31259115701	5.31259115701
3sf6_A_248_282	5.50597666533	5.46350827957	5.54816286706	8.13646084411	6.50279346653	6.50279346653	6.2819364155	6.2819364155	6.2819364155	5.75498897314	6.01416781635	6.59259694392	6.2819364155	6.2819364155	5.73460693317	5.73460693317	5.73460693317	5.73460693317	5.15799917183	4.78983807301	5.26880477657
3swo_A_245_279	5.79555780127	5.73460693317	5.73460693317	8.12246083843	6.71622532849	6.61040621226	6.3564123428	6.3564123428	6.3564123428	5.61092120342	5.71415925044	7.80638199781	6.09183239335	6.09183239335	6.09183239335	5.15799917183	5.29073571375	5.67306525584	4.95354143283	5.20255374064	5.20255374064
4hr3_A_256_292	6.22550048835	6.22550048835	8.60797117942	9.88556943057	6.71622532849	4.59742940906	4.59742940906	5.26880477657	4.97658683018	5.37770967658	5.26880477657	5.26880477657	5.26880477657	5.20255374064	5.20255374064	5.20255374064	5.13560408688	5.13560408688	5.13560408688	4.9304120812	5.50597666533
4iv6_A_230_266	5.26880477657	5.79555780127	6.55682783523	5.81574541765	8.12246083843	5.29073571375	5.13560408688	5.13560408688	5.42075390925	5.42075390925	5.42075390925	5.35607762839	5.4847779812	5.24679782213	5.31259115701	5.15799917183	5.15799917183	5.15799917183	4.88389905266	4.88389905266	5.442167083
4kto_A_236_272	6.2819364155	6.2819364155	7.23651365687	7.23651365687	7.23651365687	6.46651336781	5.79555780127	6.6281656644	7.07329130012	6.46651336781	6.46651336781	6.46651336781	5.99460231551	6.6811478912	5.46350827957	6.61040621226	6.61040621226	6.55682783523	6.39332523747	6.46651336781	6.57473757912
4l1f_A_231_267	5.83586904781	5.83586904781	5.83586904781	5.42075390925	6.30063745995	5.63170354604	5.93554142449	5.24679782213	5.442167083	4.9304120812	4.9304120812	4.76610346593	4.76610346593	4.76610346593	4.81348428283	4.86051412751	4.86051412751	4.81348428283	4.99954888053	4.99954888053	4.99954888053
4rm7_A_233_267	5.24679782213	5.61092120342	5.75498897314	5.79555780127	5.2247143216	5.2247143216	5.2247143216	5.37770967658	5.26880477657	4.97658683018	5.29073571375	5.20255374064	5.2247143216	5.18031553927	5.18031553927	5.15799917183	5.2247143216	5.2247143216	5.2247143216	5.33437162434	5.33437162434
4u83_A_229_265	8.97375454685	8.84998844442	9.34277873889	8.961485944	5.20255374064	5.04522533653	5.04522533653	5.04522533653	4.95354143283	5.13560408688	5.13560408688	5.13560408688	5.31259115701	5.20255374064	4.97658683018	5.18031553927	5.18031553927	5.18031553927	5.2247143216	4.95354143283	5.20255374064
4xvx_A_226_262	5.54816286706	5.83586904781	5.73460693317	5.50597666533	5.46350827957	5.02242818456	5.02242818456	5.02242818456	5.24679782213	5.54816286706	5.54816286706	5.54816286706	5.11312972713	4.9304120812	4.78983807301	5.06794092426	5.4847779812	5.4847779812	5.29073571375	5.61092120342	5.61092120342
