# Supplementary material for: Examining the Conservation of Kinks in Alpha Helices
Source: PLoS One. 2016 Jun 17;11(6):e0157553. doi: 10.1371/journal.pone.0157553 (PMC4912094; doi:10.1371/journal.pone.0157553)
Supplement: S1 Data — (GZ) [file pone.0157553.s002.tar.gz › kink_conservation_data/SolFams/4645.csv]

helix_ID	start	end	sequence
1bjf_A_24_37	25	36	HEIQEWYKGFLR
1s6c_A_50_62	51	62	RELQVLYRGFKN
2bec_A_26_38	26	37	ASLLRLHHRFRA
2ct9_A_25_38	26	37	SQITRLYSRFTS
2ehb_A_32_45	33	44	EEVEALYELFKK
2zfd_A_44_58	45	56	SEIEALYELFKK
4by5_A_24_37	25	36	KEIRQWHKGFLK
4f0z_B_16_29	17	28	DEIKRLGKRFKK
4guk_A_24_37	25	36	KEVQQWYKGFIK
4mlw_A_25_37	26	37	EELSSWYQSFLK
position	6
1bjf_A_24_37	10.903
1s6c_A_50_62	13.133
2bec_A_26_38	9.269
2ct9_A_25_38	8.648
2ehb_A_32_45	20.417
2zfd_A_44_58	13.84
4by5_A_24_37	16.514
4f0z_B_16_29	13.317
4guk_A_24_37	6.069
4mlw_A_25_37	11.397
1bjf_A_24_37	7.55088480156
1s6c_A_50_62	5.69364550077
2bec_A_26_38	6.13031129901
2ct9_A_25_38	5.2247143216
2ehb_A_32_45	6.33787510335
2zfd_A_44_58	5.20255374064
4by5_A_24_37	5.35607762839
4f0z_B_16_29	6.14946365139
4guk_A_24_37	5.15799917183
4mlw_A_25_37	5.52710480463
