# Supplementary material for: Examining the Conservation of Kinks in Alpha Helices
Source: PLoS One. 2016 Jun 17;11(6):e0157553. doi: 10.1371/journal.pone.0157553 (PMC4912094; doi:10.1371/journal.pone.0157553)
Supplement: S1 Data — (GZ) [file pone.0157553.s002.tar.gz › kink_conservation_data/SolFams/3908.csv]

helix_ID	start	end	sequence
1a4s_A_114_133	114	132	EAEY-DIDAAWQCIEYYAGL
1euh_A_94_114	96	114	SAVS-EVVRTAEIINYAAEE
1ez0_A_84_107	86	104	RLTG-EIARTANQLRLFADV
1wnd_A_93_114	95	114	SAFNDEIPAIVDVFRFFAGA
2bjk_A_128_148	130	148	EASADV-AEAIDFIEYYARA
2d4e_A_120_139	120	138	IVRA-QVARAAENFAFYAEY
2j6l_A_113_133	115	133	EGV-GEVQEYVDICDYAVGL
3b4w_A_102_123	104	123	IIETMHWMGSMGAMNYFAGA
3etf_A_83_103	85	103	QARA-EVTKSAALCDWYAEH
3iwj_A_104_128	106	124	EAAW-DIDDVAGCFEYYADL
3lv1_A_61_86	63	82	VVDLAEIGAVLHEIDFALAH
3pqa_A_88_111	90	108	QARV-EVERSIGTFKLAAFY
3prl_A_103_125	105	123	SAIG-EVSRTADIIRHTADE
3rh9_A_101_121	103	121	EAQG-EVDYAAGFFDYCAKH
3rjl_A_128_152	130	148	EADADT-AEAIDFMEYYARQ
3ros_A_78_102	80	98	ESKE-EVELCVSICNYYADH
3vz0_A_79_103	81	99	DALE-EIDVTADILSFYANG
4a0m_A_101_125	103	121	EAVL-DIDDVASCFEYFAGQ
4e3x_A_155_180	157	176	QAEIDAAAELIDFFRFNAKF
4i3v_A_100_119	101	119	DSLY-EVGRAFDVFTLAGQM
4i9b_A_104_128	106	124	ESAA-DMDDVAGCFEYYAGL
4itb_A_77_101	79	97	SAIA-EAEKSALVCRYYAEH
4kna_A_92_115	94	112	EARTEV-ASMAAKVDISITA
4nmk_A_100_121	102	120	KVWG-EVVFTERLIQNAAEL
4npi_A_110_134	112	131	QARTLDIPRAIANFRTFADL
4oe2_A_110_134	112	131	QARTLDIPRAIANFRTFADL
4oe6_A_155_180	157	176	QAEIDCITELSDFFRYYVKY
4u3w_A_105_129	107	126	QARTLDIARGIANFRTFADL
4v6h_1_104_124	106	124	EAK-GEIAYAASFIEWFAEE
position	6	7	8	9	10	11	12	13	14
1a4s_A_114_133	7.828	9.06	13.118	13.118	13.461	13.461	13.461	10.879	7.348
1euh_A_94_114	8.914	8.914	8.346	6.07	4.069	4.72	6.237	8.05	8.05
1ez0_A_84_107	10.937	7.323	8.642	8.642	8.642	8.307	8.307	5.501	4.113
1wnd_A_93_114	29.383	17.74	13.72	14.108	14.108	14.108	12.867	12.867	12.495
2bjk_A_128_148	6.451	6.851	10.224	10.731	11.83	11.83	12.307	12.307	12.307
2d4e_A_120_139	9.435	13.515	17.474	21.55	21.55	21.55	19.655	14.646	16.51
2j6l_A_113_133	17.054	15.12	15.12	10.495	10.495	7.425	6.9	12.062	12.062
3b4w_A_102_123	22.191	22.191	17.144	11.405	8.998	5.024	4.079	4.079	3.255
3etf_A_83_103	6.176	6.176	4.238	8.446	10.648	12.919	12.919	18.191	18.191
3iwj_A_104_128	10.849	10.849	10.998	12.848	12.848	12.848	12.173	6.644	6.805
3lv1_A_61_86	41.034	41.034	25.741	22.968	22.863	15.337	3.45	3.644	21.829
3pqa_A_88_111	4.933	8.823	8.823	8.823	9.711	9.711	9.711	9.031	8.914
3prl_A_103_125	16.593	16.593	13.183	10.001	8.067	6.768	5.868	5.456	5.456
3rh9_A_101_121	5.472	5.198	4.588	12.538	12.538	12.538	11.624	11.549	8.121
3rjl_A_128_152	7.667	7.499	7.499	11.379	11.379	11.379	9.575	9.465	11.073
3ros_A_78_102	4.193	4.497	4.497	4.497	4.188	3.007	6.212	14.576	20.131
3vz0_A_79_103	6.55	6.686	6.686	6.686	6.176	7.021	7.239	12.459	12.459
4a0m_A_101_125	14.559	15.505	15.505	15.505	14.725	14.725	12.582	8.219	9.112
4e3x_A_155_180	26.173	26.173	22.555	13.046	9.519	12.09	16.303	16.303	16.303
4i3v_A_100_119	3.576	6.569	6.569	6.569	6.239	4.893	4.893	7.041	7.041
4i9b_A_104_128	8.923	10.111	10.111	10.111	9.721	9.721	9.721	3.892	5.519
4itb_A_77_101	7.607	7.607	7.607	8.958	8.958	8.958	8.354	10.595	21.572
4kna_A_92_115	9.018	13.592	17.985	23.14	29.018	29.018	30.056	30.056	30.056
4nmk_A_100_121	8.002	8.666	8.798	10.16	10.16	10.16	9.228	12.182	12.182
4npi_A_110_134	22.587	16.993	29.002	29.002	29.002	21.589	17.372	13.082	11.409
4oe2_A_110_134	25.185	20.055	28.91	28.91	28.91	21.766	16.899	16.272	11.55
4oe6_A_155_180	26.853	26.853	22.325	21.866	9.624	13.789	15.455	15.455	15.455
4u3w_A_105_129	18.775	13.931	29.55	29.55	29.55	26.155	16.405	16.175	15.876
4v6h_1_104_124	4.862	4.117	4.117	6.306	6.306	6.306	4.758	8.315	8.315
1a4s_A_114_133	5.50597666533	5.35607762839	5.18031553927	5.18031553927	5.09057552934	5.09057552934	5.09057552934	5.59007060997	5.37770967658
1euh_A_94_114	5.56915131592	5.56915131592	5.52710480463	5.56915131592	5.39926827114	5.37770967658	5.31259115701	5.71415925044	5.71415925044
1ez0_A_84_107	5.73460693317	6.30063745995	5.89586004532	5.89586004532	5.89586004532	5.54816286706	5.54816286706	5.79555780127	5.77530579048
1wnd_A_93_114	5.73460693317	7.04013717779	7.05673588005	5.75498897314	5.75498897314	5.75498897314	5.63170354604	5.63170354604	5.67306525584
2bjk_A_128_148	5.29073571375	5.4847779812	5.81574541765	5.87592596301	5.4847779812	5.4847779812	5.67306525584	5.67306525584	5.67306525584
2d4e_A_120_139	6.26318012416	6.13031129901	6.64587557825	6.30063745995	6.30063745995	6.30063745995	5.99460231551	6.6281656644	8.83747809554
2j6l_A_113_133	6.18759589815	5.46350827957	5.46350827957	5.442167083	5.442167083	5.79555780127	6.09183239335	6.95648642885	6.95648642885
3b4w_A_102_123	6.75111003164	6.75111003164	5.93554142449	6.3564123428	7.08980366314	7.50471005258	5.46350827957	5.46350827957	6.73369163937
3etf_A_83_103	5.63170354604	5.63170354604	5.65241808317	6.09183239335	5.42075390925	5.52710480463	5.52710480463	7.93759447491	7.93759447491
3iwj_A_104_128	5.37770967658	5.37770967658	5.2247143216	5.54816286706	5.54816286706	5.54816286706	5.54816286706	5.99460231551	5.9552894964
3lv1_A_61_86	7.15542698638	7.15542698638	8.21981871547	7.64223889564	8.23360590873	8.56890028689	5.42075390925	7.13908463501	8.68539896829
3pqa_A_88_111	5.46350827957	5.09057552934	5.09057552934	5.09057552934	5.39926827114	5.39926827114	5.39926827114	5.15799917183	5.61092120342
3prl_A_103_125	6.16855840263	6.16855840263	6.64587557825	5.59007060997	5.89586004532	5.56915131592	5.50597666533	5.18031553927	5.18031553927
3rh9_A_101_121	5.54816286706	6.18759589815	6.6281656644	6.14946365139	6.14946365139	6.14946365139	6.01416781635	6.09183239335	8.20600151742
3rjl_A_128_152	5.46350827957	5.46350827957	5.46350827957	5.73460693317	5.73460693317	5.73460693317	5.83586904781	5.59007060997	5.67306525584
3ros_A_78_102	5.56915131592	5.46350827957	5.46350827957	5.46350827957	5.37770967658	5.4847779812	6.26318012416	7.98073620376	7.73229714321
3vz0_A_79_103	5.18031553927	5.04522533653	5.04522533653	5.04522533653	5.54816286706	5.442167083	5.73460693317	6.55682783523	6.55682783523
4a0m_A_101_125	5.73460693317	5.13560408688	5.13560408688	5.13560408688	5.69364550077	5.69364550077	5.9552894964	5.2247143216	5.29073571375
4e3x_A_155_180	8.69821229252	8.69821229252	7.18798603209	8.79979845973	8.26109080014	5.61092120342	5.04522533653	5.04522533653	5.04522533653
4i3v_A_100_119	5.46350827957	5.29073571375	5.29073571375	5.29073571375	5.50597666533	5.02242818456	5.02242818456	5.75498897314	5.75498897314
4i9b_A_104_128	5.73460693317	5.26880477657	5.26880477657	5.26880477657	5.73460693317	5.73460693317	5.73460693317	5.81574541765	5.67306525584
4itb_A_77_101	5.35607762839	5.35607762839	5.35607762839	5.37770967658	5.37770967658	5.37770967658	5.9552894964	7.39564479392	8.67255973237
4kna_A_92_115	6.07250513337	7.18798603209	6.2819364155	6.93962320512	6.30063745995	6.30063745995	6.05311885877	6.05311885877	6.05311885877
4nmk_A_100_121	5.42075390925	5.11312972713	5.06794092426	5.52710480463	5.52710480463	5.52710480463	6.05311885877	6.13031129901	6.13031129901
4npi_A_110_134	7.33247014333	7.74718343373	6.93962320512	6.93962320512	6.93962320512	5.91573173604	4.54840213841	5.31259115701	5.20255374064
4oe2_A_110_134	7.65733759479	8.21981871547	7.8941575894	7.8941575894	7.8941575894	6.18759589815	5.18031553927	5.63170354604	5.69364550077
4oe6_A_155_180	8.49002970742	8.49002970742	6.71622532849	8.71099980943	8.15043004666	6.13031129901	5.2247143216	5.2247143216	5.2247143216
4u3w_A_105_129	7.55088480156	6.53886742721	7.268660561	7.268660561	7.268660561	6.82030962676	5.73460693317	5.63170354604	5.59007060997
4v6h_1_104_124	7.30064551529	7.34832283571	7.34832283571	7.34832283571	7.34832283571	7.34832283571	6.6281656644	7.10627319247	7.10627319247
