# Supplementary material for: Examining the Conservation of Kinks in Alpha Helices
Source: PLoS One. 2016 Jun 17;11(6):e0157553. doi: 10.1371/journal.pone.0157553 (PMC4912094; doi:10.1371/journal.pone.0157553)
Supplement: S1 Data — (GZ) [file pone.0157553.s002.tar.gz › kink_conservation_data/SolFams/3317.csv]

helix_ID	start	end	sequence
1a6d_B_119_140	119	136	PTVISEGYRMASEEAKRV
1iok_A_113_130	113	130	PMDLKRGIDVATAKVVEA
1q3q_A_121_142	121	138	PSIITKGYALAAEKAQEI
3aq1_B_109_130	109	126	STIISEGYRHAAEKCREI
3ruv_A_117_138	117	134	PTIVVKGYQAAAQKAQEL
4v4o_B_113_133	113	130	PLALKRGIEKAVEAAVEK
4v94_A_122_141	122	139	PTTIITGFRVALREAIRF
4v94_B_117_135	117	134	PQTIIEGYRLASAAALDA
4v94_C_118_139	118	135	PVIIIQALKKALTDALEV
4v94_D_117_138	117	134	PTIIADSFQSAAKRSVDI
4v94_E_143_164	143	160	PIKIANGFDEAAKLAISK
4v94_F_115_136	115	132	PRIITDGFEIARKESMKF
4v94_G_122_142	122	139	SHLIMKGYRKAVSLAVEK
4v94_H_124_142	124	141	AVEIIQGYNMARKFTLKE
position	6	7	8	9	10	11	12
1a6d_B_119_140	7.107	8.377	8.377	8.377	7.758	13.125	13.125
1iok_A_113_130	2.797	5.843	5.843	7.8	11.851	11.851	11.851
1q3q_A_121_142	3.826	3.826	3.826	4.95	7.179	7.179	10.283
3aq1_B_109_130	5.888	5.888	7.226	8.621	9.12	12.87	14.174
3ruv_A_117_138	3.91	8.051	8.051	8.051	7.316	8.777	9.096
4v4o_B_113_133	8.802	8.802	8.072	8.072	8.072	9.139	9.334
4v94_A_122_141	4.801	4.801	5.849	9.447	11.119	11.194	11.194
4v94_B_117_135	13.686	13.686	13.686	11.928	11.779	12.419	12.419
4v94_C_118_139	7.216	7.216	7.216	10.561	11.111	11.427	11.821
4v94_D_117_138	10.673	10.673	7.505	7.778	8.713	12.048	12.048
4v94_E_143_164	6.084	9.396	9.398	10.996	10.996	10.996	9.544
4v94_F_115_136	1.502	6.98	9.297	11.016	13.475	13.547	13.547
4v94_G_122_142	12.419	12.419	12.419	13.899	13.899	13.899	13.11
4v94_H_124_142	6.257	8.268	8.268	8.268	8.191	8.506	14.708
1a6d_B_119_140	6.05311885877	5.89586004532	5.89586004532	5.89586004532	5.79555780127	5.85592909609	5.85592909609
1iok_A_113_130	6.41170151658	6.52085606761	6.52085606761	7.4113407228	7.55088480156	7.55088480156	7.55088480156
1q3q_A_121_142	5.442167083	5.442167083	5.442167083	5.67306525584	5.42075390925	5.42075390925	5.33437162434
3aq1_B_109_130	5.81574541765	5.81574541765	5.61092120342	5.52710480463	5.73460693317	6.14946365139	5.83586904781
3ruv_A_117_138	5.73460693317	5.39926827114	5.39926827114	5.39926827114	5.46350827957	5.77530579048	5.59007060997
4v4o_B_113_133	5.46350827957	5.46350827957	5.442167083	5.442167083	5.442167083	5.24679782213	5.46350827957
4v94_A_122_141	6.80308030818	6.80308030818	7.77685171202	7.18798603209	7.04013717779	7.17172738044	7.17172738044
4v94_B_117_135	7.50471005258	7.50471005258	7.50471005258	8.54271880649	8.08027463671	7.77685171202	7.77685171202
4v94_C_118_139	7.44261664812	7.44261664812	7.44261664812	7.71737586724	7.28467317983	7.36413604438	7.08980366314
4v94_D_117_138	6.44829527783	6.44829527783	6.73369163937	7.07329130012	6.92271507263	6.93962320512	6.93962320512
4v94_E_143_164	7.53553050145	7.62710420433	7.59672615594	7.61193334884	7.61193334884	7.61193334884	7.74718343373
4v94_F_115_136	6.87171881452	6.88876312006	7.10627319247	6.59259694392	6.69871083462	7.08980366314	7.08980366314
4v94_G_122_142	7.34832283571	7.34832283571	7.34832283571	7.83577556883	7.83577556883	7.83577556883	8.28845722182
4v94_H_124_142	7.05673588005	6.97330498173	6.97330498173	6.97330498173	6.59259694392	8.19215418368	7.52013897876
