# Supplementary material for: Examining the Conservation of Kinks in Alpha Helices
Source: PLoS One. 2016 Jun 17;11(6):e0157553. doi: 10.1371/journal.pone.0157553 (PMC4912094; doi:10.1371/journal.pone.0157553)
Supplement: S1 Data — (GZ) [file pone.0157553.s002.tar.gz › kink_conservation_data/SolFams/1595.csv]

helix_ID	start	end	sequence
2ou2_A_329_343	329	342	YGKLLIEFSYELSK
2ozu_A_658_672	658	671	YGRFLIDFSYLLSK
2p0w_A_252_265	252	265	HGAQLLETVHRYYT
2pq8_A_328_342	328	341	YGKFLIAFSYELSK
3to7_A_316_330	316	329	YGKLLIEFSYELSK
4psw_A_231_244	231	244	HGSCLYEAIIQSWL
position	6	7	8
2ou2_A_329_343	6.469	6.469	6.469
2ozu_A_658_672	7.042	8.276	8.38
2p0w_A_252_265	5.036	5.036	5.036
2pq8_A_328_342	9.429	9.429	7.859
3to7_A_316_330	7.011	7.011	7.006
4psw_A_231_244	6.541	7.111	7.111
2ou2_A_329_343	5.29073571375	5.29073571375	5.29073571375
2ozu_A_658_672	5.20255374064	5.46350827957	5.54816286706
2p0w_A_252_265	4.97658683018	4.97658683018	4.97658683018
2pq8_A_328_342	5.33437162434	5.33437162434	5.35607762839
3to7_A_316_330	5.46350827957	5.46350827957	5.2247143216
4psw_A_231_244	5.42075390925	5.65241808317	5.65241808317
