# Supplementary material for: Examining the Conservation of Kinks in Alpha Helices
Source: PLoS One. 2016 Jun 17;11(6):e0157553. doi: 10.1371/journal.pone.0157553 (PMC4912094; doi:10.1371/journal.pone.0157553)
Supplement: S1 Data — (GZ) [file pone.0157553.s002.tar.gz › kink_conservation_data/SolFams/3837.csv]

helix_ID	start	end	sequence
1a5z_A_224_242	225	241	L-ENFAEKTKRAAYEI--IE
1b8p_A_215_236	218	235	NRDTFLPTVGKRGAAI--ID
1ez4_A_223_244	226	242	L-AKLEDGVRNKAYDI--IN
1hyh_A_227_245	227	243	L-AAIEEEARKGGFTV--LN
1ldn_A_222_243	226	242	L-ERIFVNVRDAAYQI--IE
1mld_A_196_217	198	215	QLSTLTGRIQEAGTEV--VK
1pzg_A_225_242	225	241	L-EEIAEHTKVSGGEI--VR
1sov_A_225_242	225	241	L-AEIVERTKKAGGEI--VR
2d4a_A_196_217	199	215	I-EEVVSETVNAGAKI--TE
3pqe_A_208_228	211	227	L-DQIVDDVKNAAYHI--IE
3vpg_A_223_243	226	242	R-ARIDEGVRRAAYRI--IE
3wsw_A_208_227	211	227	L-TVLADKVKNAAYEI--ID
4m1q_A_208_228	211	227	L-DEIFVNVRDAAYHI--IE
4plg_A_215_236	218	234	I-DEIVERTKNAGGEI--VN
4plt_A_211_232	214	230	I-DEIVERTRNAGGEI--VN
5mdh_A_215_236	218	235	LKGEFITTVQQRGAAV--IK
7mdh_A_255_275	257	274	LEEEFTITVQKRGGAL--IQ
position	6	7	8	9	10	11	12	13	14
1a5z_A_224_242	22.765	37.393	49.586	49.586	49.648	49.648	49.648	44.296	44.296
1b8p_A_215_236	14.199	42.652	58.991	59.597	59.597	59.597	54.292	53.936	53.936
1ez4_A_223_244	14.292	33.643	51.715	54.527	54.527	54.527	52.24	47.677	47.677
1hyh_A_227_245	16.957	24.027	31.514	37.955	37.955	37.955	33.851	27.645	25.724
1ldn_A_222_243	12.924	36.129	55.75	58.891	58.891	58.891	54.497	50.801	50.225
1mld_A_196_217	21.866	38.925	56.856	57.641	57.641	57.641	57.55	44.832	42.77
1pzg_A_225_242	16.57	35.423	57.22	57.22	57.22	53.093	51.838	50.873	50.873
1sov_A_225_242	21.068	35.887	53.929	55.017	55.017	55.017	48.828	48.828	48.828
2d4a_A_196_217	14.327	29.465	50.625	51.468	54.414	54.414	54.414	43.27	43.27
3pqe_A_208_228	19.892	31.172	52.417	52.417	52.417	50.511	48.102	43.377	43.377
3vpg_A_223_243	22.813	36.477	51.976	52.382	52.382	52.382	45.917	43.048	43.048
3wsw_A_208_227	16.482	36.611	54.62	54.62	54.62	54.311	50.488	36.898	NA
4m1q_A_208_228	18.649	38.595	56.935	59.961	59.961	59.961	56.621	50.374	50.374
4plg_A_215_236	22.112	40.121	59.906	59.906	59.906	58.988	55.995	55.421	55.421
4plt_A_211_232	20.936	37.763	58.079	58.271	58.271	58.271	56.706	56.2	56.2
5mdh_A_215_236	15.133	33.351	55.817	55.817	55.817	54.992	53.902	52.976	52.976
7mdh_A_255_275	20.857	33.507	47.136	48.142	48.142	48.142	42.021	38.034	37.462
1a5z_A_224_242	8.83747809554	9.9699427653	6.24436825855	6.24436825855	7.20420315457	7.20420315457	7.20420315457	9.14307124757	9.14307124757
1b8p_A_215_236	10.9035849159	10.8033114748	5.77530579048	5.50597666533	5.50597666533	5.50597666533	6.59259694392	8.73649783567	8.73649783567
1ez4_A_223_244	7.61193334884	8.63388550111	5.65241808317	4.97658683018	4.97658683018	4.97658683018	6.16855840263	8.42354742456	8.42354742456
1hyh_A_227_245	8.60797117942	7.07329130012	7.33247014333	5.83586904781	5.83586904781	5.83586904781	6.13031129901	7.02349496642	8.63388550111
1ldn_A_222_243	9.05897730294	9.71338260639	7.30064551529	7.33247014333	7.33247014333	7.33247014333	7.268660561	9.02259324921	9.60334519001
1mld_A_196_217	9.4573847388	9.02259324921	5.79555780127	5.67306525584	5.67306525584	5.67306525584	7.36413604438	8.24736322722	9.2378342008
1pzg_A_225_242	9.0468724375	8.68539896829	5.97497633388	5.97497633388	5.97497633388	5.52710480463	6.37489561641	8.32928694452	8.32928694452
1sov_A_225_242	8.82494304705	8.42354742456	6.07250513337	5.83586904781	5.83586904781	5.83586904781	8.4767888267	8.4767888267	8.4767888267
2d4a_A_196_217	9.72428217988	9.53639553625	6.88876312006	6.11110099691	6.88876312006	6.88876312006	6.88876312006	9.4460167859	9.4460167859
3pqe_A_208_228	9.702464289	9.20246363578	5.9552894964	5.9552894964	5.9552894964	5.54816286706	6.88876312006	8.65969447974	8.65969447974
3vpg_A_223_243	9.13112580661	8.46352027433	5.67306525584	6.55682783523	6.55682783523	6.55682783523	6.87171881452	8.88737226195	8.88737226195
3wsw_A_208_227	8.17827658253	8.73649783567	6.50279346653	6.50279346653	6.50279346653	5.67306525584	7.37990996554	8.28845722182	NA
4m1q_A_208_228	8.21981871547	8.87493543133	5.4847779812	5.35607762839	5.35607762839	5.35607762839	7.12270010979	8.91217307473	8.91217307473
4plg_A_215_236	8.17827658253	9.09515403899	6.2065764803	6.2065764803	6.2065764803	5.54816286706	6.53886742721	8.67255973237	8.67255973237
4plt_A_211_232	8.38332131323	9.31960718032	6.53886742721	5.65241808317	5.65241808317	5.65241808317	6.52085606761	8.67255973237	8.67255973237
5mdh_A_215_236	10.4636108448	8.39675835528	5.87592596301	5.87592596301	5.87592596301	5.61092120342	6.18759589815	8.13646084411	8.13646084411
7mdh_A_255_275	10.6168369844	9.24958073514	7.83577556883	6.41170151658	6.41170151658	6.41170151658	7.98073620376	8.71099980943	9.46873237364
