# Supplementary material for: Examining the Conservation of Kinks in Alpha Helices
Source: PLoS One. 2016 Jun 17;11(6):e0157553. doi: 10.1371/journal.pone.0157553 (PMC4912094; doi:10.1371/journal.pone.0157553)
Supplement: S1 Data — (GZ) [file pone.0157553.s002.tar.gz › kink_conservation_data/SolFams/491.csv]

helix_ID	start	end	sequence
1buo_A_16_30	16	29	HPTGLLCKANQMRL
1r29_A_14_27	14	27	HASDVLLNLNRLRS
2if5_A_15_28	15	28	HSSDILSGLNEQRT
2ihc_A_16_30	16	29	HSTNVLLSLNDQRK
2q81_A_4_20	6	19	HSQHVLEQLNQQRQ
2vpk_A_3_20	6	19	HCEHLLERLNKQRE
3b84_A_5_22	8	21	HSVRVLQELNKQRE
3fkc_A_14_27	14	27	YSGSLLNSLNEQRG
3ga1_A_12_25	12	25	FGNSILECLNEQRL
3ohu_A_19_33	19	32	HCTNILLGLNDQRK
4cxi_A_59_73	59	72	HTKQAFGIMNELRL
4u77_A_12_26	12	25	WGVFFLQKLQNFFN
position	6	7	8
1buo_A_16_30	3.605	3.605	5.96
1r29_A_14_27	2.421	2.604	2.604
2if5_A_15_28	3.671	6.144	6.144
2ihc_A_16_30	5.339	5.339	5.143
2q81_A_4_20	4.751	3.556	5.168
2vpk_A_3_20	3.496	1.932	4.65
3b84_A_5_22	4.437	4.963	8.601
3fkc_A_14_27	5.676	5.676	4.353
3ga1_A_12_25	4.379	4.379	3.513
3ohu_A_19_33	3.373	3.582	4.06
4cxi_A_59_73	7.159	7.159	5.582
4u77_A_12_26	12.442	12.442	9.847
1buo_A_16_30	4.88389905266	4.88389905266	5.85592909609
1r29_A_14_27	4.78983807301	5.33437162434	5.33437162434
2if5_A_15_28	4.83704275142	5.13560408688	5.13560408688
2ihc_A_16_30	5.39926827114	5.39926827114	5.46350827957
2q81_A_4_20	5.13560408688	5.26880477657	5.69364550077
2vpk_A_3_20	5.46350827957	5.31259115701	6.43002476163
3b84_A_5_22	4.9304120812	4.95354143283	6.2065764803
3fkc_A_14_27	5.33437162434	5.33437162434	5.26880477657
3ga1_A_12_25	5.31259115701	5.31259115701	5.31259115701
3ohu_A_19_33	4.95354143283	5.06794092426	5.65241808317
4cxi_A_59_73	5.04522533653	5.04522533653	5.04522533653
4u77_A_12_26	5.26880477657	5.26880477657	5.18031553927
