# Supplementary material for: Examining the Conservation of Kinks in Alpha Helices
Source: PLoS One. 2016 Jun 17;11(6):e0157553. doi: 10.1371/journal.pone.0157553 (PMC4912094; doi:10.1371/journal.pone.0157553)
Supplement: S1 Data — (GZ) [file pone.0157553.s002.tar.gz › kink_conservation_data/SolFams/97.csv]

helix_ID	start	end	sequence
1bgp_A_38_52	39	51	LAAGLLRLHFHDC
1fhf_A_32_44	32	44	IGASLMRLHFHDC
1llp_A_36_49	37	49	EAHESIRLVFHDS
1qgj_A_31_44	32	44	MAASLIRLHFHDC
1sch_A_31_44	32	44	MGASLLRLHFHDC
2e3b_A_45_58	46	58	PVRKILRIVFHDA
3e2o_A_42_54	42	54	YGPVLVRLAWHTS
3fmu_A_36_49	37	49	EVHESLRLTFHDA
3hdl_A_32_44	32	44	IAPGLIRMHFHDC
3m5q_A_35_48	36	48	DAHEVIRLTFHDA
3riv_A_58_70	58	70	LGPSLIRLAWHEA
3rrw_A_31_43	31	43	LVPSLLKLALNDA
4bm1_A_37_50	38	50	EVHESLRLTFHDA
4cuo_A_32_44	32	44	IPASLIRLHFHDC
position	6	7
1bgp_A_38_52	12.506	12.506
1fhf_A_32_44	11.448	11.448
1llp_A_36_49	15.676	15.676
1qgj_A_31_44	11.431	11.431
1sch_A_31_44	12.027	12.027
2e3b_A_45_58	11.041	11.041
3e2o_A_42_54	6.8	6.8
3fmu_A_36_49	15.335	15.335
3hdl_A_32_44	11.877	11.877
3m5q_A_35_48	15.533	15.533
3riv_A_58_70	8.29	8.29
3rrw_A_31_43	15.583	15.583
4bm1_A_37_50	20.841	20.841
4cuo_A_32_44	8.725	8.725
1bgp_A_38_52	4.90719816137	4.90719816137
1fhf_A_32_44	6.33787510335	6.33787510335
1llp_A_36_49	6.05311885877	6.05311885877
1qgj_A_31_44	5.61092120342	5.61092120342
1sch_A_31_44	5.77530579048	5.77530579048
2e3b_A_45_58	5.69364550077	5.69364550077
3e2o_A_42_54	5.99460231551	5.99460231551
3fmu_A_36_49	5.65241808317	5.65241808317
3hdl_A_32_44	5.42075390925	5.42075390925
3m5q_A_35_48	5.73460693317	5.73460693317
3riv_A_58_70	5.77530579048	5.77530579048
3rrw_A_31_43	5.39926827114	5.39926827114
4bm1_A_37_50	5.69364550077	5.69364550077
4cuo_A_32_44	4.90719816137	4.90719816137
