# Supplementary material for: Examining the Conservation of Kinks in Alpha Helices
Source: PLoS One. 2016 Jun 17;11(6):e0157553. doi: 10.1371/journal.pone.0157553 (PMC4912094; doi:10.1371/journal.pone.0157553)
Supplement: S1 Data — (GZ) [file pone.0157553.s002.tar.gz › kink_conservation_data/SolFams/3623.csv]

helix_ID	start	end	sequence
1ks8_A_88_106	90	104	DDGRKAVKWATDYFI
2xfg_A_90_107	92	106	NHILNNIKWACDYFI
2yik_A_150_167	152	166	VHAEVILRYFNDYFM
3gt5_A_78_92	78	92	AEYLDAVHHGLSYVR
3wc3_A_108_126	110	124	NLALDSIRWTLNYFL
3wkg_A_81_96	81	95	PLYREMAERAYRYFV
4boj_A_92_113	96	110	AELKTQIDDVYDGTV
4doe_A_111_128	113	127	EHILNQIEWVNDYFV
position	6	7	8	9
1ks8_A_88_106	25.078	25.224	25.224	25.224
2xfg_A_90_107	19.128	21.983	21.983	21.983
2yik_A_150_167	14.804	17.066	17.066	17.066
3gt5_A_78_92	8.697	8.697	5.988	4.761
3wc3_A_108_126	23.86	23.86	23.86	21.677
3wkg_A_81_96	7.389	9.325	9.325	9.325
4boj_A_92_113	26.639	26.639	25.784	21.722
4doe_A_111_128	10.895	10.895	10.895	10.171
1ks8_A_88_106	6.33787510335	6.95648642885	6.95648642885	6.95648642885
2xfg_A_90_107	5.77530579048	5.77530579048	5.77530579048	5.77530579048
2yik_A_150_167	5.91573173604	5.69364550077	5.69364550077	5.69364550077
3gt5_A_78_92	5.42075390925	5.42075390925	5.39926827114	5.71415925044
3wc3_A_108_126	5.71415925044	5.71415925044	5.71415925044	5.89586004532
3wkg_A_81_96	5.09057552934	5.39926827114	5.39926827114	5.39926827114
4boj_A_92_113	5.73460693317	5.73460693317	5.69364550077	5.52710480463
4doe_A_111_128	5.61092120342	5.61092120342	5.61092120342	5.37770967658
