# Supplementary material for: Examining the Conservation of Kinks in Alpha Helices
Source: PLoS One. 2016 Jun 17;11(6):e0157553. doi: 10.1371/journal.pone.0157553 (PMC4912094; doi:10.1371/journal.pone.0157553)
Supplement: S1 Data — (GZ) [file pone.0157553.s002.tar.gz › kink_conservation_data/SolFams/486.csv]

helix_ID	start	end	sequence
1r0k_A_365_384	365	384	LEDVFAIDNEARIQAAALME
2y1e_A_368_387	368	387	VDDVLDAQRWARERAQRAVS
3a06_A_350_371	350	369	LDDVERIHFEAIKKAERVTE
3au8_A_460_483	464	483	MKQILQIHSWAKDKATDIYN
3iie_A_375_394	375	394	VEEVLVIDRKARDVAAQVIA
position	6	7	8	9	10	11	12	13	14
1r0k_A_365_384	6.802	7.674	7.674	7.674	7.893	9.803	9.803	9.803	7.909
2y1e_A_368_387	4.705	4.705	6.247	6.247	6.247	6.186	6.186	6.027	4.444
3a06_A_350_371	7.754	9.046	10.608	12.652	12.652	12.652	11.483	10.452	8.782
3au8_A_460_483	0.867	1.373	1.373	3.701	7.752	7.752	7.752	7.134	7.134
3iie_A_375_394	6.507	6.959	6.959	6.959	6.354	6.08	6.965	6.965	6.965
1r0k_A_365_384	5.50597666533	5.4847779812	5.4847779812	5.4847779812	5.20255374064	5.39926827114	5.39926827114	5.39926827114	5.81574541765
2y1e_A_368_387	4.88389905266	4.88389905266	5.09057552934	5.09057552934	5.09057552934	5.11312972713	5.11312972713	5.09057552934	4.97658683018
3a06_A_350_371	5.11312972713	5.06794092426	5.2247143216	5.06794092426	5.06794092426	5.06794092426	5.24679782213	5.15799917183	5.13560408688
3au8_A_460_483	4.99954888053	5.13560408688	5.13560408688	5.04522533653	5.20255374064	5.20255374064	5.20255374064	5.2247143216	5.2247143216
3iie_A_375_394	5.20255374064	5.50597666533	5.50597666533	5.50597666533	5.54816286706	5.63170354604	5.63170354604	5.63170354604	5.63170354604
