# Supplementary material for: Examining the Conservation of Kinks in Alpha Helices
Source: PLoS One. 2016 Jun 17;11(6):e0157553. doi: 10.1371/journal.pone.0157553 (PMC4912094; doi:10.1371/journal.pone.0157553)
Supplement: S1 Data — (GZ) [file pone.0157553.s002.tar.gz › kink_conservation_data/SolFams/2794.csv]

helix_ID	start	end	sequence
1wx1_A_228_242	230	242	LVAIAGIYLEGYE
3l0z_A_217_229	217	229	MPVVAGLAISFAE
4hdr_A_243_257	245	257	LGALAGVILGSAA
4hdr_B_227_241	229	241	IAGLVGVILGAAA
4kqi_A_241_255	243	255	LVGMTGVMLGAAR
position	6	7
1wx1_A_228_242	3.306	3.306
3l0z_A_217_229	5.447	5.447
4hdr_A_243_257	9.054	9.054
4hdr_B_227_241	5.987	5.987
4kqi_A_241_255	9.682	8.962
1wx1_A_228_242	5.65241808317	5.65241808317
3l0z_A_217_229	5.42075390925	5.42075390925
4hdr_A_243_257	5.20255374064	5.20255374064
4hdr_B_227_241	5.33437162434	5.33437162434
4kqi_A_241_255	4.97658683018	5.06794092426
