# Supplementary material for: Examining the Conservation of Kinks in Alpha Helices
Source: PLoS One. 2016 Jun 17;11(6):e0157553. doi: 10.1371/journal.pone.0157553 (PMC4912094; doi:10.1371/journal.pone.0157553)
Supplement: S1 Data — (GZ) [file pone.0157553.s002.tar.gz › kink_conservation_data/SolFams/5035.csv]

helix_ID	start	end	sequence
2jk8_A_141_158	145	158	NSEAIELFNSLNQL
3cuc_A_178_191	178	191	VELAALLHYRYIRI
3shg_A_118_135	122	135	SQRAGYYMGELNAL
4m16_A_134_151	138	151	IEETVKLFSFLNYI
4n67_A_128_145	132	145	AANAAEVFTALDHA
4nps_A_150_167	154	167	IENIAEIFACLNYT
position	6	7	8
2jk8_A_141_158	16.483	7.675	6.842
3cuc_A_178_191	3.058	3.487	3.487
3shg_A_118_135	9.628	7.708	5.799
4m16_A_134_151	13.143	8.079	8.006
4n67_A_128_145	8.145	8.145	8.145
4nps_A_150_167	7.045	7.045	7.045
2jk8_A_141_158	5.18031553927	5.77530579048	5.4847779812
3cuc_A_178_191	5.4847779812	5.31259115701	5.31259115701
3shg_A_118_135	5.15799917183	5.29073571375	5.35607762839
4m16_A_134_151	4.88389905266	5.18031553927	5.2247143216
4n67_A_128_145	5.442167083	5.442167083	5.442167083
4nps_A_150_167	5.26880477657	5.26880477657	5.26880477657
