# Supplementary material for: Examining the Conservation of Kinks in Alpha Helices
Source: PLoS One. 2016 Jun 17;11(6):e0157553. doi: 10.1371/journal.pone.0157553 (PMC4912094; doi:10.1371/journal.pone.0157553)
Supplement: S1 Data — (GZ) [file pone.0157553.s002.tar.gz › kink_conservation_data/SolFams/2390.csv]

helix_ID	start	end	sequence
1c7q_A_385_406	386	405	YTFGEMVYFFEKACGISGHL
1t10_A_534_555	535	554	RALGAIIAMYEHKVLVQGAI
1zzg_A_372_391	372	391	YAVGWLMQHLMWQTAFLGEL
2cxn_A_484_505	485	504	FILGALIAMYEHKIFVQGIM
2o2c_A_536_557	537	556	RALGAIIAMYEHKVLVQGAI
2wu8_A_479_500	480	499	SVLGQLIALYEHQVFTEGVV
3ifs_A_391_412	392	411	YTFGYLVYFFEKACAMSGYL
3ljk_A_470_491	471	490	YSLGALIALYEHKIFVQGVL
3nbu_A_479_499	480	499	FSLGALIALYEHKIFTQGVI
3ujh_A_484_505	485	504	FHIGQLLALYEHRVAVEGWL
4em6_A_478_499	479	498	YTLGRLIALYEHRVFVEAQI
4qfh_A_537_558	538	557	RALGAIIAMYEHKVLVQGAI
position	6	7	8	9	10	11	12	13	14
1c7q_A_385_406	2.849	2.709	2.709	2.677	5.821	6.586	10.462	13.74	13.74
1t10_A_534_555	9.478	9.478	9.478	7.859	7.483	5.763	5.763	3.65	3.542
1zzg_A_372_391	7.763	7.763	7.763	7.199	7.199	5.118	3.358	12.457	12.457
2cxn_A_484_505	8.45	8.45	8.45	7.814	7.814	6.711	3.09	2.24	3.662
2o2c_A_536_557	7.594	7.594	7.594	5.97	5.97	4.808	4.808	2.708	2.708
2wu8_A_479_500	7.503	7.503	7.503	6.583	6.527	3.319	2.703	3.497	7.026
3ifs_A_391_412	4.146	7.291	7.291	7.291	6.246	8.633	12.422	15.313	15.313
3ljk_A_470_491	9.442	10.188	10.188	10.188	9.424	6.419	4.575	4.411	4.411
3nbu_A_479_499	10.719	10.719	10.719	9.231	9.231	4.052	4.052	4.052	1.249
3ujh_A_484_505	6.197	7.66	8.703	8.703	8.703	7.3	7.3	6.676	5.219
4em6_A_478_499	6.123	6.123	8.048	8.048	8.048	6.942	6.195	4.881	4.131
4qfh_A_537_558	6.922	6.922	7.735	7.735	7.735	6.392	5.917	3.959	4.588
1c7q_A_385_406	5.52710480463	5.13560408688	5.13560408688	5.18031553927	5.71415925044	5.59007060997	5.73460693317	6.01416781635	6.01416781635
1t10_A_534_555	5.71415925044	5.71415925044	5.71415925044	5.85592909609	5.89586004532	5.61092120342	5.61092120342	5.71415925044	6.11110099691
1zzg_A_372_391	5.29073571375	5.29073571375	5.29073571375	5.442167083	5.442167083	5.42075390925	5.59007060997	6.66353622942	6.66353622942
2cxn_A_484_505	4.95354143283	4.95354143283	4.95354143283	4.95354143283	4.95354143283	5.13560408688	4.86051412751	4.9304120812	5.67306525584
2o2c_A_536_557	5.52710480463	5.52710480463	5.52710480463	5.56915131592	5.56915131592	5.4847779812	5.4847779812	5.69364550077	5.69364550077
2wu8_A_479_500	5.13560408688	5.13560408688	5.13560408688	5.2247143216	5.13560408688	5.33437162434	5.31259115701	5.09057552934	5.37770967658
3ifs_A_391_412	5.09057552934	5.61092120342	5.61092120342	5.61092120342	5.71415925044	5.42075390925	5.31259115701	5.73460693317	5.73460693317
3ljk_A_470_491	5.2247143216	5.56915131592	5.56915131592	5.56915131592	5.26880477657	5.46350827957	5.31259115701	5.04522533653	5.04522533653
3nbu_A_479_499	5.71415925044	5.71415925044	5.71415925044	5.63170354604	5.63170354604	6.03367320804	6.03367320804	6.03367320804	5.73460693317
3ujh_A_484_505	5.54816286706	5.75498897314	5.46350827957	5.46350827957	5.46350827957	5.31259115701	5.31259115701	5.04522533653	5.442167083
4em6_A_478_499	5.18031553927	5.18031553927	5.09057552934	5.09057552934	5.09057552934	5.33437162434	5.06794092426	5.15799917183	5.61092120342
4qfh_A_537_558	5.13560408688	5.13560408688	5.2247143216	5.2247143216	5.2247143216	5.31259115701	5.24679782213	5.39926827114	5.77530579048
