# Supplementary material for: Examining the Conservation of Kinks in Alpha Helices
Source: PLoS One. 2016 Jun 17;11(6):e0157553. doi: 10.1371/journal.pone.0157553 (PMC4912094; doi:10.1371/journal.pone.0157553)
Supplement: S1 Data — (GZ) [file pone.0157553.s002.tar.gz › kink_conservation_data/SolFams/1553.csv]

helix_ID	start	end	sequence
1ukc_A_388_413	388	412	FGASSAAYGDATFTCPGNHVASSAA
2fj0_A_413_437	413	436	MEGYIELCTDSYFMYPAISLAIK-R
2h7c_A_1410_1439	1414	1438	KDLFLDLIADVMFGVPSVIVARNHR
2wsl_A_384_410	386	410	REALGDVVGDYNFICPALEFTKKFS
4fnm_A_409_433	409	433	ADNFMDLCSHFYFWFPMHRLLQLRF
4m0e_A_391_420	395	419	REALSDVVGDHNVVCPVAQLAGRLA
4qww_A_384_412	388	412	REALDDIVGDHNVICPVVQFANDYA
position	6	7	8	9	10	11	12	13	14	15	16	17	18	19
1ukc_A_388_413	15.628	26.775	26.775	42.367	45.291	45.291	45.291	40.555	36.232	16.244	16.244	16.244	15.081	2.16
2fj0_A_413_437	18.807	18.807	20.059	30.532	32.281	32.364	36.792	36.792	36.792	16.926	17.288	17.288	17.288	6.005
2h7c_A_1410_1439	16.108	39.442	39.442	43.315	44.866	44.866	44.866	34.869	30.294	10.598	14.631	14.631	14.631	3.463
2wsl_A_384_410	15.085	35.461	35.461	42.522	43.959	43.959	43.959	34.441	30.667	10.664	16.731	16.731	16.731	5.23
4fnm_A_409_433	17.419	22.788	24.432	36.554	42.563	42.563	42.563	39.907	34.876	16.244	16.808	16.808	16.808	6.528
4m0e_A_391_420	20.552	41.526	41.526	44.743	44.743	44.743	39.273	34.751	32.701	9.509	10.174	10.174	10.174	3.512
4qww_A_384_412	13.584	38.684	38.684	44.109	44.109	44.109	40.916	35.769	35.664	10.655	9.688	9.688	9.688	5.204
1ukc_A_388_413	7.10627319247	7.93759447491	7.93759447491	8.34283871061	7.73229714321	7.73229714321	7.73229714321	5.87592596301	7.08980366314	8.54271880649	8.54271880649	8.54271880649	7.67240047256	5.35607762839
2fj0_A_413_437	7.56620205869	7.56620205869	8.24736322722	8.41016701918	8.60797117942	5.81574541765	7.48924354067	7.48924354067	7.48924354067	8.50324303164	8.23360590873	8.23360590873	8.23360590873	5.37770967658
2h7c_A_1410_1439	7.67240047256	7.99505188062	7.99505188062	8.28845722182	7.47373925946	7.47373925946	7.47373925946	5.59007060997	6.90576179153	7.85042148075	7.4113407228	7.4113407228	7.4113407228	5.2247143216
2wsl_A_384_410	6.73369163937	7.33247014333	7.33247014333	8.52958746778	7.56620205869	7.56620205869	7.56620205869	5.83586904781	6.66353622942	8.26109080014	7.65733759479	7.65733759479	7.65733759479	5.39926827114
4fnm_A_409_433	6.11110099691	7.8210957935	8.30209632481	8.52958746778	8.76189386953	8.76189386953	8.76189386953	6.09183239335	7.42699794405	8.39675835528	7.76203490249	7.76203490249	7.76203490249	5.04522533653
4m0e_A_391_420	7.13908463501	7.65733759479	7.65733759479	8.69821229252	8.69821229252	8.69821229252	7.45819702403	5.26880477657	6.92271507263	8.19215418368	7.52013897876	7.52013897876	7.52013897876	4.76610346593
4qww_A_384_412	6.97330498173	7.92314850736	7.92314850736	8.36985577265	8.36985577265	8.36985577265	7.36413604438	5.52710480463	6.87171881452	7.92314850736	8.15043004666	8.15043004666	8.15043004666	6.11110099691
