# Supplementary material for: Examining the Conservation of Kinks in Alpha Helices
Source: PLoS One. 2016 Jun 17;11(6):e0157553. doi: 10.1371/journal.pone.0157553 (PMC4912094; doi:10.1371/journal.pone.0157553)
Supplement: S1 Data — (GZ) [file pone.0157553.s002.tar.gz › kink_conservation_data/SolFams/1064.csv]

helix_ID	start	end	sequence
1ekq_A_102_114	102	113	PFRTESAR-DIIR
2dcn_A_172_185	173	184	EEAKREIL-KLLS
2qcv_A_185_198	186	197	EETAVYYS-LVAE
2v78_A_173_186	174	185	EKAKETIL-SILK
3ewm_A_171_185	173	184	EEMIKVLE-ESIK
3pzs_A_125_138	125	137	PGVAEFFCNEALP
4wjm_A_166_178	167	178	KTHLTRMK-RMIA
position	6	7
1ekq_A_102_114	7.928	7.928
2dcn_A_172_185	5.059	5.059
2qcv_A_185_198	14.479	13.561
2v78_A_173_186	10.405	10.405
3ewm_A_171_185	6.22	2.998
3pzs_A_125_138	35.756	35.756
4wjm_A_166_178	6.43	5.526
1ekq_A_102_114	7.07329130012	7.07329130012
2dcn_A_172_185	5.39926827114	5.39926827114
2qcv_A_185_198	4.9304120812	5.11312972713
2v78_A_173_186	5.56915131592	5.56915131592
3ewm_A_171_185	5.26880477657	5.81574541765
3pzs_A_125_138	7.268660561	7.268660561
4wjm_A_166_178	5.77530579048	5.50597666533
