# Supplementary material for: Examining the Conservation of Kinks in Alpha Helices
Source: PLoS One. 2016 Jun 17;11(6):e0157553. doi: 10.1371/journal.pone.0157553 (PMC4912094; doi:10.1371/journal.pone.0157553)
Supplement: S1 Data — (GZ) [file pone.0157553.s002.tar.gz › kink_conservation_data/SolFams/4185.csv]

helix_ID	start	end	sequence
1brw_A_266_282	267	281	DLTELCLTLGSHMVY
1khd_A_296_311	297	311	AHARQVAANVALLLK
1o17_A_282_298	283	297	HVAEFIKINTAVALF
1uou_A_300_316	301	315	DLRDLVTTLGGALLW
1vqu_A_308_324	309	323	AQQDAVALNAALALQ
2dsj_A_265_281	266	280	DLLEVALALAEEALR
2elc_A_278_293	278	292	PLADAVALAAGAGFY
4ead_A_270_286	271	285	RLFDVTMALCVEMLI
4gkm_A_311_328	311	325	PVRDAVVLNAAGAIV
4gtn_A_307_326	311	325	KAANMIALNAGAGIY
4hkm_A_289_304	289	303	PALDIVALNAGAALY
position	6	7	8	9
1brw_A_266_282	12.718	13.027	16.242	16.242
1khd_A_296_311	9.833	11.171	11.614	11.614
1o17_A_282_298	16.393	16.393	16.937	16.937
1uou_A_300_316	5.008	5.638	8.588	8.588
1vqu_A_308_324	16.518	19.787	20.299	20.299
2dsj_A_265_281	7.656	8.62	8.62	8.62
2elc_A_278_293	9.621	9.638	12.135	12.135
4ead_A_270_286	8.32	8.863	8.863	8.863
4gkm_A_311_328	4.542	4.542	4.571	4.571
4gtn_A_307_326	22.183	22.183	22.654	22.654
4hkm_A_289_304	9.53	10.472	10.472	10.472
1brw_A_266_282	5.89586004532	5.97497633388	5.79555780127	5.79555780127
1khd_A_296_311	5.59007060997	6.03367320804	5.93554142449	5.93554142449
1o17_A_282_298	6.13031129901	6.13031129901	5.83586904781	5.83586904781
1uou_A_300_316	5.15799917183	5.24679782213	5.04522533653	5.04522533653
1vqu_A_308_324	5.73460693317	5.87592596301	5.26880477657	5.26880477657
2dsj_A_265_281	5.37770967658	5.31259115701	5.31259115701	5.31259115701
2elc_A_278_293	5.61092120342	5.77530579048	5.4847779812	5.4847779812
4ead_A_270_286	5.37770967658	5.11312972713	5.11312972713	5.11312972713
4gkm_A_311_328	4.97658683018	4.97658683018	5.09057552934	5.09057552934
4gtn_A_307_326	5.99460231551	5.99460231551	5.18031553927	5.18031553927
4hkm_A_289_304	5.65241808317	5.71415925044	5.71415925044	5.71415925044
