# Supplementary material for: Examining the Conservation of Kinks in Alpha Helices
Source: PLoS One. 2016 Jun 17;11(6):e0157553. doi: 10.1371/journal.pone.0157553 (PMC4912094; doi:10.1371/journal.pone.0157553)
Supplement: S1 Data — (GZ) [file pone.0157553.s002.tar.gz › kink_conservation_data/SolFams/4793.csv]

helix_ID	start	end	sequence
1cb8_A_234_249	234	249	YGAVFITGVLKLANYV
1f1s_A_488_503	488	503	YGNVLIDGLTQLLPII
1n7o_A_408_423	408	423	YGNVLIDGLSQLLPVI
1rwh_A_242_257	242	257	YGVVLLTGLSKLFSLL
1x1i_A_255_270	255	270	YGSSVLETTANLMYLL
2wco_A_253_268	253	268	YGQVMLDGLGRLFTLL
position	6	7	8	9	10
1cb8_A_234_249	6.3	6.3	6.3	7.313	7.313
1f1s_A_488_503	10.984	14.284	23.052	41.501	41.501
1n7o_A_408_423	17.824	23.426	27.755	44.306	44.306
1rwh_A_242_257	6.649	8.681	10.021	10.021	10.021
1x1i_A_255_270	2.808	6.862	9.291	9.291	9.291
2wco_A_253_268	4.941	6.311	6.311	9.766	9.766
1cb8_A_234_249	5.31259115701	5.31259115701	5.31259115701	7.2526074551	7.2526074551
1f1s_A_488_503	6.73369163937	7.47373925946	7.2203789595	8.06615004802	8.06615004802
1n7o_A_408_423	6.66353622942	7.77685171202	6.76848076751	7.44261664812	7.44261664812
1rwh_A_242_257	5.442167083	5.15799917183	5.29073571375	5.29073571375	5.29073571375
1x1i_A_255_270	5.39926827114	5.29073571375	5.24679782213	5.24679782213	5.24679782213
2wco_A_253_268	4.99954888053	4.54840213841	4.54840213841	5.4847779812	5.4847779812
