# Supplementary material for: Examining the Conservation of Kinks in Alpha Helices
Source: PLoS One. 2016 Jun 17;11(6):e0157553. doi: 10.1371/journal.pone.0157553 (PMC4912094; doi:10.1371/journal.pone.0157553)
Supplement: S1 Data — (GZ) [file pone.0157553.s002.tar.gz › kink_conservation_data/SolFams/2301.csv]

helix_ID	start	end	sequence
1a5z_A_56_70	58	69	RAEGDALDLIHG
1guz_A_37_52	37	48	IPQGKALDMYES
1hye_A_37_52	40	51	KLEGLREDIYDA
1hyh_A_56_70	58	69	KVKADQIDFQDA
1i0z_A_55_69	57	68	KLKGEMMDLQHG
1lld_A_42_56	44	55	RVEAEVLDMQHG
1pzg_A_58_72	58	69	MPEGKALDLSHV
1s6y_A_44_60	47	58	KLEIVGALAKRM
1sov_A_58_73	58	69	MPEGKALDDSQA
2d4a_A_35_50	35	46	KPQGEALDLAHA
2hjr_A_50_65	50	61	VPQGKALDLNHC
2x0j_A_56_71	58	69	LAVGEAMDLAHA
3d4p_A_41_55	43	54	KVRGDVMDLKHA
3gvi_A_39_51	39	50	TPQGKGLDIAES
3nep_X_58_73	58	69	MPQGKALDMRES
3p7m_A_39_54	39	50	MPNGKALDLLQT
3pqe_A_41_54	42	53	KAMGDVMDLNHG
3tl2_A_40_54	43	54	PTKGKALDMLEA
4bgu_A_38_53	41	52	KTVGQAADTNHG
4bgv_A_39_54	39	50	LAEGKALDILEG
4cl3_A_38_53	38	49	VPQGKALDLYEA
4nd2_A_58_73	58	69	IPQGKALDITHS
4plg_A_44_58	44	55	MPQGKALDLSHS
4plt_A_40_55	40	51	MPQGKALDISHS
4plz_A_39_54	39	50	MPHGKALDTSHT
4ror_A_39_51	39	50	VPQGKALDIAES
position	6
1a5z_A_56_70	6.688
1guz_A_37_52	5.465
1hye_A_37_52	5.244
1hyh_A_56_70	4.065
1i0z_A_55_69	5.885
1lld_A_42_56	12.573
1pzg_A_58_72	7.545
1s6y_A_44_60	11.226
1sov_A_58_73	7.866
2d4a_A_35_50	9.799
2hjr_A_50_65	12.815
2x0j_A_56_71	7.151
3d4p_A_41_55	13.603
3gvi_A_39_51	4.635
3nep_X_58_73	7.437
3p7m_A_39_54	8.194
3pqe_A_41_54	6.427
3tl2_A_40_54	9.183
4bgu_A_38_53	6.303
4bgv_A_39_54	12.078
4cl3_A_38_53	7.93
4nd2_A_58_73	13.944
4plg_A_44_58	11.685
4plt_A_40_55	7.423
4plz_A_39_54	17.523
4ror_A_39_51	2.974
1a5z_A_56_70	7.71737586724
1guz_A_37_52	6.93962320512
1hye_A_37_52	6.6811478912
1hyh_A_56_70	5.79555780127
1i0z_A_55_69	8.21981871547
1lld_A_42_56	9.19062952238
1pzg_A_58_72	5.75498897314
1s6y_A_44_60	5.81574541765
1sov_A_58_73	5.83586904781
2d4a_A_35_50	6.13031129901
2hjr_A_50_65	5.2247143216
2x0j_A_56_71	5.89586004532
3d4p_A_41_55	6.46651336781
3gvi_A_39_51	6.66353622942
3nep_X_58_73	7.07329130012
3p7m_A_39_54	6.14946365139
3pqe_A_41_54	5.87592596301
3tl2_A_40_54	5.61092120342
4bgu_A_38_53	7.04013717779
4bgv_A_39_54	7.2203789595
4cl3_A_38_53	6.95648642885
4nd2_A_58_73	6.71622532849
4plg_A_44_58	5.31259115701
4plt_A_40_55	6.75111003164
4plz_A_39_54	6.07250513337
4ror_A_39_51	5.71415925044
