# Supplementary material for: Examining the Conservation of Kinks in Alpha Helices
Source: PLoS One. 2016 Jun 17;11(6):e0157553. doi: 10.1371/journal.pone.0157553 (PMC4912094; doi:10.1371/journal.pone.0157553)
Supplement: S1 Data — (GZ) [file pone.0157553.s002.tar.gz › kink_conservation_data/SolFams/2874.csv]

helix_ID	start	end	sequence
1a05_A_164_179	166	179	EIRRIAHVAFRAAQ
1cnz_A_169_184	171	184	EIERIARIAFESAR
1hqs_A_194_211	196	209	GTSRLVRAAIDYAI
1pb1_A_203_219	205	218	GTKRLVRAAIEYAI
1tyo_A_206_223	208	221	ATRRLMERALEWAL
1v53_A_164_180	166	179	EIERIIEKAFQLAQ
1vlc_A_161_176	163	176	TVERIARTAFEIAK
1w0d_A_154_168	154	167	GVRRVVADAFERAR
1wpw_A_143_158	145	158	ASERIAKVGLNFAL
1x0l_A_144_159	146	159	ASERIGRAALRIAE
1zor_A_182_199	184	197	SIRSFAQSCINYAI
2d1c_A_165_180	166	179	GSEKIVRFAFELAR
2d4v_A_203_219	205	218	GSERLIRRTIQYAL
2e0c_A_196_212	198	211	KTQRITRLAIQYAI
2iv0_A_196_212	198	211	ATKRLVRMAIRYAI
2qfy_A_188_205	190	203	SIEGFAHSSFKLAI
2uxq_A_183_200	185	198	SIGHFARACFEYSL
3blx_A_156_172	158	171	KTERIARFAFDFAK
3blx_B_162_178	164	177	ASERVIRYAFEYAR
3dms_A_205_221	207	220	GTERLVRKAIQYAI
3flk_A_166_181	167	180	GVDRILKYAFDLAE
3r8w_A_168_183	170	183	EIDRIARVAFETAR
3udu_A_163_178	165	178	EIERIARIAFESAR
3vmk_A_167_182	169	182	EIRRIAKIAFESAQ
4aoy_A_184_200	186	199	SIRSFARACFNYAL
4hcx_A_189_206	191	204	SIRDFARASFSYGL
4iwh_A_164_179	166	179	EVRRIAHVAFQAAQ
4ja8_A_225_242	227	240	SISGFAHSCFQYAI
4umx_A_186_203	188	201	SIEDFAHSSFQMAL
position	6	7	8
1a05_A_164_179	15.085	13.382	10.812
1cnz_A_169_184	10.57	10.323	10.323
1hqs_A_194_211	9.462	9.462	6.381
1pb1_A_203_219	9.772	7.521	7.521
1tyo_A_206_223	6.658	6.658	6.658
1v53_A_164_180	3.364	2.257	2.257
1vlc_A_161_176	13.922	12.055	9.823
1w0d_A_154_168	5.97	5.97	4.945
1wpw_A_143_158	10.395	10.395	10.395
1x0l_A_144_159	9.069	9.069	9.069
1zor_A_182_199	5.134	2.937	3.282
2d1c_A_165_180	5.671	6.986	9.765
2d4v_A_203_219	9.406	7.946	7
2e0c_A_196_212	6.826	6.826	6.826
2iv0_A_196_212	8.033	5.623	7.378
2qfy_A_188_205	2.892	2.892	2.251
2uxq_A_183_200	4.058	4.148	4.324
3blx_A_156_172	4.492	4.492	5.934
3blx_B_162_178	8.505	8.505	14.68
3dms_A_205_221	11.463	7.848	11.013
3flk_A_166_181	7.847	7.847	7.847
3r8w_A_168_183	10.487	8.045	6.844
3udu_A_163_178	10.749	9.781	9.199
3vmk_A_167_182	14.728	11.842	10.343
4aoy_A_184_200	2.986	2.986	2.986
4hcx_A_189_206	2.781	2.781	2.554
4iwh_A_164_179	8.954	8.954	8.297
4ja8_A_225_242	4.566	4.143	2.819
4umx_A_186_203	5.894	5.405	5.532
1a05_A_164_179	5.59007060997	5.99460231551	5.85592909609
1cnz_A_169_184	5.52710480463	5.67306525584	5.67306525584
1hqs_A_194_211	5.65241808317	5.65241808317	5.24679782213
1pb1_A_203_219	5.61092120342	5.69364550077	5.69364550077
1tyo_A_206_223	5.26880477657	5.26880477657	5.26880477657
1v53_A_164_180	5.59007060997	5.46350827957	5.46350827957
1vlc_A_161_176	5.2247143216	5.67306525584	5.50597666533
1w0d_A_154_168	5.89586004532	5.89586004532	5.39926827114
1wpw_A_143_158	6.05311885877	6.05311885877	6.05311885877
1x0l_A_144_159	5.31259115701	5.31259115701	5.31259115701
1zor_A_182_199	5.31259115701	4.99954888053	5.06794092426
2d1c_A_165_180	5.29073571375	5.39926827114	6.6811478912
2d4v_A_203_219	5.39926827114	5.73460693317	5.59007060997
2e0c_A_196_212	5.50597666533	5.50597666533	5.50597666533
2iv0_A_196_212	4.97658683018	5.20255374064	5.99460231551
2qfy_A_188_205	5.442167083	5.442167083	5.442167083
2uxq_A_183_200	5.04522533653	4.97658683018	5.26880477657
3blx_A_156_172	4.97658683018	4.97658683018	5.4847779812
3blx_B_162_178	7.96638817505	7.96638817505	6.97330498173
3dms_A_205_221	5.20255374064	5.87592596301	6.46651336781
3flk_A_166_181	5.33437162434	5.33437162434	5.33437162434
3r8w_A_168_183	5.29073571375	5.69364550077	5.442167083
3udu_A_163_178	5.02242818456	5.26880477657	5.33437162434
3vmk_A_167_182	5.20255374064	5.59007060997	5.54816286706
4aoy_A_184_200	5.85592909609	5.85592909609	5.85592909609
4hcx_A_189_206	5.13560408688	5.13560408688	5.2247143216
4iwh_A_164_179	5.24679782213	5.24679782213	5.06794092426
4ja8_A_225_242	5.13560408688	5.15799917183	5.18031553927
4umx_A_186_203	5.2247143216	5.2247143216	5.85592909609
