# Supplementary material for: Examining the Conservation of Kinks in Alpha Helices
Source: PLoS One. 2016 Jun 17;11(6):e0157553. doi: 10.1371/journal.pone.0157553 (PMC4912094; doi:10.1371/journal.pone.0157553)
Supplement: S1 Data — (GZ) [file pone.0157553.s002.tar.gz › kink_conservation_data/SolFams/2850.csv]

helix_ID	start	end	sequence
1kij_A_280_299	281	297	HLTAFKSAYSRALNQYA
1zxm_A_325_341	325	341	HVDYVADQIVTKLVDVV
3lnu_A_321_340	322	338	HVNGLRSGLTDALREFC
3zkb_A_315_334	316	332	HEEGFRSALTSVVNKYA
4url_A_284_303	285	301	HEVGFKTAMTRVFNDYA
position	6	7	8	9	10	11
1kij_A_280_299	7.966	4.416	4.176	4.176	4.286	4.286
1zxm_A_325_341	17.447	17.447	13.995	12.774	8.743	8.743
3lnu_A_321_340	5.973	5.973	6.369	7.343	9.412	9.412
3zkb_A_315_334	7.245	7.245	7.245	6.846	3.478	3.193
4url_A_284_303	5.284	7.15	7.176	7.176	7.176	5.353
1kij_A_280_299	5.61092120342	5.4847779812	5.35607762839	5.35607762839	5.71415925044	5.71415925044
1zxm_A_325_341	6.85462862924	6.85462862924	6.24436825855	6.2065764803	7.50471005258	7.50471005258
3lnu_A_321_340	5.39926827114	5.39926827114	4.9304120812	5.09057552934	5.24679782213	5.24679782213
3zkb_A_315_334	5.42075390925	5.42075390925	5.42075390925	5.442167083	5.93554142449	6.03367320804
4url_A_284_303	5.65241808317	5.442167083	5.42075390925	5.42075390925	5.42075390925	5.4847779812
