# Supplementary material for: Examining the Conservation of Kinks in Alpha Helices
Source: PLoS One. 2016 Jun 17;11(6):e0157553. doi: 10.1371/journal.pone.0157553 (PMC4912094; doi:10.1371/journal.pone.0157553)
Supplement: S1 Data — (GZ) [file pone.0157553.s002.tar.gz › kink_conservation_data/SolFams/1086.csv]

helix_ID	start	end	sequence
1p5d_X_438_455	438	452	EEELERIKTVFRNQL
1wqa_A_436_453	436	450	KEKAQEYLNLGIELL
2f7l_A_438_452	438	452	ENVANNLVNELKKIV
2fuv_A_525_543	525	539	EEHRKQIEKEAVEIV
2z0f_A_505_522	505	519	EAHLERVLEEATALL
3i3w_A_424_441	424	438	KSLATNEAEYLVEKV
3uw2_A_439_456	439	453	DAALARIQDDFRRAL
4bju_A_522_539	522	536	RSEADDLATRVANAV
position	6	7	8	9
1p5d_X_438_455	9.122	9.122	9.122	8.734
1wqa_A_436_453	5.258	5.816	6.338	6.338
2f7l_A_438_452	8.339	9.849	10.43	10.43
2fuv_A_525_543	11.425	12.644	15.027	15.027
2z0f_A_505_522	2.368	2.594	2.594	2.594
3i3w_A_424_441	2.233	5.77	5.77	5.77
3uw2_A_439_456	5.817	5.895	7.954	8.449
4bju_A_522_539	2.449	5.242	5.242	6.191
1p5d_X_438_455	5.18031553927	5.18031553927	5.18031553927	5.37770967658
1wqa_A_436_453	5.2247143216	4.99954888053	5.09057552934	5.09057552934
2f7l_A_438_452	5.9552894964	5.75498897314	5.33437162434	5.33437162434
2fuv_A_525_543	5.18031553927	5.33437162434	5.46350827957	5.46350827957
2z0f_A_505_522	5.93554142449	5.87592596301	5.87592596301	5.87592596301
3i3w_A_424_441	5.35607762839	5.35607762839	5.35607762839	5.35607762839
3uw2_A_439_456	5.4847779812	5.24679782213	5.67306525584	5.35607762839
4bju_A_522_539	5.29073571375	5.09057552934	5.09057552934	4.97658683018
