# Supplementary material for: Examining the Conservation of Kinks in Alpha Helices
Source: PLoS One. 2016 Jun 17;11(6):e0157553. doi: 10.1371/journal.pone.0157553 (PMC4912094; doi:10.1371/journal.pone.0157553)
Supplement: S1 Data — (GZ) [file pone.0157553.s002.tar.gz › kink_conservation_data/SolFams/4775.csv]

helix_ID	start	end	sequence
1nw1_A_194_208	194	207	LCEALQRWLKQLTG
2q83_A_169_183	169	182	WPNHYTKRCKQMET
2qg7_A_236_252	236	249	LWNTIWKYFHLLNE
3feg_A_188_201	188	201	LFGTMERYLKQIQD
3g15_A_249_262	249	262	LFGTMEKYLKEVLR
3mes_A_198_214	198	211	LFKRIYLWREEAKI
3sg8_A_146_160	146	159	FREKINEDNKKIKK
3tdw_A_145_158	145	158	LKNKILLLSEAVED
4n57_A_146_160	146	159	FREKINEDNKKIKK
4ork_A_150_163	150	163	NKQNVLEEYILLRE
position	6	7	8
1nw1_A_194_208	13.689	13.689	8.62
2q83_A_169_183	3.112	3.636	8.786
2qg7_A_236_252	8.015	8.015	8.015
3feg_A_188_201	2.851	5.501	5.501
3g15_A_249_262	9.722	9.722	9.722
3mes_A_198_214	9.347	12.394	13.214
3sg8_A_146_160	11.216	12.316	12.399
3tdw_A_145_158	10.765	10.765	9.244
4n57_A_146_160	8.731	8.744	12.396
4ork_A_150_163	4.364	5.621	5.621
1nw1_A_194_208	5.42075390925	5.42075390925	7.05673588005
2q83_A_169_183	6.18759589815	6.57473757912	6.48467933156
2qg7_A_236_252	5.54816286706	5.54816286706	5.54816286706
3feg_A_188_201	5.35607762839	6.37489561641	6.37489561641
3g15_A_249_262	5.26880477657	5.26880477657	5.26880477657
3mes_A_198_214	5.99460231551	6.14946365139	5.9552894964
3sg8_A_146_160	4.99954888053	5.09057552934	5.52710480463
3tdw_A_145_158	5.442167083	5.442167083	5.31259115701
4n57_A_146_160	5.4847779812	5.42075390925	6.24436825855
4ork_A_150_163	5.35607762839	6.6281656644	6.6281656644
