# Supplementary material for: Examining the Conservation of Kinks in Alpha Helices
Source: PLoS One. 2016 Jun 17;11(6):e0157553. doi: 10.1371/journal.pone.0157553 (PMC4912094; doi:10.1371/journal.pone.0157553)
Supplement: S1 Data — (GZ) [file pone.0157553.s002.tar.gz › kink_conservation_data/SolFams/544.csv]

helix_ID	start	end	sequence
1jba_A_114_130	114	127	RQELLDIVESIYKL
1s6c_A_144_157	144	157	KEEMMDIVKAIYDM
2ehb_A_129_143	129	142	REELKEMVVALLHE
2zfd_A_141_154	141	154	RQEVKQMVVATLAE
4by5_A_118_131	118	131	REEMYNIVDAIYQM
4guk_A_118_132	118	131	RNEMLDIVDAIYQM
position	6	7	8
1jba_A_114_130	10.19	10.19	11.651
1s6c_A_144_157	5.135	5.136	5.136
2ehb_A_129_143	3.254	4.233	4.233
2zfd_A_141_154	5.694	5.858	5.858
4by5_A_118_131	9.375	9.375	6.175
4guk_A_118_132	12.705	12.705	9.588
1jba_A_114_130	6.22550048835	6.22550048835	7.04013717779
1s6c_A_144_157	5.26880477657	5.31259115701	5.31259115701
2ehb_A_129_143	5.11312972713	4.97658683018	4.97658683018
2zfd_A_141_154	4.9304120812	5.54816286706	5.54816286706
4by5_A_118_131	5.4847779812	5.4847779812	5.33437162434
4guk_A_118_132	4.97658683018	4.97658683018	4.86051412751
