# Supplementary material for: Examining the Conservation of Kinks in Alpha Helices
Source: PLoS One. 2016 Jun 17;11(6):e0157553. doi: 10.1371/journal.pone.0157553 (PMC4912094; doi:10.1371/journal.pone.0157553)
Supplement: S1 Data — (GZ) [file pone.0157553.s002.tar.gz › kink_conservation_data/SolFams/1275.csv]

helix_ID	start	end	sequence
1qv1_A_39_53	40	53	DEIVSKASDDICAK
2ccm_A_32_46	32	45	WDDFELAIKKICNL
2scp_A_25_38	25	38	RMDFESMAERFAKE
3akb_A_27_41	27	40	RSDFSGAAKAMLAE
3kpx_A_42_57	43	56	DEIVSKASDDICAK
4nqg_A_41_55	42	55	NEMVHKASNIICKK
position	6	7	8
1qv1_A_39_53	14.506	17.793	17.793
2ccm_A_32_46	4.193	4.193	4.58
2scp_A_25_38	4.102	10.206	10.206
3akb_A_27_41	4.787	4.787	4.027
3kpx_A_42_57	9.842	11.847	22.907
4nqg_A_41_55	11.547	16.154	16.154
1qv1_A_39_53	7.268660561	7.71737586724	7.71737586724
2ccm_A_32_46	5.79555780127	5.79555780127	6.82030962676
2scp_A_25_38	5.79555780127	7.8210957935	7.8210957935
3akb_A_27_41	5.69364550077	5.69364550077	5.54816286706
3kpx_A_42_57	7.08980366314	7.93759447491	7.83577556883
4nqg_A_41_55	7.02349496642	7.50471005258	7.50471005258
