# Supplementary material for: Examining the Conservation of Kinks in Alpha Helices
Source: PLoS One. 2016 Jun 17;11(6):e0157553. doi: 10.1371/journal.pone.0157553 (PMC4912094; doi:10.1371/journal.pone.0157553)
Supplement: S1 Data — (GZ) [file pone.0157553.s002.tar.gz › kink_conservation_data/SolFams/3561.csv]

helix_ID	start	end	sequence
1cg2_A_60_76	64	75	AAAGNFLEAELK
1rtq_A_40_57	43	54	AQASDWIASEWQ
1tkj_A_32_48	35	46	KASVDYVKAKLD
1ysj_A_28_40	28	39	VETTKKIRRWLE
2afw_A_82_96	85	96	YAARQHIMQRIQ
2ek8_A_35_50	38	49	LKAVRYIEQQFK
2q43_A_48_61	48	59	LETSKLIRSELE
3ct9_A_30_42	30	41	TQAADFLQNYIE
3n5f_A_32_48	35	46	RRAKDLVASYMR
3tc8_A_65_80	68	79	KACGDYLASELK
4f9u_A_57_72	60	71	QQVREYLVQSLN
4fai_A_80_95	83	94	SIVREYIVQSLR
4fuu_A_67_82	70	81	VACGNYLAGKLE
4mhp_A_72_86	75	86	REVREFIVRSLK
4pxd_A_34_49	37	48	LETQQQFKKRMA
4q7a_A_30_42	30	41	APAVEWLCQQMA
4wjb_A_41_56	44	55	RESRDLFVQWAR
position	6
1cg2_A_60_76	7.587
1rtq_A_40_57	4.799
1tkj_A_32_48	14.156
1ysj_A_28_40	1.84
2afw_A_82_96	8.143
2ek8_A_35_50	3.732
2q43_A_48_61	2.221
3ct9_A_30_42	5.175
3n5f_A_32_48	8.584
3tc8_A_65_80	4.349
4f9u_A_57_72	10.067
4fai_A_80_95	10.238
4fuu_A_67_82	7.081
4mhp_A_72_86	6.278
4pxd_A_34_49	4.752
4q7a_A_30_42	6.669
4wjb_A_41_56	3.723
1cg2_A_60_76	5.442167083
1rtq_A_40_57	5.11312972713
1tkj_A_32_48	5.26880477657
1ysj_A_28_40	5.9552894964
2afw_A_82_96	5.99460231551
2ek8_A_35_50	5.29073571375
2q43_A_48_61	5.442167083
3ct9_A_30_42	5.52710480463
3n5f_A_32_48	6.50279346653
3tc8_A_65_80	5.13560408688
4f9u_A_57_72	5.35607762839
4fai_A_80_95	5.33437162434
4fuu_A_67_82	5.35607762839
4mhp_A_72_86	5.26880477657
4pxd_A_34_49	5.04522533653
4q7a_A_30_42	5.29073571375
4wjb_A_41_56	5.4847779812
