# Supplementary material for: Examining the Conservation of Kinks in Alpha Helices
Source: PLoS One. 2016 Jun 17;11(6):e0157553. doi: 10.1371/journal.pone.0157553 (PMC4912094; doi:10.1371/journal.pone.0157553)
Supplement: S1 Data — (GZ) [file pone.0157553.s002.tar.gz › kink_conservation_data/SolFams/1719.csv]

helix_ID	start	end	sequence
1fp1_D_21_44	22	44	DSACLSAMVLTTNLVYPAVLNAA
1fp2_A_12_36	14	36	FKAQALLYKHIYAFIDSMSLKWA
1kyz_A_16_39	17	39	EEANLFAMQLASASVLPMILKSA
1tw3_A_13_34	13	34	IDALRTLIRLGS-LHTPMVVRTA
2ip2_A_6_29	6	28	LAAARNLIQVVTGEWKSRCVYVA
2qyo_A_10_36	14	36	FKAQALLYKNMYAFVDSMSLKWS
3gwz_A_12_39	16	38	AAAEETVNDILQGAWKARAIHVA
3lst_A_16_42	17	39	LQSALALYEEAMGYTYAAALRAA
3reo_A_18_41	19	41	EEANLFAMQLASAAVLPMALKAA
position	6	7	8	9	10	11	12	13	14	15	16	17
1fp1_D_21_44	12.013	12.013	42.543	50.614	54.835	54.835	54.835	48.916	44.982	42.264	17.164	5.506
1fp2_A_12_36	11.435	11.435	39.077	49.107	49.471	49.471	49.471	40.257	37.071	37.071	15.26	15.26
1kyz_A_16_39	38.298	38.925	44.09	55.959	57.433	57.433	57.433	39.973	38.011	34.888	18.767	18.767
1tw3_A_13_34	9.041	33.696	38.085	57.32	57.32	57.32	48.662	48.662	48.662	42.909	24.446	19.485
2ip2_A_6_29	11.326	13.68	27.605	34.583	40.288	40.288	40.288	34.63	34.54	34.54	12.845	4.56
2qyo_A_10_36	10.001	10.001	37.476	46.978	48.749	48.749	48.749	40.239	37.965	37.965	14.365	14.365
3gwz_A_12_39	10.323	17.237	17.237	21.355	32.898	32.898	32.898	30.419	25.45	14.285	10.641	7.642
3lst_A_16_42	12.422	15.655	18.799	29.39	29.827	29.827	29.827	22.451	22.451	12.914	12.914	12.855
3reo_A_18_41	18.324	18.324	40.01	50.853	50.853	50.853	49.249	41.737	35.036	35.036	12.21	12.21
1fp1_D_21_44	8.98599948796	8.98599948796	9.9699427653	8.31570619068	7.17172738044	7.17172738044	7.17172738044	8.49002970742	9.1191578483	9.38886968541	10.5978847315	5.99460231551
1fp2_A_12_36	6.73369163937	6.73369163937	8.99822085844	6.80308030818	6.05311885877	6.05311885877	6.05311885877	8.4767888267	8.64680310475	8.64680310475	5.83586904781	5.83586904781
1kyz_A_16_39	9.43462844204	9.69152716312	9.77850112595	6.41170151658	7.23651365687	7.23651365687	7.23651365687	8.27478875583	9.37737827956	9.89617762018	6.76848076751	6.76848076751
1tw3_A_13_34	8.5558230423	9.30798961075	9.95945721378	9.0468724375	9.0468724375	9.0468724375	6.64587557825	6.64587557825	6.64587557825	8.60797117942	9.3543328822	9.14307124757
2ip2_A_6_29	6.71622532849	9.26130557688	7.8941575894	7.04013717779	5.85592909609	5.85592909609	5.85592909609	6.66353622942	8.32928694452	8.32928694452	7.77685171202	5.52710480463
2qyo_A_10_36	8.19215418368	8.19215418368	9.1668949153	7.15542698638	6.03367320804	6.03367320804	6.03367320804	8.21981871547	8.4767888267	8.4767888267	5.63170354604	5.63170354604
3gwz_A_12_39	5.99460231551	7.45819702403	7.45819702403	7.80638199781	5.73460693317	5.73460693317	5.73460693317	6.13031129901	6.39332523747	7.64223889564	6.90576179153	5.67306525584
3lst_A_16_42	6.01416781635	9.15499425577	8.89978477812	7.74718343373	7.62710420433	7.62710420433	7.62710420433	7.18798603209	7.18798603209	9.4460167859	9.4460167859	7.56620205869
3reo_A_18_41	9.01041874883	9.01041874883	9.43462844204	6.59259694392	6.59259694392	6.59259694392	6.24436825855	8.52958746778	8.93687738606	8.93687738606	7.00680901726	7.00680901726
