# Supplementary material for: Examining the Conservation of Kinks in Alpha Helices
Source: PLoS One. 2016 Jun 17;11(6):e0157553. doi: 10.1371/journal.pone.0157553 (PMC4912094; doi:10.1371/journal.pone.0157553)
Supplement: S1 Data — (GZ) [file pone.0157553.s002.tar.gz › kink_conservation_data/SolFams/3428.csv]

helix_ID	start	end	sequence
1sui_A_65_77	65	77	ADEGQFLSMLLKL
1ws6_A_39_52	39	51	VRLRKALFDYLRL
2avd_A_88_100	88	100	CEQAQLLANLARL
2gpy_A_40_53	40	52	LLGMESLLHLLKM
2hnk_A_46_59	46	58	PEEGQFLNILTKI
2wk1_A_68_83	68	80	IKRLENIRQCVED
3c3y_A_56_68	56	68	PLAGQLMSFVLKL
3cbg_A_46_58	46	58	PEQAQFLGLLISL
3dr5_A_39_51	39	51	EMTGQLLTTLAAT
3duw_A_44_57	44	56	PTQGKFLQLLVQI
3ntv_A_57_70	57	69	RLTLDLIKQLIRM
3r3h_A_46_59	46	58	PEQAQFMQMLIRL
3tfw_A_47_60	47	59	ANQGQFLALLVRL
3tr6_A_47_60	47	59	PEQAQLLALLVKL
3u81_A_44_57	44	56	DAKGQIMDAVIRE
4ce0_A_57_72	57	69	LERLDNLQHCVEA
4pca_A_42_55	42	54	TVEGQMLQLLIRM
position	6	7
1sui_A_65_77	4.17	4.17
1ws6_A_39_52	4.337	8.236
2avd_A_88_100	6.463	6.463
2gpy_A_40_53	4.329	4.329
2hnk_A_46_59	2.761	5.176
2wk1_A_68_83	3.959	3.959
3c3y_A_56_68	8.986	8.986
3cbg_A_46_58	7.579	7.579
3dr5_A_39_51	2.334	2.334
3duw_A_44_57	6.638	8.486
3ntv_A_57_70	4.644	6.88
3r3h_A_46_59	4.939	6.728
3tfw_A_47_60	8.426	10.514
3tr6_A_47_60	5.177	6.664
3u81_A_44_57	17.099	17.099
4ce0_A_57_72	3.582	3.582
4pca_A_42_55	5.398	5.398
1sui_A_65_77	5.52710480463	5.52710480463
1ws6_A_39_52	6.11110099691	6.73369163937
2avd_A_88_100	5.11312972713	5.11312972713
2gpy_A_40_53	5.2247143216	5.2247143216
2hnk_A_46_59	5.42075390925	5.69364550077
2wk1_A_68_83	5.09057552934	5.09057552934
3c3y_A_56_68	5.2247143216	5.2247143216
3cbg_A_46_58	6.92271507263	6.92271507263
3dr5_A_39_51	5.97497633388	5.97497633388
3duw_A_44_57	5.63170354604	5.39926827114
3ntv_A_57_70	5.33437162434	6.69871083462
3r3h_A_46_59	7.00680901726	6.97330498173
3tfw_A_47_60	5.75498897314	5.79555780127
3tr6_A_47_60	6.05311885877	5.99460231551
3u81_A_44_57	6.39332523747	6.39332523747
4ce0_A_57_72	5.89586004532	5.89586004532
4pca_A_42_55	5.26880477657	5.26880477657
