# Supplementary material for: Examining the Conservation of Kinks in Alpha Helices
Source: PLoS One. 2016 Jun 17;11(6):e0157553. doi: 10.1371/journal.pone.0157553 (PMC4912094; doi:10.1371/journal.pone.0157553)
Supplement: S1 Data — (GZ) [file pone.0157553.s002.tar.gz › kink_conservation_data/SolFams/158.csv]

helix_ID	start	end	sequence
1hr6_A_129_147	130	145	QELQEQKLSAEYEIDE
1hr6_B_137_155	138	153	SAIERERDVIIRESEE
3ami_A_144_160	145	160	ELFKKEIQVIAEERRW
3amj_B_141_159	142	157	PVLERERARAIAGLRE
3eoq_A_112_131	113	128	EDFQTEKLVILEEIAR
3gwb_A_126_143	127	142	DSLARIKNQMLAGFEY
3hdi_A_114_132	114	129	EELEKERKVVFEEIKM
position	6	7	8	9	10
1hr6_A_129_147	11.666	12.804	15.743	15.743	16.935
1hr6_B_137_155	24.558	24.456	21.948	16.781	5.944
3ami_A_144_160	14.166	9.469	5.575	9.298	9.298
3amj_B_141_159	9.553	6.473	5.845	4.58	5.529
3eoq_A_112_131	14.105	11.596	10.473	4.55	5.332
3gwb_A_126_143	6.417	6.417	6.073	4.519	8.609
3hdi_A_114_132	10.149	10.149	8.315	4.808	3.522
1hr6_A_129_147	5.77530579048	5.59007060997	5.18031553927	5.18031553927	6.2819364155
1hr6_B_137_155	6.50279346653	6.66353622942	6.48467933156	7.74718343373	6.92271507263
3ami_A_144_160	6.2819364155	7.12270010979	7.04013717779	7.00680901726	7.00680901726
3amj_B_141_159	5.77530579048	5.81574541765	6.01416781635	5.73460693317	6.01416781635
3eoq_A_112_131	5.63170354604	5.9552894964	5.97497633388	6.31928358202	5.54816286706
3gwb_A_126_143	6.2065764803	6.2065764803	5.97497633388	6.05311885877	6.24436825855
3hdi_A_114_132	6.31928358202	6.31928358202	6.2819364155	6.33787510335	5.79555780127
