# Supplementary material for: Examining the Conservation of Kinks in Alpha Helices
Source: PLoS One. 2016 Jun 17;11(6):e0157553. doi: 10.1371/journal.pone.0157553 (PMC4912094; doi:10.1371/journal.pone.0157553)
Supplement: S1 Data — (GZ) [file pone.0157553.s002.tar.gz › kink_conservation_data/SolFams/900.csv]

helix_ID	start	end	sequence
1fqi_A_307_319	307	319	PKGRQSFQHFLRK
2a72_A_341_353	341	353	PVGREQFLKFLES
2af0_A_91_103	91	103	KYGLAAFRAFLKS
2bv1_A_80_92	80	92	QTGQNVFGSFLKS
2ebz_A_26_38	26	38	PVGVRYFSDFLRK
2es0_A_344_356	344	356	QVGRDQFLRFLES
2ihb_B_41_53	41	53	PEGVKRFREFLKK
2jm5_A_22_34	22	34	RDGLEAFTRFLKT
2ode_B_64_76	64	76	KYGVAAFRAFLKT
2oj4_A_19_31	19	31	KYGLAVFQAFLRT
position	6	7
1fqi_A_307_319	15.129	15.129
2a72_A_341_353	4.886	4.886
2af0_A_91_103	3.278	3.278
2bv1_A_80_92	9.893	9.893
2ebz_A_26_38	9.477	9.477
2es0_A_344_356	9.341	9.341
2ihb_B_41_53	12.598	12.598
2jm5_A_22_34	19.969	19.969
2ode_B_64_76	9.377	9.377
2oj4_A_19_31	11.829	11.829
1fqi_A_307_319	5.52710480463	5.52710480463
2a72_A_341_353	5.65241808317	5.65241808317
2af0_A_91_103	5.37770967658	5.37770967658
2bv1_A_80_92	4.90719816137	4.90719816137
2ebz_A_26_38	6.48467933156	6.48467933156
2es0_A_344_356	5.91573173604	5.91573173604
2ihb_B_41_53	5.83586904781	5.83586904781
2jm5_A_22_34	6.80308030818	6.80308030818
2ode_B_64_76	5.29073571375	5.29073571375
2oj4_A_19_31	5.46350827957	5.46350827957
