# Supplementary material for: Examining the Conservation of Kinks in Alpha Helices
Source: PLoS One. 2016 Jun 17;11(6):e0157553. doi: 10.1371/journal.pone.0157553 (PMC4912094; doi:10.1371/journal.pone.0157553)
Supplement: S1 Data — (GZ) [file pone.0157553.s002.tar.gz › kink_conservation_data/SolFams/787.csv]

helix_ID	start	end	sequence
1duv_G_16_34	19	31	LNSLLQLAAKLKA
1dxh_A_17_35	20	32	LRYLLDLSRDLKR
1js1_X_13_25	13	25	LKSALAESFEIKK
1ml4_A_16_35	19	31	IETVLATAERLER
1oth_A_50_67	53	65	IKYMLWLSADLKF
2be7_A_18_33	21	33	LELIVKTAAKLKE
2ef0_A_20_36	23	35	LQALLDLAEQLKR
2i6u_A_13_28	16	28	QAEVLELAAELKK
2yfk_A_32_50	35	47	LEAVFTVADTLRY
3csu_A_18_32	20	32	LNLVLATAAKLKA
3grf_A_17_32	20	32	LAYLIDRALDMKK
3kzn_A_14_29	17	29	LDALLTQAALFKR
3q98_A_32_50	35	47	LKQVLDVAAALKA
3sds_A_30_47	33	45	FATLVRNASSYKK
3tpf_A_12_27	15	27	ILSLVNHASELKK
4am8_A_13_31	16	28	MHYLVDLSLKIKE
4ekn_B_12_30	15	27	ILEILDEARKMEE
4f2g_A_17_35	20	32	YEYVLERTGILKR
4nf2_A_22_37	25	37	IISLIEFAIYLKK
4oh7_A_18_36	21	33	LRAILEDAKARKA
position	6	7
1duv_G_16_34	3.688	4.596
1dxh_A_17_35	10.859	10.859
1js1_X_13_25	4.108	4.108
1ml4_A_16_35	9.211	9.211
1oth_A_50_67	4.408	3.143
2be7_A_18_33	6.863	6.863
2ef0_A_20_36	2.896	5.762
2i6u_A_13_28	9.915	9.915
2yfk_A_32_50	5.954	5.315
3csu_A_18_32	3.573	3.573
3grf_A_17_32	6.425	5.342
3kzn_A_14_29	5.629	5.629
3q98_A_32_50	4.877	2.492
3sds_A_30_47	8.142	6.284
3tpf_A_12_27	9.31	5.151
4am8_A_13_31	3.021	3.531
4ekn_B_12_30	7.652	7.652
4f2g_A_17_35	10.679	11.005
4nf2_A_22_37	5.868	5.451
4oh7_A_18_36	11.805	11.805
1duv_G_16_34	5.29073571375	5.442167083
1dxh_A_17_35	5.77530579048	5.77530579048
1js1_X_13_25	5.4847779812	5.4847779812
1ml4_A_16_35	5.24679782213	5.24679782213
1oth_A_50_67	5.2247143216	5.29073571375
2be7_A_18_33	5.18031553927	5.18031553927
2ef0_A_20_36	5.61092120342	6.13031129901
2i6u_A_13_28	5.81574541765	5.81574541765
2yfk_A_32_50	5.52710480463	5.54816286706
3csu_A_18_32	5.442167083	5.442167083
3grf_A_17_32	5.85592909609	5.77530579048
3kzn_A_14_29	5.91573173604	5.91573173604
3q98_A_32_50	5.09057552934	4.81348428283
3sds_A_30_47	5.35607762839	5.442167083
3tpf_A_12_27	5.75498897314	5.85592909609
4am8_A_13_31	5.11312972713	5.18031553927
4ekn_B_12_30	5.24679782213	5.24679782213
4f2g_A_17_35	5.15799917183	5.15799917183
4nf2_A_22_37	4.90719816137	5.06794092426
4oh7_A_18_36	5.15799917183	5.15799917183
