# Supplementary material for: Examining the Conservation of Kinks in Alpha Helices
Source: PLoS One. 2016 Jun 17;11(6):e0157553. doi: 10.1371/journal.pone.0157553 (PMC4912094; doi:10.1371/journal.pone.0157553)
Supplement: S1 Data — (GZ) [file pone.0157553.s002.tar.gz › kink_conservation_data/SolFams/1121.csv]

helix_ID	start	end	sequence
1e0t_A_172_184	172	184	EKDKQDLIFGCEQ
2e28_A_173_185	173	185	EKDRADILFGIRQ
3hqn_A_191_203	191	203	AKDRVDLQFGVEQ
3qtg_A_181_194	181	193	EEDVEALKAISPI
4kct_A_192_204	192	204	EKDRKDLEFGVAQ
position	6	7
1e0t_A_172_184	6.126	6.126
2e28_A_173_185	8.626	8.626
3hqn_A_191_203	6.25	6.25
3qtg_A_181_194	33.696	57.065
4kct_A_192_204	3.94	3.94
1e0t_A_172_184	6.82030962676	6.82030962676
2e28_A_173_185	5.77530579048	5.77530579048
3hqn_A_191_203	6.37489561641	6.37489561641
3qtg_A_181_194	10.4441949275	9.22606589344
4kct_A_192_204	5.35607762839	5.35607762839
