# Supplementary material for: Examining the Conservation of Kinks in Alpha Helices
Source: PLoS One. 2016 Jun 17;11(6):e0157553. doi: 10.1371/journal.pone.0157553 (PMC4912094; doi:10.1371/journal.pone.0157553)
Supplement: S1 Data — (GZ) [file pone.0157553.s002.tar.gz › kink_conservation_data/SolFams/668.csv]

helix_ID	start	end	sequence
1v9n_A_342_355	342	354	RKVLEELNEIAKR
1vbi_A_323_336	323	334	ERVVAELKALGE-
1z2i_A_337_350	337	348	PVTRAAFSELAE-
2g8y_A_332_344	332	344	AGSWQAICDAARQ
2x06_A_322_334	322	333	KNLYNQLKEICN-
3i0p_A_346_358	346	357	LVTINEMKELSS-
position	6	7
1v9n_A_342_355	6.313	6.313
1vbi_A_323_336	3.4	3.4
1z2i_A_337_350	3.514	11.199
2g8y_A_332_344	2.865	2.865
2x06_A_322_334	9.093	9.093
3i0p_A_346_358	1.481	1.481
1v9n_A_342_355	5.75498897314	5.75498897314
1vbi_A_323_336	5.11312972713	5.11312972713
1z2i_A_337_350	6.85462862924	7.7916340237
2g8y_A_332_344	5.4847779812	5.4847779812
2x06_A_322_334	5.26880477657	5.26880477657
3i0p_A_346_358	5.02242818456	5.02242818456
