# Supplementary material for: Examining the Conservation of Kinks in Alpha Helices
Source: PLoS One. 2016 Jun 17;11(6):e0157553. doi: 10.1371/journal.pone.0157553 (PMC4912094; doi:10.1371/journal.pone.0157553)
Supplement: S1 Data — (GZ) [file pone.0157553.s002.tar.gz › kink_conservation_data/SolFams/2048.csv]

helix_ID	start	end	sequence
2p6r_A_587_610	587	609	PGDLRRIVETAEWLSNAMNRIAE
2va8_A_601_625	601	623	SGDLRNMVETMDWLTYSAYHLSR
2zj8_A_597_621	597	619	PGDIYRIVETAEWLVYSLKEIAK
4a4z_A_1235_1259	1235	1257	EGTVVRVITWLDEICREVKTASI
4u4c_A_1021_1043	1021	1043	EGSLIRMFKRLEELVKELVDVAN
position	6	7	8	9	10	11	12	13	14	15	16	17
2p6r_A_587_610	3.7	3.7	9.446	9.744	14.001	16.715	17.297	17.297	17.297	13.414	10.911	9.111
2va8_A_601_625	8.464	11.936	13.147	13.147	13.147	12.384	10.545	8.601	6.048	7.61	7.61	7.61
2zj8_A_597_621	10.708	13.045	14.646	14.646	14.646	12.943	12.88	10.973	6.497	6.573	6.74	6.74
4a4z_A_1235_1259	1.722	8.362	13.502	17.272	17.272	17.272	15.578	12.183	12.059	9.738	10.455	10.455
4u4c_A_1021_1043	2.167	3.034	4.64	4.64	4.791	8.813	8.813	8.813	8.361	7.937	7.937	7.937
2p6r_A_587_610	5.39926827114	5.39926827114	6.07250513337	5.79555780127	5.50597666533	5.73460693317	5.39926827114	5.39926827114	5.39926827114	5.37770967658	6.09183239335	6.26318012416
2va8_A_601_625	5.15799917183	5.15799917183	4.97658683018	4.97658683018	4.97658683018	4.64608098812	5.39926827114	5.2247143216	5.26880477657	4.86051412751	4.86051412751	4.86051412751
2zj8_A_597_621	5.61092120342	5.4847779812	5.2247143216	5.2247143216	5.2247143216	4.97658683018	5.26880477657	5.46350827957	5.75498897314	5.50597666533	5.59007060997	5.59007060997
4a4z_A_1235_1259	5.79555780127	5.9552894964	5.39926827114	5.24679782213	5.24679782213	5.24679782213	5.04522533653	6.57473757912	5.75498897314	5.91573173604	4.99954888053	4.99954888053
4u4c_A_1021_1043	5.18031553927	5.11312972713	5.13560408688	5.13560408688	5.2247143216	5.37770967658	5.37770967658	5.37770967658	5.4847779812	5.31259115701	5.31259115701	5.31259115701
