# Supplementary material for: Examining the Conservation of Kinks in Alpha Helices
Source: PLoS One. 2016 Jun 17;11(6):e0157553. doi: 10.1371/journal.pone.0157553 (PMC4912094; doi:10.1371/journal.pone.0157553)
Supplement: S1 Data — (GZ) [file pone.0157553.s002.tar.gz › kink_conservation_data/SolFams/136.csv]

helix_ID	start	end	sequence
1e19_A_274_287	275	286	GPKVLAAIRFIE
1gs5_A_213_228	215	226	IVKVNAALDAAR
2ako_A_207_219	208	219	VTKLKAAKFLLE
2bty_A_234_246	235	246	IPKVECAVSAVR
2e9y_A_275_288	276	287	GPKVEAAISFVE
2rd5_A_252_264	253	264	IPKVKCCIRSLA
2v5h_A_245_257	246	257	IPKVDCCIRSLA
2we5_A_269_281	269	280	LPKIEAAIQFVE
3wwn_A_227_240	229	240	KRKVMGAVEAVR
3zzh_A_305_319	307	318	KLKIREIKELLD
4jz8_A_276_289	276	287	GPKVRAAIEFTQ
position	6
1e19_A_274_287	8.91
1gs5_A_213_228	2.499
2ako_A_207_219	7.529
2bty_A_234_246	3.785
2e9y_A_275_288	9.584
2rd5_A_252_264	4.032
2v5h_A_245_257	5.345
2we5_A_269_281	2.991
3wwn_A_227_240	11.624
3zzh_A_305_319	2.209
4jz8_A_276_289	6.584
1e19_A_274_287	5.39926827114
1gs5_A_213_228	5.29073571375
2ako_A_207_219	5.29073571375
2bty_A_234_246	5.65241808317
2e9y_A_275_288	5.79555780127
2rd5_A_252_264	5.37770967658
2v5h_A_245_257	5.73460693317
2we5_A_269_281	7.05673588005
3wwn_A_227_240	5.37770967658
3zzh_A_305_319	5.442167083
4jz8_A_276_289	5.85592909609
