# Supplementary material for: Examining the Conservation of Kinks in Alpha Helices
Source: PLoS One. 2016 Jun 17;11(6):e0157553. doi: 10.1371/journal.pone.0157553 (PMC4912094; doi:10.1371/journal.pone.0157553)
Supplement: S1 Data — (GZ) [file pone.0157553.s002.tar.gz › kink_conservation_data/SolFams/3786.csv]

helix_ID	start	end	sequence
1ako_A_121_138	122	138	FPAKAQFYQNLQNYLET
2a40_B_139_157	140	156	AVAEINSLYDVYLDVQQ
2ddr_A_164_182	165	180	ASVRTNQLKEIQDFI-K
2jc4_A_115_135	117	133	FKYKEQWFAALTEFVRD
2jc5_A_117_139	120	136	QQVKYRFLDAFYPMLEA
2o3c_A_174_194	175	191	LDYRKTWDVDFRAYLCG
2voa_A_115_134	117	133	YQYKLQWLERLYHYLQK
3g91_A_119_140	122	138	LKYKLEFYDAFLEDVNR
3i41_A_162_181	164	179	RKIRAEQMKEISDFV-K
3ngq_A_368_386	368	384	SDVKLIQTMMFVSEVKN
3wcx_A_203_221	205	220	AADRSRQFRQIDAFL-D
4f1h_B_242_259	243	259	SQERTKQLRVVLQKIKE
4fva_A_239_260	240	256	RPQRCAQFGFCMDKVRE
4gz1_A_243_260	244	260	SAERIRQLKTVLGKMQE
4jg3_A_119_139	122	138	LNQKFKFMDDFTHYLSK
4qhe_A_181_200	182	198	LEYRQRWDEAFRKFLKG
position	6	7	8	9	10	11
1ako_A_121_138	8.422	8.422	7.52	8.263	9.513	9.513
2a40_B_139_157	23.795	19.073	19.073	19.073	13.955	11.963
2ddr_A_164_182	7.083	8.532	8.532	8.532	7.014	7.014
2jc4_A_115_135	10.156	8.788	8.788	8.733	8.733	10.608
2jc5_A_117_139	15.598	21.652	26.705	26.988	26.988	26.988
2o3c_A_174_194	14.889	14.889	14.889	13.293	13.293	8.855
2voa_A_115_134	9.166	10.014	12.48	12.48	12.48	15.14
3g91_A_119_140	7.475	6.595	8.018	8.875	8.875	8.875
3i41_A_162_181	8.728	9.425	10.255	10.255	10.255	10.246
3ngq_A_368_386	4.045	4.045	3.921	3.321	4	4
3wcx_A_203_221	5.252	7.268	7.268	7.268	5.996	5.996
4f1h_B_242_259	12.377	10.337	8.041	5.451	5.575	5.575
4fva_A_239_260	5.712	4.106	4.106	3.629	1.743	2.799
4gz1_A_243_260	9.514	7.363	4.089	4.66	6.62	6.62
4jg3_A_119_139	4.234	6.967	8.056	8.056	8.056	14.577
4qhe_A_181_200	13.998	13.901	9.69	9.634	9.471	7.968
1ako_A_121_138	5.42075390925	5.42075390925	5.29073571375	5.50597666533	6.07250513337	6.07250513337
2a40_B_139_157	7.30064551529	5.83586904781	5.83586904781	5.83586904781	6.2819364155	5.35607762839
2ddr_A_164_182	5.71415925044	5.50597666533	5.50597666533	5.50597666533	5.89586004532	5.89586004532
2jc4_A_115_135	5.77530579048	5.77530579048	5.77530579048	5.67306525584	5.67306525584	5.42075390925
2jc5_A_117_139	7.33247014333	6.18759589815	6.26318012416	5.35607762839	5.35607762839	5.35607762839
2o3c_A_174_194	5.71415925044	5.71415925044	5.71415925044	5.37770967658	5.37770967658	5.73460693317
2voa_A_115_134	5.33437162434	5.37770967658	5.15799917183	5.15799917183	5.15799917183	7.67240047256
3g91_A_119_140	5.09057552934	5.24679782213	5.52710480463	5.29073571375	5.29073571375	5.29073571375
3i41_A_162_181	5.63170354604	5.31259115701	5.33437162434	5.33437162434	5.33437162434	5.79555780127
3ngq_A_368_386	4.90719816137	4.90719816137	4.86051412751	4.9304120812	4.95354143283	4.95354143283
3wcx_A_203_221	5.39926827114	5.06794092426	5.06794092426	5.06794092426	5.42075390925	5.42075390925
4f1h_B_242_259	5.15799917183	5.20255374064	4.64608098812	4.86051412751	6.43002476163	6.43002476163
4fva_A_239_260	4.86051412751	4.95354143283	4.95354143283	4.97658683018	4.83704275142	4.90719816137
4gz1_A_243_260	5.31259115701	5.33437162434	5.2247143216	5.26880477657	6.30063745995	6.30063745995
4jg3_A_119_139	5.02242818456	4.86051412751	4.90719816137	4.90719816137	4.90719816137	7.2203789595
4qhe_A_181_200	5.63170354604	5.15799917183	5.18031553927	5.02242818456	5.20255374064	5.13560408688
