# Supplementary material for: Examining the Conservation of Kinks in Alpha Helices
Source: PLoS One. 2016 Jun 17;11(6):e0157553. doi: 10.1371/journal.pone.0157553 (PMC4912094; doi:10.1371/journal.pone.0157553)
Supplement: S1 Data — (GZ) [file pone.0157553.s002.tar.gz › kink_conservation_data/SolFams/259.csv]

helix_ID	start	end	sequence
1c3c_A_368_383	368	382	RKEAYDIVQRNALKT
1k7w_A_386_401	389	400	AHT---ASGKAVHLA
1q5n_A_382_398	384	396	NAHH--VVEAACKTA
1re5_A_381_397	383	395	RAHH--LLEQCCQRA
1tj7_A_381_396	384	395	AHH---IVGEAVVEA
2e9f_A_385_400	387	398	AHH---VVGRLVRRL
2pfm_A_370_385	373	385	AYDIV--QPKAMEAW
3c8t_A_392_408	394	406	EAHD--IVYLGCRRA
4flc_A_397_414	399	410	CH---EKIRVLSQQA
position	6	7	8	9
1c3c_A_368_383	13.261	13.261	11.575	11.575
1k7w_A_386_401	5.405	5.405	4.367	4.367
1q5n_A_382_398	5.502	5.502	5.502	5.795
1re5_A_381_397	10.192	10.192	4.204	6.386
1tj7_A_381_396	7.138	7.138	7.994	8.049
2e9f_A_385_400	12.609	12.609	12.609	12.334
2pfm_A_370_385	19.037	19.037	19.037	17.064
3c8t_A_392_408	7.117	7.117	7.117	6.345
4flc_A_397_414	10.076	13.179	18.779	19.735
1c3c_A_368_383	5.2247143216	5.2247143216	4.95354143283	4.95354143283
1k7w_A_386_401	5.75498897314	5.75498897314	5.73460693317	5.73460693317
1q5n_A_382_398	5.42075390925	5.42075390925	5.42075390925	5.73460693317
1re5_A_381_397	7.34832283571	7.34832283571	6.95648642885	7.30064551529
1tj7_A_381_396	5.11312972713	5.11312972713	5.52710480463	5.33437162434
2e9f_A_385_400	6.85462862924	6.85462862924	6.85462862924	6.18759589815
2pfm_A_370_385	5.79555780127	5.79555780127	5.79555780127	6.3564123428
3c8t_A_392_408	4.95354143283	4.95354143283	4.95354143283	5.02242818456
4flc_A_397_414	8.49002970742	7.93759447491	7.95200764795	7.95200764795
