# Supplementary material for: Examining the Conservation of Kinks in Alpha Helices
Source: PLoS One. 2016 Jun 17;11(6):e0157553. doi: 10.1371/journal.pone.0157553 (PMC4912094; doi:10.1371/journal.pone.0157553)
Supplement: S1 Data — (GZ) [file pone.0157553.s002.tar.gz › kink_conservation_data/SolFams/330.csv]

helix_ID	start	end	sequence
1as4_A_150_164	151	163	AAAKKLINDYVKN
1hle_A_150_164	151	163	EDARKEINEWVKG
1imv_A_153_167	154	166	RLDLQEINNWVQA
1jmo_A_237_250	237	249	PAFISKTNNHIMK
1lj5_A_129_142	130	142	ERARFIINDWVKT
1mtp_A_122_136	123	135	EGVRATVNADIAD
1sek_A_138_152	139	151	VEAAGAINKWVED
1uhg_A_138_152	139	151	DQARELINSWVES
1wz9_A_125_139	126	138	EETKGQINNSIKD
1yxa_A_171_185	172	184	RQAKKLINDYVRK
2arr_A_161_176	163	175	EEARKKINSWVKT
2oay_A_233_246	234	246	DANLELINTWVAK
2pef_A_177_190	177	189	SSTVSDINNWVKS
2r9y_A_170_184	171	183	EEDLANINQWVKE
2v95_A_133_147	134	146	TKASQQINQHVKD
2wxy_C_211_226	212	224	VLATEKINRFIKA
2xn6_A_146_160	147	159	SAAKQEINSHVEM
2zv6_A_140_154	141	153	EESRKKINSWVES
3dy0_A_146_160	147	159	AGAMKQINDYVAK
3f02_A_144_157	145	157	VAVANYINKWVEN
3kcg_I_178_193	180	192	EQSRAAINKWVSN
3lw2_A_129_143	130	142	ERARFIINDWVER
3nda_A_131_145	132	144	QAAVDFVNNWVKR
3ndd_A_150_164	151	163	EEAKKQINDYVEK
3ozq_A_142_156	143	155	NDAAKLMNAWVEE
3pzf_A_156_170	157	169	TQTAATINNWVSE
3sto_A_153_167	154	166	TSATVDINDWVDQ
3vvj_A_138_152	140	152	DQARELINSWVET
4afx_A_177_191	178	190	SQAKRLMNHYINK
4ajt_A_182_194	183	194	-QARGLINHCIVK
4au2_A_166_180	167	179	RSALQSINEWAAQ
4c41_A_142_155	142	154	ATASRQINSYVKN
4dte_A_121_134	122	134	EMARQVINSWTSD
4dy0_A_127_140	128	140	ASACDSINAWVKN
4if8_A_170_184	172	183	-MAQKQINDFISQ
4kds_A_123_136	124	136	DQALDIINAWVSD
4p0f_A_128_142	129	141	VQAAATINNWVEQ
position	6	7
1as4_A_150_164	12.674	12.674
1hle_A_150_164	7.096	7.096
1imv_A_153_167	5.988	5.196
1jmo_A_237_250	4.939	4.939
1lj5_A_129_142	11.642	11.318
1mtp_A_122_136	2.43	4.521
1sek_A_138_152	7.844	7.844
1uhg_A_138_152	8.424	8.424
1wz9_A_125_139	6.007	6.007
1yxa_A_171_185	12.286	12.286
2arr_A_161_176	6.632	6.632
2oay_A_233_246	10.038	10.038
2pef_A_177_190	4.42	4.42
2r9y_A_170_184	3.036	3.305
2v95_A_133_147	6.438	5.848
2wxy_C_211_226	1.643	6.292
2xn6_A_146_160	4.736	4.736
2zv6_A_140_154	7.637	7.637
3dy0_A_146_160	11.294	11.294
3f02_A_144_157	8.505	8.505
3kcg_I_178_193	9.41	9.41
3lw2_A_129_143	11.81	11.81
3nda_A_131_145	10.633	10.23
3ndd_A_150_164	12.543	12.366
3ozq_A_142_156	11.397	11.397
3pzf_A_156_170	6.315	6.315
3sto_A_153_167	10.466	8.548
3vvj_A_138_152	7.572	7.572
4afx_A_177_191	12.199	12.199
4ajt_A_182_194	10.513	10.513
4au2_A_166_180	11.24	8.692
4c41_A_142_155	7.414	7.414
4dte_A_121_134	5.204	4.399
4dy0_A_127_140	7.219	7.219
4if8_A_170_184	4.023	4.023
4kds_A_123_136	6.515	6.515
4p0f_A_128_142	14.185	13.866
1as4_A_150_164	4.90719816137	4.90719816137
1hle_A_150_164	4.88389905266	4.88389905266
1imv_A_153_167	6.33787510335	7.08980366314
1jmo_A_237_250	5.61092120342	5.61092120342
1lj5_A_129_142	5.11312972713	5.15799917183
1mtp_A_122_136	5.4847779812	5.52710480463
1sek_A_138_152	5.85592909609	5.85592909609
1uhg_A_138_152	5.442167083	5.442167083
1wz9_A_125_139	5.42075390925	5.42075390925
1yxa_A_171_185	5.39926827114	5.39926827114
2arr_A_161_176	4.97658683018	4.97658683018
2oay_A_233_246	5.37770967658	5.37770967658
2pef_A_177_190	5.24679782213	5.24679782213
2r9y_A_170_184	5.79555780127	6.09183239335
2v95_A_133_147	5.37770967658	5.59007060997
2wxy_C_211_226	4.90719816137	5.73460693317
2xn6_A_146_160	4.9304120812	4.9304120812
2zv6_A_140_154	6.03367320804	6.03367320804
3dy0_A_146_160	5.11312972713	5.11312972713
3f02_A_144_157	5.71415925044	5.71415925044
3kcg_I_178_193	5.2247143216	5.2247143216
3lw2_A_129_143	4.99954888053	4.99954888053
3nda_A_131_145	5.46350827957	5.37770967658
3ndd_A_150_164	5.11312972713	5.26880477657
3ozq_A_142_156	5.50597666533	5.50597666533
3pzf_A_156_170	5.59007060997	5.59007060997
3sto_A_153_167	5.24679782213	4.97658683018
3vvj_A_138_152	6.76848076751	6.76848076751
4afx_A_177_191	4.76610346593	4.76610346593
4ajt_A_182_194	5.52710480463	5.52710480463
4au2_A_166_180	5.42075390925	5.442167083
4c41_A_142_155	5.46350827957	5.46350827957
4dte_A_121_134	5.54816286706	5.46350827957
4dy0_A_127_140	4.99954888053	4.99954888053
4if8_A_170_184	5.02242818456	5.02242818456
4kds_A_123_136	5.61092120342	5.61092120342
4p0f_A_128_142	5.18031553927	5.2247143216
