# Supplementary material for: Examining the Conservation of Kinks in Alpha Helices
Source: PLoS One. 2016 Jun 17;11(6):e0157553. doi: 10.1371/journal.pone.0157553 (PMC4912094; doi:10.1371/journal.pone.0157553)
Supplement: S1 Data — (GZ) [file pone.0157553.s002.tar.gz › kink_conservation_data/SolFams/2079.csv]

helix_ID	start	end	sequence
1h3f_A_197_210	198	210	RFNLLVGREVQRA
1jil_A_196_210	197	209	WGNITSGIELMRR
1r6u_A_314_327	314	326	DPYFRMTRDVAPR
1yi8_A_172_189	173	185	LPMLEQTREIVRR
2el7_A_152_168	152	164	VQHIELTREIARR
2ip1_A_312_326	313	325	DPYFRVCRDVADK
2j5b_A_187_199	187	199	RKVNMLAIEYAND
2pid_A_247_261	248	260	LGNIMSGYEFINK
2ts1_A_195_209	196	208	WGNITAGLELIRK
2yxn_A_202_215	202	214	WGNITSGIDLTRR
2yy5_A_155_172	156	168	KQHLELTRDLAQR
3hv0_A_431_444	431	443	DPYFRMVRDVAPR
3jxe_A_218_231	218	230	DPYWRLQRDFAES
3tze_B_233_246	233	245	DPFFRLARDKAKA
3tzl_A_146_163	147	159	IQHVEIARDIALK
3vgj_A_211_224	211	223	RKVNMLAREYCDI
4j76_A_456_469	457	469	DPYFRLSRDIAVK
4ojm_X_274_290	274	286	YGNIISGLEVVKA
position	6	7
1h3f_A_197_210	9.334	9.334
1jil_A_196_210	10.893	10.91
1r6u_A_314_327	24.079	29.484
1yi8_A_172_189	5.151	5.151
2el7_A_152_168	2.735	2.991
2ip1_A_312_326	6.365	5.782
2j5b_A_187_199	2.593	2.593
2pid_A_247_261	5.947	6.322
2ts1_A_195_209	7.365	7.365
2yxn_A_202_215	10.252	12.641
2yy5_A_155_172	1.834	1.891
3hv0_A_431_444	26.615	40.753
3jxe_A_218_231	35.782	51.41
3tze_B_233_246	27.39	45.124
3tzl_A_146_163	2.182	2.806
3vgj_A_211_224	12.329	12.329
4j76_A_456_469	16.931	11.109
4ojm_X_274_290	10.831	10.831
1h3f_A_197_210	5.37770967658	5.37770967658
1jil_A_196_210	5.77530579048	5.91573173604
1r6u_A_314_327	8.34283871061	9.6586022838
1yi8_A_172_189	7.73229714321	7.73229714321
2el7_A_152_168	5.50597666533	5.35607762839
2ip1_A_312_326	5.50597666533	5.91573173604
2j5b_A_187_199	5.63170354604	5.63170354604
2pid_A_247_261	5.37770967658	6.39332523747
2ts1_A_195_209	5.99460231551	5.99460231551
2yxn_A_202_215	5.89586004532	5.9552894964
2yy5_A_155_172	5.65241808317	5.73460693317
3hv0_A_431_444	8.20600151742	8.13646084411
3jxe_A_218_231	9.3543328822	6.85462862924
3tze_B_233_246	8.43689969026	7.68742769851
3tzl_A_146_163	5.69364550077	5.39926827114
3vgj_A_211_224	6.03367320804	6.03367320804
4j76_A_456_469	6.07250513337	7.86503368512
4ojm_X_274_290	4.76610346593	4.76610346593
