# Supplementary material for: Examining the Conservation of Kinks in Alpha Helices
Source: PLoS One. 2016 Jun 17;11(6):e0157553. doi: 10.1371/journal.pone.0157553 (PMC4912094; doi:10.1371/journal.pone.0157553)
Supplement: S1 Data — (GZ) [file pone.0157553.s002.tar.gz › kink_conservation_data/SolFams/1199.csv]

helix_ID	start	end	sequence
1tg6_A_132_155	135	152	IAIQAEEIMKLKKQLYNI
2fzs_A_132_154	135	152	IEIHAREILKVKGRMNEL
2zl4_A_134_158	137	154	IEIISNEILRLKGLMNSI
3kti_A_132_153	135	152	IEIAAKRILLLRDKLNKV
3p2l_A_136_159	139	156	IEIHAKNILRIKDRLNKV
3q7h_A_134_157	137	154	IQIHAKQTQRVSDQLNQI
4gm2_A_187_208	188	204	-EIQNKEIMNTKKKVIEI
4jct_A_136_156	136	153	IEIAARHILKIKERMNTI
4ryf_H_133_156	136	153	IEIAARHILKIKERMNTI
4u0g_A_148_167	150	167	LEIQAAEIERMRTLMETT
position	6	7	8	9	10	11	12
1tg6_A_132_155	1.401	1.352	2.646	2.646	2.646	2.182	3.577
2fzs_A_132_154	5.049	5.677	5.677	5.677	4.861	4.861	4.403
2zl4_A_134_158	5.265	5.929	5.929	5.929	5.44	5.44	3.996
3kti_A_132_153	7.168	4.106	2.691	4.533	4.533	4.533	5.657
3p2l_A_136_159	5.778	5.616	5.616	5.616	4.343	4.343	3.225
3q7h_A_134_157	4.759	4.759	2.614	3.937	3.937	3.937	3.765
4gm2_A_187_208	10.15	10.15	10.15	9.45	8.695	6.977	6.977
4jct_A_136_156	8.928	9.049	9.049	9.049	4.797	4.542	5.091
4ryf_H_133_156	2.776	2.715	1.146	1.245	3.29	5.171	5.171
4u0g_A_148_167	2.923	3.463	3.463	3.482	3.655	6.871	6.871
1tg6_A_132_155	5.4847779812	5.33437162434	5.2247143216	5.2247143216	5.2247143216	5.2247143216	5.2247143216
2fzs_A_132_154	5.13560408688	5.26880477657	5.26880477657	5.26880477657	5.33437162434	5.33437162434	5.2247143216
2zl4_A_134_158	6.03367320804	5.73460693317	5.73460693317	5.73460693317	5.81574541765	5.81574541765	5.67306525584
3kti_A_132_153	5.91573173604	5.46350827957	5.37770967658	5.71415925044	5.71415925044	5.71415925044	5.33437162434
3p2l_A_136_159	5.73460693317	5.42075390925	5.42075390925	5.42075390925	5.42075390925	5.42075390925	5.442167083
3q7h_A_134_157	5.63170354604	5.63170354604	5.29073571375	5.24679782213	5.24679782213	5.24679782213	5.18031553927
4gm2_A_187_208	6.11110099691	6.11110099691	6.11110099691	6.05311885877	5.91573173604	6.05311885877	6.05311885877
4jct_A_136_156	6.37489561641	5.73460693317	5.73460693317	5.73460693317	5.91573173604	5.54816286706	5.67306525584
4ryf_H_133_156	5.18031553927	4.97658683018	5.04522533653	5.13560408688	5.24679782213	5.04522533653	5.04522533653
4u0g_A_148_167	5.91573173604	5.89586004532	5.89586004532	5.71415925044	5.77530579048	5.54816286706	5.54816286706
