# Supplementary material for: Examining the Conservation of Kinks in Alpha Helices
Source: PLoS One. 2016 Jun 17;11(6):e0157553. doi: 10.1371/journal.pone.0157553 (PMC4912094; doi:10.1371/journal.pone.0157553)
Supplement: S1 Data — (GZ) [file pone.0157553.s002.tar.gz › kink_conservation_data/SolFams/4411.csv]

helix_ID	start	end	sequence
2f6h_X_246_269	246	269	NEVFHAVVTTLLNYVDAICFNELI
4j5m_A_1675_1699	1675	1698	PEIILQVFKQLFYMINAVTLNNLL
4l8t_A_1569_1593	1569	1592	PELVRQAVKQLFFLIGAVTLNSLF
4ll6_A_1294_1318	1294	1317	DSMHTKIFNDTLKYLNVMLFNDLI
4lx2_A_1680_1704	1680	1703	PELIKQVVKQMFYIIGAITLNNLL
position	6	7	8	9	10	11	12	13	14	15	16	17	18
2f6h_X_246_269	8.539	10.417	10.417	10.417	9.936	6.188	4.48	5.672	5.948	5.948	5.948	7.076	7.076
4j5m_A_1675_1699	5.268	5.268	5.091	5.091	6.254	6.254	6.254	3.888	3.814	3.814	5.373	10.688	11.799
4l8t_A_1569_1593	6.782	6.782	6.782	5.687	5.02	5.02	5.262	7.645	9.176	9.176	9.176	8.792	8.831
4ll6_A_1294_1318	10.097	10.097	9.128	8.701	7.906	5.266	9.83	9.83	9.83	9.696	8.034	6.836	5.859
4lx2_A_1680_1704	5.848	5.848	5.848	4.665	4.324	4.324	3.829	3.938	4.168	4.168	4.168	4.123	4.584
2f6h_X_246_269	5.29073571375	5.42075390925	5.42075390925	5.42075390925	5.4847779812	5.46350827957	5.35607762839	5.2247143216	5.50597666533	5.50597666533	5.50597666533	6.24436825855	6.24436825855
4j5m_A_1675_1699	5.83586904781	5.83586904781	5.52710480463	5.52710480463	5.35607762839	5.35607762839	5.35607762839	5.37770967658	5.24679782213	5.24679782213	5.4847779812	6.59259694392	6.87171881452
4l8t_A_1569_1593	4.97658683018	4.97658683018	4.97658683018	5.06794092426	4.99954888053	4.99954888053	4.99954888053	5.13560408688	5.06794092426	5.06794092426	5.06794092426	4.95354143283	5.97497633388
4ll6_A_1294_1318	5.59007060997	5.59007060997	5.50597666533	5.67306525584	5.83586904781	5.97497633388	5.71415925044	5.71415925044	5.71415925044	5.31259115701	5.35607762839	5.33437162434	6.07250513337
4lx2_A_1680_1704	5.65241808317	5.65241808317	5.65241808317	5.31259115701	5.2247143216	5.2247143216	5.11312972713	5.24679782213	5.15799917183	5.15799917183	5.15799917183	5.11312972713	6.82030962676
