# Supplementary material for: Examining the Conservation of Kinks in Alpha Helices
Source: PLoS One. 2016 Jun 17;11(6):e0157553. doi: 10.1371/journal.pone.0157553 (PMC4912094; doi:10.1371/journal.pone.0157553)
Supplement: S1 Data — (GZ) [file pone.0157553.s002.tar.gz › kink_conservation_data/SolFams/983.csv]

helix_ID	start	end	sequence
2bto_A_379_394	381	393	RVLDRICHNFDKL
2btq_B_375_388	376	388	AVFERLIAQFDIM
3cb2_A_385_400	386	398	SLFERTCRQYDKL
3v3t_A_289_304	290	302	TTVQMMNEIIEDK
4i4t_A_385_399	386	398	EAWARLDHKFDLM
4i4t_B_385_399	386	398	ELFKRISEQFTAM
4u3j_A_386_400	387	399	EAWKRIDRKFDLM
4u3j_B_376_389	376	388	ELFKRVGDQFSAM
position	6	7
2bto_A_379_394	8.924	7.496
2btq_B_375_388	6.138	6.138
3cb2_A_385_400	6.738	8.965
3v3t_A_289_304	8.884	9.51
4i4t_A_385_399	9.698	14.776
4i4t_B_385_399	7.995	14.496
4u3j_A_386_400	16.141	17.865
4u3j_B_376_389	10.283	14.098
2bto_A_379_394	5.79555780127	5.75498897314
2btq_B_375_388	5.52710480463	5.52710480463
3cb2_A_385_400	5.04522533653	5.39926827114
3v3t_A_289_304	6.44829527783	6.39332523747
4i4t_A_385_399	5.52710480463	7.268660561
4i4t_B_385_399	5.91573173604	8.03780625094
4u3j_A_386_400	5.9552894964	7.45819702403
4u3j_B_376_389	6.39332523747	7.56620205869
