# Supplementary material for: Examining the Conservation of Kinks in Alpha Helices
Source: PLoS One. 2016 Jun 17;11(6):e0157553. doi: 10.1371/journal.pone.0157553 (PMC4912094; doi:10.1371/journal.pone.0157553)
Supplement: S1 Data — (GZ) [file pone.0157553.s002.tar.gz › kink_conservation_data/SolFams/135.csv]

helix_ID	start	end	sequence
1eg1_A_296_311	296	309	ASAYGGLATMGKAL
1gpi_A_339_355	340	353	FAQKGGLKQMGEAL
2v3i_A_342_356	343	356	FSDKGGLTQFKKAT
2xsp_A_351_366	351	364	FENLGGLNVMGQAF
3pfz_A_346_362	347	360	FSQHGGLAKMGAAM
4csi_A_347_362	348	361	FNRKGGMKQMGKAL
4ipm_A_368_383	368	381	FDAKGGMSGMSNAL
4v20_A_350_365	350	363	FEKHGGLEGMGAAL
position	6	7	8
1eg1_A_296_311	50.961	51.03	51.03
1gpi_A_339_355	48.539	47.467	47.467
2v3i_A_342_356	46.934	46.934	46.934
2xsp_A_351_366	43.926	49.657	49.657
3pfz_A_346_362	41.373	49.309	49.309
4csi_A_347_362	39.576	45.584	45.584
4ipm_A_368_383	50.978	59.203	59.203
4v20_A_350_365	47.33	53.838	53.838
1eg1_A_296_311	10.226606655	9.6475892715	9.6475892715
1gpi_A_339_355	10.5022654543	9.46873237364	9.46873237364
2v3i_A_342_356	10.10470211	10.10470211	10.10470211
2xsp_A_351_366	10.2567205455	9.58110698864	9.58110698864
3pfz_A_346_362	10.2767174124	9.36586603705	9.36586603705
4csi_A_347_362	10.8673048172	10.5311027484	10.5311027484
4ipm_A_368_383	10.3560809458	9.9699427653	9.9699427653
4v20_A_350_365	10.3560809458	9.88556943057	9.88556943057
