# Supplementary material for: Examining the Conservation of Kinks in Alpha Helices
Source: PLoS One. 2016 Jun 17;11(6):e0157553. doi: 10.1371/journal.pone.0157553 (PMC4912094; doi:10.1371/journal.pone.0157553)
Supplement: S1 Data — (GZ) [file pone.0157553.s002.tar.gz › kink_conservation_data/SolFams/564.csv]

helix_ID	start	end	sequence
1bxn_A_250_262	250	262	MEEMYRRAEFAKS
1svd_A_240_253	240	252	PEEMYKRAEFAKE
1wdd_A_247_260	247	259	CEEMIKRAVFARE
2d69_A_231_243	231	243	VNIMEKRAEMVAN
3kdn_A_234_247	234	246	LLEMEQRLEVLAD
3nwr_A_240_252	240	252	LDAMRRHAELVER
3qfw_A_209_222	209	221	LDDMRRQLGVIRD
4f0h_A_256_269	256	268	MEEMYARAQLAKE
4lf2_A_238_252	238	250	HYEMLARGEFILE
5rub_A_237_251	237	249	PFEIIARGEYVLE
position	6	7
1bxn_A_250_262	2.098	2.098
1svd_A_240_253	6.715	7.467
1wdd_A_247_260	8.842	8.842
2d69_A_231_243	4.874	4.874
3kdn_A_234_247	5.374	5.374
3nwr_A_240_252	5.488	5.488
3qfw_A_209_222	7.044	7.044
4f0h_A_256_269	11.055	11.055
4lf2_A_238_252	5.243	5.243
5rub_A_237_251	2.542	2.542
1bxn_A_250_262	5.52710480463	5.52710480463
1svd_A_240_253	5.50597666533	5.77530579048
1wdd_A_247_260	5.56915131592	5.56915131592
2d69_A_231_243	5.13560408688	5.13560408688
3kdn_A_234_247	5.52710480463	5.52710480463
3nwr_A_240_252	4.9304120812	4.9304120812
3qfw_A_209_222	5.35607762839	5.35607762839
4f0h_A_256_269	5.63170354604	5.63170354604
4lf2_A_238_252	4.97658683018	4.97658683018
5rub_A_237_251	6.2065764803	6.2065764803
