# Supplementary material for: Examining the Conservation of Kinks in Alpha Helices
Source: PLoS One. 2016 Jun 17;11(6):e0157553. doi: 10.1371/journal.pone.0157553 (PMC4912094; doi:10.1371/journal.pone.0157553)
Supplement: S1 Data — (GZ) [file pone.0157553.s002.tar.gz › kink_conservation_data/SolFams/1599.csv]

helix_ID	start	end	sequence
1rg9_A_272_287	272	287	RSAAYAARYVAKNIVA
2p02_A_314_329	314	329	RSAAYAARWVAKSLVK
3s82_A_293_308	293	308	RSAAYAMRWVAKNIVA
3so4_A_279_294	279	294	RSGAYCARWIAKSLVH
4l4q_A_319_334	319	334	KIYNILSMLIANDIAE
4l7i_A_318_334	318	333	KLYNVLANLIANKIAQ
4odj_A_300_315	300	315	RSGAYMARLVAKSIVF
position	6	7	8	9	10
1rg9_A_272_287	2.3	2.97	4.456	5.189	5.189
2p02_A_314_329	1.556	2.611	4.541	9.16	9.16
3s82_A_293_308	2.749	3.711	3.711	4.892	4.892
3so4_A_279_294	1.887	3.277	4.993	4.993	4.993
4l4q_A_319_334	8.447	8.447	7.189	3.917	3.917
4l7i_A_318_334	8.342	8.342	8.323	3.653	7.013
4odj_A_300_315	4.834	4.834	4.463	9.489	9.489
1rg9_A_272_287	5.97497633388	6.03367320804	5.77530579048	5.75498897314	5.75498897314
2p02_A_314_329	5.20255374064	5.13560408688	4.99954888053	5.93554142449	5.93554142449
3s82_A_293_308	5.13560408688	5.2247143216	5.2247143216	5.73460693317	5.73460693317
3so4_A_279_294	5.4847779812	6.24436825855	6.18759589815	6.18759589815	6.18759589815
4l4q_A_319_334	5.20255374064	5.20255374064	5.02242818456	5.31259115701	5.31259115701
4l7i_A_318_334	5.50597666533	5.50597666533	5.26880477657	5.39926827114	7.73229714321
4odj_A_300_315	5.06794092426	5.06794092426	5.26880477657	5.69364550077	5.69364550077
