# Supplementary material for: Examining the Conservation of Kinks in Alpha Helices
Source: PLoS One. 2016 Jun 17;11(6):e0157553. doi: 10.1371/journal.pone.0157553 (PMC4912094; doi:10.1371/journal.pone.0157553)
Supplement: S1 Data — (GZ) [file pone.0157553.s002.tar.gz › kink_conservation_data/SolFams/3922.csv]

helix_ID	start	end	sequence
1cbg_A_218_238	219	238	PYLAAHYQLLAHAAAARLYK
1e4i_A_187_211	190	209	AIDVGHHLLVAHGLSVRRFR
1e4m_M_222_243	223	242	PYIVAHHQLLAHAKVVDLYR
1edg_A_187_209	189	208	VVDSINCINQLNQDFVNTVR
1gnx_A_199_223	202	221	ALRAAHHLNLGHGLAVQALR
1pbg_A_182_205	185	204	VFQSHHNMMVSHARAVKLYK
1qox_A_187_210	190	209	AIDVSHHLLVAHGRAVTLFR
1qvb_A_231_254	234	253	ADKARRNMIQAHARAYDNIK
1ug6_A_185_208	188	207	ALRAAHHLLLGHGLAVEALR
1uuq_A_225_244	225	243	AEEKQIYIDWVHAA-AAYIK
1v08_A_226_247	227	246	PYTAGHNILLAHAEAVDLYN
1wcg_A_190_211	191	210	HYLAGHTQLIAHGKAYRLYE
2e3z_A_193_214	194	213	PWIVSHHIILAHAHAVKLYR
2e9l_A_189_210	190	209	GYQAAHNLIKAHARSWHSYD
2o9p_A_188_211	191	210	AFTAAHHILMCHGIASNLHK
2xhy_A_207_232	211	230	MYQVLHHQFVASALAVKAAR
3ahx_A_187_209	190	209	ALLAAHNILLSHFKAVKAYR
3ahy_A_188_209	189	208	PWTVGHNILVAHGRAVKAYR
3f5l_A_207_227	208	227	PYIVAHNFLLSHAAAVARYR
3gnp_A_213_234	214	233	PYVVAHHFILAHAAAASIYR
3ptm_A_214_235	215	234	PYTACHHQLLAHAETVRLYK
3vii_A_217_237	218	237	DYLAAHTVIHAHARIYHLYD
3w53_A_191_214	194	213	ALAAVHHQHLAHGLATARLR
3wdp_P_230_253	233	252	AEKAKFNLIQAHIGAYDAIK
3wh7_A_187_211	190	209	GLEASHNLLLGHGLAVQAMR
3wq6_A_237_258	238	257	PYIVTHNLLLSHAAAVKLYK
4atd_A_238_258	239	258	PYWVTHHLLLAHAAAVELYK
4b3l_A_186_209	189	208	AVQVAYNLALATAKVIQAYR
4eam_A_229_251	232	251	SRRAMYNIIQAHARAYDGIK
4gxp_A_196_218	197	216	PWTVGHNILVAHGRAVKVFR
4ha4_A_231_253	234	253	AGRAMKNLVQAHARAYDAVK
4hz8_A_226_248	227	246	GGRVAHHLLLSHGQALQAFR
4jho_A_210_230	211	230	PYLAAHHLILSHAAAVKRYR
4ptx_A_187_211	190	209	ALQVAHHLLLSHGMAVDIFR
position	6	7	8	9	10	11	12	13	14
1cbg_A_218_238	2.065	5.161	5.161	5.161	5.59	6.168	10.071	10.071	10.071
1e4i_A_187_211	6.469	5.143	5.143	4.452	4.492	6.257	6.257	6.257	6.199
1e4m_M_222_243	4.533	4.399	4.197	4.197	2.246	3.941	5.55	5.55	7.246
1edg_A_187_209	12.22	11.239	9.658	8.02	6.583	4.383	4.322	4.381	5.863
1gnx_A_199_223	9.004	9.004	8.019	8.095	9.43	9.43	9.43	9.023	8.184
1pbg_A_182_205	4.496	5.018	5.018	5.018	4.173	2.767	2.767	2.767	4.28
1qox_A_187_210	4.49	4.077	4.319	4.319	4.319	6.195	6.263	6.263	6.263
1qvb_A_231_254	7.141	7.141	7.606	9.482	9.482	10.127	13.206	13.206	13.206
1ug6_A_185_208	7.8	7.8	6.974	6.208	8.439	15.863	21.604	22.251	22.251
1uuq_A_225_244	6.867	10.598	11.431	11.503	11.503	11.503	8.433	7.75	4.622
1v08_A_226_247	5.147	3.598	3.598	5.103	5.103	5.103	4.922	4.89	4.89
1wcg_A_190_211	2.144	2.144	3.304	3.304	3.304	2.11	2.488	3.514	3.514
2e3z_A_193_214	7.73	7.73	6.176	5.746	4.667	3.607	6.074	6.074	6.074
2e9l_A_189_210	13.437	9.163	5.97	3.882	3.629	3.629	3.629	2.969	4.829
2o9p_A_188_211	10.601	8.617	10.781	11.443	12.384	12.384	12.384	10.531	6.361
2xhy_A_207_232	10.247	5.901	5.612	4.081	5.663	5.663	5.663	5.253	4.251
3ahx_A_187_209	3.074	3.074	2.993	2.993	2.993	3.412	5.044	6.34	6.34
3ahy_A_188_209	5.362	5.362	4.312	4.672	4.672	4.672	4.684	5.264	5.326
3f5l_A_207_227	5.213	5.273	5.273	5.273	5.241	4.584	2.856	4.548	4.548
3gnp_A_213_234	6.579	7.96	7.96	7.96	7.548	6.391	7.255	8.153	9.381
3ptm_A_214_235	1.787	1.46	4.295	4.379	5.012	5.012	5.327	5.327	5.327
3vii_A_217_237	7.331	7.331	7.187	7.187	6.911	5.04	4.105	4.386	4.386
3w53_A_191_214	11.527	8.012	3.527	4.069	4.31	4.971	9.546	9.546	11.076
3wdp_P_230_253	7.85	8.97	9.652	10.475	10.475	10.475	9.239	7.945	7.945
3wh7_A_187_211	7.537	6.635	5.244	6.142	7.841	9.845	10.526	12.023	12.023
3wq6_A_237_258	5.982	4.433	2.817	2.574	5.043	5.043	8.066	8.066	8.066
4atd_A_238_258	4.911	3.27	3.27	2.813	2.813	2.958	3.365	3.365	3.365
4b3l_A_186_209	8.581	10.116	10.116	10.116	11.18	11.18	11.18	8.288	7.165
4eam_A_229_251	7.43	11.609	11.609	11.609	10.79	10.334	9.794	9.49	9.49
4gxp_A_196_218	8.549	8.408	8.286	8.286	8.286	8.209	10.636	10.636	10.636
4ha4_A_231_253	7.219	8.695	10.58	10.58	10.58	10.093	9.285	9.102	9.102
4hz8_A_226_248	6.137	7.407	7.447	7.447	7.447	5.183	4.719	5.506	5.506
4jho_A_210_230	3.955	5.143	5.831	5.831	5.831	4.558	3.305	8.181	8.181
4ptx_A_187_211	8.15	8.15	7.67	7.67	7.67	5.528	3.95	7.373	7.373
1cbg_A_218_238	5.29073571375	5.33437162434	5.33437162434	5.33437162434	5.67306525584	5.4847779812	5.29073571375	5.29073571375	5.29073571375
1e4i_A_187_211	4.86051412751	4.97658683018	4.97658683018	4.9304120812	4.95354143283	5.13560408688	5.13560408688	5.13560408688	5.13560408688
1e4m_M_222_243	5.11312972713	4.95354143283	5.13560408688	5.13560408688	4.9304120812	4.88389905266	5.11312972713	5.11312972713	5.81574541765
1edg_A_187_209	5.52710480463	5.18031553927	5.33437162434	5.42075390925	5.15799917183	5.11312972713	5.11312972713	5.2247143216	5.54816286706
1gnx_A_199_223	5.39926827114	5.39926827114	5.442167083	5.33437162434	5.56915131592	5.56915131592	5.56915131592	5.4847779812	5.37770967658
1pbg_A_182_205	5.59007060997	5.63170354604	5.63170354604	5.63170354604	5.75498897314	5.54816286706	5.54816286706	5.54816286706	6.11110099691
1qox_A_187_210	5.442167083	5.54816286706	5.77530579048	5.77530579048	5.77530579048	5.4847779812	5.4847779812	5.4847779812	5.4847779812
1qvb_A_231_254	5.31259115701	5.31259115701	5.69364550077	5.56915131592	5.56915131592	5.97497633388	5.97497633388	5.97497633388	5.97497633388
1ug6_A_185_208	5.04522533653	5.04522533653	5.2247143216	5.02242818456	6.18759589815	5.71415925044	5.50597666533	4.88389905266	4.88389905266
1uuq_A_225_244	5.69364550077	5.2247143216	5.13560408688	5.24679782213	5.24679782213	5.24679782213	5.4847779812	5.31259115701	5.71415925044
1v08_A_226_247	5.29073571375	5.33437162434	5.33437162434	5.33437162434	5.33437162434	5.33437162434	5.39926827114	5.31259115701	5.31259115701
1wcg_A_190_211	5.04522533653	5.04522533653	4.95354143283	4.95354143283	4.95354143283	4.86051412751	4.90719816137	4.83704275142	4.83704275142
2e3z_A_193_214	5.46350827957	5.46350827957	5.42075390925	5.4847779812	5.24679782213	5.33437162434	5.2247143216	5.2247143216	5.2247143216
2e9l_A_189_210	5.50597666533	5.18031553927	5.09057552934	5.52710480463	5.09057552934	5.09057552934	5.09057552934	4.90719816137	5.29073571375
2o9p_A_188_211	6.05311885877	6.64587557825	5.79555780127	5.97497633388	6.2819364155	6.2819364155	6.2819364155	6.01416781635	6.16855840263
2xhy_A_207_232	5.65241808317	5.46350827957	5.29073571375	5.26880477657	5.59007060997	5.59007060997	5.59007060997	5.54816286706	5.50597666533
3ahx_A_187_209	5.20255374064	5.20255374064	4.97658683018	4.97658683018	4.97658683018	4.9304120812	5.11312972713	5.13560408688	5.13560408688
3ahy_A_188_209	5.2247143216	5.2247143216	5.26880477657	5.11312972713	5.11312972713	5.11312972713	4.9304120812	4.99954888053	5.09057552934
3f5l_A_207_227	5.11312972713	5.09057552934	5.09057552934	5.09057552934	5.02242818456	5.06794092426	5.02242818456	5.2247143216	5.2247143216
3gnp_A_213_234	4.86051412751	4.83704275142	4.83704275142	4.83704275142	4.62180179983	4.99954888053	4.81348428283	5.02242818456	5.09057552934
3ptm_A_214_235	5.63170354604	5.71415925044	5.59007060997	5.67306525584	5.61092120342	5.61092120342	5.442167083	5.442167083	5.442167083
3vii_A_217_237	4.83704275142	4.83704275142	4.86051412751	4.86051412751	4.88389905266	4.78983807301	5.04522533653	4.86051412751	4.86051412751
3w53_A_191_214	5.24679782213	5.02242818456	5.69364550077	5.29073571375	5.20255374064	4.95354143283	5.18031553927	5.18031553927	5.15799917183
3wdp_P_230_253	5.39926827114	5.442167083	5.2247143216	5.15799917183	5.15799917183	5.15799917183	5.15799917183	5.04522533653	5.04522533653
3wh7_A_187_211	4.9304120812	5.06794092426	5.13560408688	5.20255374064	5.33437162434	5.39926827114	5.13560408688	4.95354143283	4.95354143283
3wq6_A_237_258	5.26880477657	5.31259115701	5.33437162434	5.4847779812	5.26880477657	5.26880477657	5.15799917183	5.15799917183	5.15799917183
4atd_A_238_258	5.2247143216	5.11312972713	5.11312972713	5.35607762839	5.35607762839	5.09057552934	5.35607762839	5.35607762839	5.35607762839
4b3l_A_186_209	5.56915131592	5.87592596301	5.87592596301	5.87592596301	5.46350827957	5.46350827957	5.46350827957	5.65241808317	5.59007060997
4eam_A_229_251	4.99954888053	5.46350827957	5.46350827957	5.46350827957	5.33437162434	5.18031553927	5.33437162434	5.39926827114	5.39926827114
4gxp_A_196_218	5.54816286706	5.442167083	5.2247143216	5.2247143216	5.2247143216	5.442167083	5.75498897314	5.75498897314	5.75498897314
4ha4_A_231_253	5.18031553927	5.39926827114	5.20255374064	5.20255374064	5.20255374064	5.11312972713	5.35607762839	5.15799917183	5.15799917183
4hz8_A_226_248	4.97658683018	5.06794092426	4.97658683018	4.97658683018	4.97658683018	5.09057552934	5.06794092426	5.20255374064	5.20255374064
4jho_A_210_230	4.83704275142	4.99954888053	4.88389905266	4.88389905266	4.88389905266	4.97658683018	5.11312972713	5.69364550077	5.69364550077
4ptx_A_187_211	5.42075390925	5.42075390925	5.18031553927	5.18031553927	5.18031553927	5.13560408688	5.52710480463	5.33437162434	5.33437162434
