# Supplementary material for: Examining the Conservation of Kinks in Alpha Helices
Source: PLoS One. 2016 Jun 17;11(6):e0157553. doi: 10.1371/journal.pone.0157553 (PMC4912094; doi:10.1371/journal.pone.0157553)
Supplement: S1 Data — (GZ) [file pone.0157553.s002.tar.gz › kink_conservation_data/SolFams/2333.csv]

helix_ID	start	end	sequence
2bgc_A_111_135	111	133	THFFYVFQTLQKQVSYSLAKFND
2gau_A_124_149	125	147	SFCRYFLKALAKELGYAERRTVT
2oz6_A_115_140	116	138	EILYTLGSQMADRLRKTTRKVGD
2xko_A_116_140	116	138	ELANVMLQGLSSRILQTEMMIET
3b02_A_83_107	84	106	EALHRVARNLARQMRRVQAYEAH
3d0s_A_117_143	118	140	EISEQLLRVLARRLRRTNNNLAD
3dv8_A_118_143	119	141	PVANYTNELMATRFSDVMWLIEQ
3fx3_A_122_145	123	145	EICISILATTFGHLHSLVAQLEQ
3la7_A_116_140	117	139	ELSMLMLRGLSSRILQTEMMIET
4cyd_A_121_146	121	143	AIAEQLLRVLARRLRRTNASLAD
4hzf_A_111_136	112	134	DILMRLSAQMARRLQVTSEKVGN
4i2o_A_128_152	129	151	QVARKLWAMTAGELRHAEDHMLL
position	6	7	8	9	10	11	12	13	14	15	16	17
2bgc_A_111_135	6.886	6.886	6.886	6.423	5.337	5.727	7.967	8.747	8.747	8.747	6.949	8.594
2gau_A_124_149	7.866	7.866	4.031	3.002	2.467	4.598	4.598	5.904	5.904	6.151	8.333	15.104
2oz6_A_115_140	5.104	5.104	4.45	4.812	6.376	7.184	7.184	7.706	7.706	7.706	5.639	4.246
2xko_A_116_140	4.633	4.633	4.633	4.255	4.255	4.239	3.925	3.925	3.925	2.173	2.728	4.421
3b02_A_83_107	7.201	7.201	7.201	8.097	8.097	8.755	8.755	8.755	8.512	8.093	8.093	7.459
3d0s_A_117_143	6.754	6.754	6.754	5.672	5.672	5.233	2.761	2.267	2.226	2.226	2.117	2.462
3dv8_A_118_143	3.028	6.252	10.338	10.338	10.338	8.722	9.641	9.641	9.641	8.62	8.288	7.781
3fx3_A_122_145	9.543	9.543	8.636	9.364	9.364	9.364	9.26	9.26	7.236	5.649	5.649	3.179
3la7_A_116_140	5.452	5.452	4.045	3.407	3.999	3.999	3.999	5.963	5.963	5.963	5.793	9.341
4cyd_A_121_146	4.397	4.397	4.397	5.693	5.693	5.693	6.07	6.07	8.389	8.389	8.389	6.5
4hzf_A_111_136	17.18	17.18	10.941	7.89	7.495	7.738	7.738	7.738	7.233	7.233	5.77	5.328
4i2o_A_128_152	10.278	11.166	11.166	11.166	10.725	10.665	9.06	7.452	7.092	8.167	10.538	14.974
2bgc_A_111_135	5.20255374064	5.20255374064	5.20255374064	5.31259115701	5.26880477657	5.20255374064	5.11312972713	5.13560408688	5.13560408688	5.13560408688	5.04522533653	5.85592909609
2gau_A_124_149	5.46350827957	5.46350827957	5.42075390925	5.37770967658	5.18031553927	5.06794092426	5.06794092426	5.29073571375	5.29073571375	5.31259115701	5.39926827114	5.83586904781
2oz6_A_115_140	5.69364550077	5.69364550077	5.79555780127	5.73460693317	5.81574541765	5.65241808317	5.65241808317	5.87592596301	5.87592596301	5.87592596301	5.99460231551	5.99460231551
2xko_A_116_140	5.54816286706	5.54816286706	5.54816286706	5.26880477657	5.26880477657	5.33437162434	5.33437162434	5.33437162434	5.33437162434	4.99954888053	4.83704275142	5.35607762839
3b02_A_83_107	5.50597666533	5.50597666533	5.50597666533	5.67306525584	5.67306525584	5.56915131592	5.56915131592	5.56915131592	5.79555780127	5.77530579048	5.77530579048	5.69364550077
3d0s_A_117_143	5.56915131592	5.56915131592	5.56915131592	5.39926827114	5.39926827114	5.26880477657	5.42075390925	5.2247143216	5.09057552934	5.09057552934	5.18031553927	5.11312972713
3dv8_A_118_143	5.61092120342	5.67306525584	5.35607762839	5.35607762839	5.35607762839	5.75498897314	5.52710480463	5.52710480463	5.52710480463	5.52710480463	5.29073571375	5.52710480463
3fx3_A_122_145	5.04522533653	5.04522533653	5.35607762839	5.4847779812	5.4847779812	5.4847779812	4.99954888053	4.99954888053	4.99954888053	5.13560408688	5.13560408688	5.4847779812
3la7_A_116_140	5.442167083	5.442167083	5.52710480463	5.31259115701	5.29073571375	5.29073571375	5.29073571375	5.442167083	5.442167083	5.442167083	5.31259115701	6.61040621226
4cyd_A_121_146	5.26880477657	5.26880477657	5.26880477657	5.02242818456	5.02242818456	5.02242818456	4.9304120812	4.9304120812	4.95354143283	4.95354143283	4.95354143283	4.7422797982
4hzf_A_111_136	5.42075390925	5.42075390925	5.79555780127	5.39926827114	5.61092120342	5.24679782213	5.24679782213	5.24679782213	5.13560408688	5.13560408688	5.09057552934	5.2247143216
4i2o_A_128_152	5.69364550077	5.42075390925	5.42075390925	5.42075390925	5.37770967658	5.11312972713	5.65241808317	5.442167083	5.24679782213	5.442167083	5.18031553927	5.79555780127
