# Supplementary material for: Examining the Conservation of Kinks in Alpha Helices
Source: PLoS One. 2016 Jun 17;11(6):e0157553. doi: 10.1371/journal.pone.0157553 (PMC4912094; doi:10.1371/journal.pone.0157553)
Supplement: S1 Data — (GZ) [file pone.0157553.s002.tar.gz › kink_conservation_data/SolFams/3625.csv]

helix_ID	start	end	sequence
1hc1_A_288_300	288	300	DLEITESRIHEAI
1lla_A_266_282	268	280	EMVRMRERILDSI
3hhs_A_314_330	316	328	DMERYRRNIEEAI
3hhs_B_309_324	310	322	KLFTWRDQFLEAI
3wky_A_294_310	296	308	QLEMWRTHLYHGI
position	6	7
1hc1_A_288_300	8.709	8.709
1lla_A_266_282	3.045	2.537
3hhs_A_314_330	6.175	7.58
3hhs_B_309_324	5.799	3.988
3wky_A_294_310	7.211	7.211
1hc1_A_288_300	7.04013717779	7.04013717779
1lla_A_266_282	5.02242818456	4.95354143283
3hhs_A_314_330	4.83704275142	5.63170354604
3hhs_B_309_324	5.52710480463	5.09057552934
3wky_A_294_310	5.09057552934	5.09057552934
