# Supplementary material for: Examining the Conservation of Kinks in Alpha Helices
Source: PLoS One. 2016 Jun 17;11(6):e0157553. doi: 10.1371/journal.pone.0157553 (PMC4912094; doi:10.1371/journal.pone.0157553)
Supplement: S1 Data — (GZ) [file pone.0157553.s002.tar.gz › kink_conservation_data/SolFams/2367.csv]

helix_ID	start	end	sequence
1cb8_A_126_145	126	143	WWHNEIATPQALGEMLIL
1f1s_A_371_388	371	388	WWDFEIGVPRSITGTLSL
1n7o_A_291_309	291	308	WWDYEIGTPRAINNTLSL
1rwh_A_125_142	125	142	WWSWEIGVPRALADAMVL
1x1i_A_147_164	147	164	WWHWQLGIPMSLNDIAVL
2wco_A_140_158	140	157	WWEWQIGSPRLLMDITAA
position	6	7	8	9	10	11	12
1cb8_A_126_145	28.142	28.142	10.698	10.698	10.698	10.572	7.315
1f1s_A_371_388	25.45	25.45	16.395	18.87	18.87	18.87	3.632
1n7o_A_291_309	28.711	28.711	17.601	20.019	20.019	20.019	6.235
1rwh_A_125_142	25.406	25.406	25.348	25.348	25.348	20.689	6.543
1x1i_A_147_164	26.949	26.949	20.735	21.046	21.046	21.046	8.318
2wco_A_140_158	25.682	25.682	21.393	19.435	19.435	18.23	8.144
1cb8_A_126_145	6.48467933156	6.48467933156	7.8941575894	7.8941575894	7.8941575894	8.03780625094	5.31259115701
1f1s_A_371_388	7.28467317983	7.28467317983	7.90866959572	7.77685171202	7.77685171202	7.77685171202	5.4847779812
1n7o_A_291_309	7.4113407228	7.4113407228	7.99505188062	7.76203490249	7.76203490249	7.76203490249	5.29073571375
1rwh_A_125_142	7.8941575894	7.8941575894	7.7916340237	7.7916340237	7.7916340237	7.50471005258	5.26880477657
1x1i_A_147_164	7.34832283571	7.34832283571	8.03780625094	7.59672615594	7.59672615594	7.59672615594	5.42075390925
2wco_A_140_158	7.48924354067	7.48924354067	8.34283871061	7.90866959572	7.90866959572	7.92314850736	7.08980366314
