# Supplementary material for: Examining the Conservation of Kinks in Alpha Helices
Source: PLoS One. 2016 Jun 17;11(6):e0157553. doi: 10.1371/journal.pone.0157553 (PMC4912094; doi:10.1371/journal.pone.0157553)
Supplement: S1 Data — (GZ) [file pone.0157553.s002.tar.gz › kink_conservation_data/SolFams/2305.csv]

helix_ID	start	end	sequence
1j2p_A_82_102	85	101	ARVLIDRARIEAQINRL
1j2q_H_49_69	52	68	AQFLARIIKIEANLYEI
1q5q_A_69_88	71	87	FENLRRAGIVHADMRGY
1q5q_H_52_70	52	68	AIELVRLFAVELEHYEK
1ryp_1_49_68	52	68	GDALVKRFKNSVKWYHF
1ryp_A_87_107	90	106	ARNAALRAKAEAAEFRY
1ryp_C_81_102	84	100	AEILINTARIHAQNYLK
1ryp_D_79_99	82	98	SRILIEKARVEAQSHRL
1ryp_E_85_103	85	101	ARSMIEHARTAAVTHNL
1ryp_F_78_97	81	97	ARVLSNYLRQQCNYSSL
1ryp_G_81_102	84	100	GRHLVNRGREEAASFKK
1ryp_H_49_69	52	68	TQAIADIVQYHLELYTS
1ryp_I_49_70	52	68	TEAVTQLIGSNIELHSL
1ryp_L_49_70	52	68	CQFWETWLGSQCRLHEL
1yar_A_82_103	85	101	ARVLVDFARISAQQEKV
1yar_H_49_70	52	68	AQVLVRYMKAELELYRL
2jay_A_106_127	109	125	AVEFARLYAVELEHYEK
3h4p_A_85_102	86	102	ARVLIDRARLEAQIYRL
3h4p_a_56_75	58	74	AQAIVRLLIAEAKLYKM
3mi0_1_69_88	71	87	FDNLRRGGIQFADTRGY
3unf_H_49_70	52	68	TEMTTRMAASKMELHAL
3unf_K_49_69	52	68	CQYWERLLAKECRLYYL
3unf_N_49_69	52	68	AQAIADMAAYQLELHGL
4qv1_K_49_70	52	68	CQFWETWLGSQCRLHEL
4qv7_K_49_70	52	68	CQFWETWLGSQCRLHEL
4qv9_K_49_70	52	68	CQFWETWLGSQFRLHEL
4qvn_K_49_70	52	68	CQFWETWLGSQCRLHEL
4qvp_K_49_70	52	68	CQFWETWLGSQCRLHEL
4qvq_K_49_70	52	68	CQFWETWLGSQCRLHEL
4qvy_K_49_69	52	68	CQFWETWLGSQCRLHEL
4qwg_K_51_69	52	68	CQFWETWLGSQCRLHEL
4qwi_K_49_69	52	68	CQFWETWLGSQCRLHEL
4qwk_K_49_69	52	68	CQFWETWLGSQCRLHEL
4r00_K_49_70	52	68	FQFWETWLGSQCRLHEL
4r3o_1_58_79	61	77	CLTLTKIIEARLKMYKH
4r3o_2_57_76	60	76	FQYLKQVLGQMVIDEEL
4r3o_A_84_105	87	103	SRSQVQRARYEAANWKY
4r3o_B_79_100	82	98	YRVLVHRARKLAQQYYL
4r3o_C_80_100	83	99	ANVLTNELRLIAQRYLL
4r3o_D_77_97	80	96	ARIVINRARVECQSHRL
4r3o_E_82_103	85	101	AKTLIDKARVETQNHWF
4r3o_F_78_98	81	97	ARLLCNFMRQECLDSRF
4r3o_G_81_102	84	100	ARSLADIAREEASNFRS
4r3o_H_49_70	52	68	TQAVADAVTYQLGFHSI
4r3o_I_49_70	52	68	TDMTTQLISSNLELHSL
4r3o_J_57_77	60	76	VQTVAQRLKFRLNLYEL
4r3o_K_53_71	53	69	TVQFAEYIQKNVQLYKM
4r3o_L_49_69	52	68	CSFWERLLARQCRIYEL
position	6	7	8	9	10	11
1j2p_A_82_102	5.668	5.668	6.352	6.483	6.483	9.921
1j2q_H_49_69	10.844	7.438	5.154	5.217	5.217	6.006
1q5q_A_69_88	4.369	4.369	4.369	3.031	3.839	3.839
1q5q_H_52_70	5.131	5.131	6.074	7.127	9.42	11.274
1ryp_1_49_68	5.212	8.042	8.868	11.814	14.362	14.362
1ryp_A_87_107	7.761	7.761	7.761	4.881	6.025	6.025
1ryp_C_81_102	9.022	8.072	7.219	7.219	7.219	7.028
1ryp_D_79_99	8.204	6.508	7.676	8.27	10.144	10.549
1ryp_E_85_103	1.465	3.032	7.898	9.399	11.865	11.865
1ryp_F_78_97	8.848	2.16	2.29	2.29	4.789	4.789
1ryp_G_81_102	9.161	9.161	9.161	7.915	4.545	3.844
1ryp_H_49_69	9.017	5.133	4.867	3.992	3.808	4.448
1ryp_I_49_70	6.964	6.964	7.151	9.502	9.502	9.502
1ryp_L_49_70	9.278	9.278	8.787	8.787	6.787	2.943
1yar_A_82_103	5.783	8.291	8.357	8.357	8.357	6.665
1yar_H_49_70	13.039	13.039	11.282	9.972	8.307	8.307
2jay_A_106_127	6.632	6.475	7.057	10.657	12.239	14.004
3h4p_A_85_102	19.244	13.012	13.012	18.259	18.259	18.259
3h4p_a_56_75	16.397	16.452	16.452	16.452	15.528	15.112
3mi0_1_69_88	6.336	6.336	2.791	2.526	2.526	2.526
3unf_H_49_70	2.989	4.772	5.456	6.819	6.819	6.819
3unf_K_49_69	6.138	5.761	5.05	5.05	5.05	4.656
3unf_N_49_69	7.587	7.587	7.662	8.84	10.693	10.693
4qv1_K_49_70	8.622	8.622	7.785	7.785	7.302	4.397
4qv7_K_49_70	9.754	9.754	9.549	9.549	4.62	4.62
4qv9_K_49_70	14.249	14.249	11.508	10.664	10.664	10.664
4qvn_K_49_70	9.808	9.808	9.808	9.042	7.845	2.82
4qvp_K_49_70	9.718	9.494	8.305	7.796	7.796	3.925
4qvq_K_49_70	8.798	8.798	7.868	6.717	5.633	2.817
4qvy_K_49_69	8.565	8.565	7.851	7.556	7.556	4.09
4qwg_K_51_69	6.39	6.39	5.425	5.425	4.585	2.639
4qwi_K_49_69	7.274	7.274	5.549	4.836	4.836	4.836
4qwk_K_49_69	7.905	8.184	8.184	8.184	5.925	1.313
4r00_K_49_70	7.547	7.547	6.572	6.104	6.104	6.103
4r3o_1_58_79	4.728	6.868	9.071	9.071	9.071	7.804
4r3o_2_57_76	8.516	8.516	7.943	7.458	7.037	7.037
4r3o_A_84_105	5.337	5.337	2.835	3.896	5.54	7.352
4r3o_B_79_100	7.663	6.077	4.384	4.05	3.469	3.469
4r3o_C_80_100	4.515	4.515	5.172	5.172	5.172	6.836
4r3o_D_77_97	3.704	6.608	8.511	8.511	9.754	10.42
4r3o_E_82_103	4.402	3.264	5.28	5.964	5.964	6.164
4r3o_F_78_98	3.303	2.259	2.197	2.656	3.737	3.737
4r3o_G_81_102	4.235	3.284	3.023	4.48	4.582	4.582
4r3o_H_49_70	7.586	7.586	8.672	9.593	10.483	10.483
4r3o_I_49_70	1.844	4.791	9.097	10.979	10.979	10.979
4r3o_J_57_77	7.71	14.174	16.393	16.393	16.393	12.147
4r3o_K_53_71	4.755	4.755	3.311	2.682	3.499	7.666
4r3o_L_49_69	5.678	5.692	6.127	6.127	6.127	5.335
1j2p_A_82_102	5.4847779812	5.4847779812	5.77530579048	5.73460693317	5.73460693317	7.33247014333
1j2q_H_49_69	5.15799917183	5.442167083	5.52710480463	5.2247143216	5.2247143216	5.71415925044
1q5q_A_69_88	5.42075390925	5.42075390925	5.42075390925	5.39926827114	5.42075390925	5.42075390925
1q5q_H_52_70	5.65241808317	5.65241808317	5.91573173604	5.61092120342	5.77530579048	5.37770967658
1ryp_1_49_68	5.71415925044	5.85592909609	5.71415925044	5.9552894964	5.77530579048	5.77530579048
1ryp_A_87_107	5.65241808317	5.65241808317	5.65241808317	5.79555780127	5.52710480463	5.52710480463
1ryp_C_81_102	6.26318012416	5.63170354604	5.46350827957	5.46350827957	5.46350827957	5.42075390925
1ryp_D_79_99	6.16855840263	5.81574541765	5.73460693317	5.54816286706	5.89586004532	6.37489561641
1ryp_E_85_103	5.39926827114	5.63170354604	5.56915131592	5.4847779812	5.39926827114	5.39926827114
1ryp_F_78_97	6.43002476163	6.22550048835	5.67306525584	5.67306525584	6.13031129901	6.13031129901
1ryp_G_81_102	5.54816286706	5.54816286706	5.54816286706	5.69364550077	5.81574541765	5.46350827957
1ryp_H_49_69	5.52710480463	5.77530579048	5.59007060997	5.56915131592	5.54816286706	6.18759589815
1ryp_I_49_70	5.65241808317	5.65241808317	5.73460693317	5.79555780127	5.79555780127	5.79555780127
1ryp_L_49_70	6.14946365139	6.14946365139	6.11110099691	6.11110099691	6.2065764803	6.16855840263
1yar_A_82_103	5.06794092426	5.11312972713	5.02242818456	5.02242818456	5.02242818456	5.11312972713
1yar_H_49_70	5.13560408688	5.13560408688	4.86051412751	5.11312972713	4.9304120812	4.9304120812
2jay_A_106_127	5.99460231551	6.14946365139	6.37489561641	6.01416781635	6.09183239335	6.33787510335
3h4p_A_85_102	9.74602535182	10.1251827729	10.1251827729	9.56995861001	9.56995861001	9.56995861001
3h4p_a_56_75	9.90676811471	10.2767174124	10.2767174124	10.2767174124	10.8033114748	10.2966514947
3mi0_1_69_88	5.42075390925	5.42075390925	5.33437162434	5.2247143216	5.2247143216	5.2247143216
3unf_H_49_70	6.09183239335	6.13031129901	6.2819364155	6.13031129901	6.13031129901	6.13031129901
3unf_K_49_69	5.87592596301	6.41170151658	6.50279346653	6.50279346653	6.50279346653	6.14946365139
3unf_N_49_69	5.89586004532	5.89586004532	6.03367320804	5.89586004532	5.77530579048	5.77530579048
4qv1_K_49_70	6.16855840263	6.16855840263	6.07250513337	6.07250513337	6.33787510335	6.14946365139
4qv7_K_49_70	6.26318012416	6.26318012416	6.24436825855	6.24436825855	6.11110099691	6.11110099691
4qv9_K_49_70	6.2065764803	6.2065764803	5.97497633388	6.6811478912	6.6811478912	6.6811478912
4qvn_K_49_70	5.93554142449	5.93554142449	5.93554142449	6.09183239335	6.46651336781	6.73369163937
4qvp_K_49_70	6.30063745995	6.22550048835	6.13031129901	6.53886742721	6.53886742721	6.07250513337
4qvq_K_49_70	6.01416781635	6.01416781635	5.87592596301	6.09183239335	6.37489561641	6.59259694392
4qvy_K_49_69	6.11110099691	6.11110099691	6.01416781635	6.33787510335	6.33787510335	6.14946365139
4qwg_K_51_69	6.22550048835	6.22550048835	6.41170151658	6.41170151658	6.55682783523	6.48467933156
4qwi_K_49_69	6.18759589815	6.18759589815	6.09183239335	5.91573173604	5.91573173604	5.91573173604
4qwk_K_49_69	5.99460231551	6.14946365139	6.14946365139	6.14946365139	6.46651336781	6.22550048835
4r00_K_49_70	6.30063745995	6.30063745995	6.14946365139	6.33787510335	6.33787510335	6.13031129901
4r3o_1_58_79	5.37770967658	4.69436258962	4.90719816137	4.90719816137	4.90719816137	4.67026768404
4r3o_2_57_76	5.06794092426	5.06794092426	4.86051412751	5.33437162434	5.93554142449	5.93554142449
4r3o_A_84_105	4.99954888053	4.99954888053	4.95354143283	5.09057552934	4.90719816137	5.42075390925
4r3o_B_79_100	4.95354143283	5.02242818456	4.97658683018	5.06794092426	4.88389905266	4.88389905266
4r3o_C_80_100	4.9304120812	4.9304120812	4.90719816137	4.90719816137	4.90719816137	5.13560408688
4r3o_D_77_97	5.39926827114	6.01416781635	5.83586904781	5.83586904781	5.69364550077	6.6811478912
4r3o_E_82_103	6.26318012416	5.09057552934	4.95354143283	4.9304120812	4.9304120812	5.33437162434
4r3o_F_78_98	5.04522533653	4.90719816137	4.7422797982	4.81348428283	5.04522533653	5.04522533653
4r3o_G_81_102	4.95354143283	4.97658683018	4.90719816137	4.88389905266	4.83704275142	4.83704275142
4r3o_H_49_70	4.88389905266	4.88389905266	5.02242818456	5.13560408688	4.99954888053	4.99954888053
4r3o_I_49_70	4.88389905266	5.67306525584	5.29073571375	5.442167083	5.442167083	5.442167083
4r3o_J_57_77	5.29073571375	5.4847779812	5.26880477657	5.26880477657	5.26880477657	5.71415925044
4r3o_K_53_71	4.76610346593	4.76610346593	4.86051412751	5.06794092426	5.46350827957	6.07250513337
4r3o_L_49_69	5.39926827114	5.2247143216	5.33437162434	5.33437162434	5.33437162434	5.33437162434
