# Supplementary material for: Examining the Conservation of Kinks in Alpha Helices
Source: PLoS One. 2016 Jun 17;11(6):e0157553. doi: 10.1371/journal.pone.0157553 (PMC4912094; doi:10.1371/journal.pone.0157553)
Supplement: S1 Data — (GZ) [file pone.0157553.s002.tar.gz › kink_conservation_data/SolFams/200.csv]

helix_ID	start	end	sequence
1bgp_A_21_35	22	33	ESIVREFVQEAV
1qgj_A_14_27	15	26	VQIVRKQVAIAL
1sch_A_14_26	15	26	LSTIKSAVNSAV
3e2o_A_16_32	19	30	FQKVYNAIALKL
3hdl_A_14_27	15	26	ESLVQQAVAAAF
3riv_A_41_54	41	52	IRALRADIEDMI
4cuo_A_14_26	15	26	TSIVRGVIQDAL
position	6
1bgp_A_21_35	10.678
1qgj_A_14_27	6.435
1sch_A_14_26	9.275
3e2o_A_16_32	9.782
3hdl_A_14_27	8.36
3riv_A_41_54	2.385
4cuo_A_14_26	6.5
1bgp_A_21_35	5.35607762839
1qgj_A_14_27	5.26880477657
1sch_A_14_26	5.442167083
3e2o_A_16_32	5.42075390925
3hdl_A_14_27	5.75498897314
3riv_A_41_54	5.50597666533
4cuo_A_14_26	5.69364550077
