# Supplementary material for: Examining the Conservation of Kinks in Alpha Helices
Source: PLoS One. 2016 Jun 17;11(6):e0157553. doi: 10.1371/journal.pone.0157553 (PMC4912094; doi:10.1371/journal.pone.0157553)
Supplement: S1 Data — (GZ) [file pone.0157553.s002.tar.gz › kink_conservation_data/SolFams/1345.csv]

helix_ID	start	end	sequence
1j3n_A_109_121	109	121	METWEAQSRVFLE
2ix4_A_157_169	157	169	ICDIVEAAQLICE
3ho9_A_111_124	111	123	LGLIEENHTSLMN
3mqd_A_109_121	109	121	TRTIVDSADITRE
3o04_A_112_124	112	124	METFETQYEIFLN
4c72_A_119_132	119	131	AERIVESYDLMNA
4jga_A_125_138	125	137	LKMIEDTSIKLYQ
4jpf_A_112_124	112	124	LTNIENNCRSLFE
4jrm_A_112_124	112	124	LELIETGHQALIE
4ls6_A_111_123	111	123	LETLESQFEIFLT
4qav_A_113_125	113	125	LPSIEVTGKAVIE
4xox_A_109_121	109	121	SENQVIAVDTQRE
position	6	7
1j3n_A_109_121	12.53	12.53
2ix4_A_157_169	14.096	14.096
3ho9_A_111_124	6.635	15.533
3mqd_A_109_121	9.431	9.431
3o04_A_112_124	8.91	8.91
4c72_A_119_132	6.676	11.477
4jga_A_125_138	5.688	9.986
4jpf_A_112_124	9.49	9.49
4jrm_A_112_124	2.678	2.678
4ls6_A_111_123	8.314	8.314
4qav_A_113_125	7.403	7.403
4xox_A_109_121	2.097	2.097
1j3n_A_109_121	5.83586904781	5.83586904781
2ix4_A_157_169	7.59672615594	7.59672615594
3ho9_A_111_124	5.42075390925	9.13112580661
3mqd_A_109_121	6.09183239335	6.09183239335
3o04_A_112_124	4.95354143283	4.95354143283
4c72_A_119_132	5.99460231551	8.86247419082
4jga_A_125_138	5.20255374064	5.99460231551
4jpf_A_112_124	5.2247143216	5.2247143216
4jrm_A_112_124	5.67306525584	5.67306525584
4ls6_A_111_123	5.37770967658	5.37770967658
4qav_A_113_125	5.31259115701	5.31259115701
4xox_A_109_121	5.20255374064	5.20255374064
