# Supplementary material for: Examining the Conservation of Kinks in Alpha Helices
Source: PLoS One. 2016 Jun 17;11(6):e0157553. doi: 10.1371/journal.pone.0157553 (PMC4912094; doi:10.1371/journal.pone.0157553)
Supplement: S1 Data — (GZ) [file pone.0157553.s002.tar.gz › kink_conservation_data/SolFams/3048.csv]

helix_ID	start	end	sequence
3o8n_A_30_43	30	42	MNAAVRAVVRVGI
3o8o_A_220_232	220	232	MNAAVRAVVRTGI
3o8o_B_211_225	211	223	MNSNVRAIVRSAI
3opy_A_225_238	225	237	MNAAVRAVTRAGI
3opy_B_196_209	196	208	MNPFVRAVVRAGI
position	6	7
3o8n_A_30_43	6.848	6.848
3o8o_A_220_232	11.037	11.037
3o8o_B_211_225	5.771	8.022
3opy_A_225_238	4.345	5.825
3opy_B_196_209	9.339	11.668
3o8n_A_30_43	5.61092120342	5.61092120342
3o8o_A_220_232	5.71415925044	5.71415925044
3o8o_B_211_225	5.61092120342	5.75498897314
3opy_A_225_238	5.39926827114	5.18031553927
3opy_B_196_209	5.26880477657	5.37770967658
